# Supplementary material for: Metabolic Signatures of Triatomine Vectors of Trypanosoma cruzi Unveiled by Metabolomics
Source: PLoS One. 2013 Oct 30;8(10):e77283. doi: 10.1371/journal.pone.0077283 (PMC3813737; doi:10.1371/journal.pone.0077283)
Supplement: Table S1 — Raw Direct Infusion Fourier Transform Ion Cyclotron Resonance Mass Spectrometry data. (XLSX) [file pone.0077283.s002.xlsx]

## Sheet: Table S1
Table S1. Raw Direct Infusion Fourier Transform Ion Cyclotron Resonance Mass Spectrometry data.
Negative ionization
m/z	Ti 1	Ti 2	Ti 3	Rp 1	Rp 2	Rp 3	Pm 1	Pm 2	Pm 3
167.021	5239200	2553700	4805600	3702200	4513600	6310900	2906400	1207900	6257300
189.003	300250	0	603360	0	550080	825140	391890	0	472070
190.011	277800	0	0	0	288210	0	0	0	0
190.039	810160	0	426920	0	0	0	0	0	0
192.031	0	789500	0	773120	932110	1007700	320330	0	0
196.073	0	0	0	511670	0	305710	0	0	890440
201.002	385860	0	0	436740	435650	488040	0	567150	0
206.148	0	0	266240	0	0	0	0	0	278740
209.067	0	0	0	301600	0	307880	0	0	635280
212.021	1242700	413890	827440	0	434600	0	0	268090	0
213.186	0	0	298150	0	0	0	273180	0	662310
214.018	461910	310020	0	0	0	0	0	0	0
215.033	2123100	1257700	738450	1606600	730280	1204500	1250200	0	2931800
216.034	913730	403870	475830	675240	624370	896360	546930	0	2878600
217.018	443250	0	0	0	0	0	349880	0	650180
217.03	671310	514300	0	638850	0	0	499110	0	965900
222.077	448030	0	682070	0	397970	0	0	0	0
223.073	0	0	0	273740	0	0	0	0	1048800
225.019	2325600	3255100	1935300	4229300	3985400	2502200	5170500	1744000	3060100
225.186	0	0	308200	0	0	0	319130	0	862590
227.016	2389700	3123000	1991300	4051900	4000800	2265700	4965900	1689800	2843900
229.014	786110	1259700	698960	1427400	1276900	857290	1810600	652140	1023000
229.156	0	0	0	0	0	274590	0	0	279170
230.013	311140	0	0	622050	271970	564210	276040	671590	3116700
230.022	0	0	273990	0	0	0	0	0	399980
232.027	0	0	315590	0	0	0	0	0	691380
232.029	6831800	1039200	5707600	1202600	1954200	3197800	5864600	1374100	11570000
232.049	0	0	290330	1172100	328060	333150	0	0	1344100
232.119	0	0	595420	0	0	0	341100	0	329940
233.013	1140100	0	430720	0	492010	0	1021400	0	14489000
234.024	0	0	450110	0	0	0	317470	0	694040
235.008	0	0	0	0	0	0	335470	0	759140
235.122	0	0	1056700	350150	1229900	0	0	0	0
235.233	0	0	285340	278980	0	0	0	289060	0
236.021	0	0	0	0	0	396770	0	0	522360
236.031	0	0	0	0	0	385080	0	0	513840
238.087	1282900	272620	699210	371550	0	0	0	0	344380
241.085	0	563200	630330	353520	349800	0	0	0	0
242.001	0	0	0	699470	355590	634220	0	0	1568400
243.12	0	0	396070	0	302230	0	0	0	0
244.029	884810	1056900	549940	0	0	0	639330	292000	1329500
246.008	0	0	0	0	0	0	408020	0	1106900
248.023	0	0	0	0	0	529070	0	0	833050
248.052	309370	0	0	345360	330580	513220	319210	0	0
248.09	660310	332070	2053200	0	0	459790	0	0	392870
249.007	1509100	654340	1066000	589350	443170	1731300	1264500	454390	6467800
250.019	0	0	487300	293200	493590	913580	411220	0	574540
250.106	425570	372560	907770	347010	277480	646650	0	0	0
250.145	0	0	0	0	336740	0	0	561950	600370
251.003	701510	0	871540	537330	920130	1481300	713950	494640	1105800
251.079	0	0	0	0	0	521320	0	0	634160
252.039	273100	0	0	0	0	0	283500	0	0
253.13	0	0	0	319080	0	0	0	296180	329710
254.031	0	363490	322160	1035500	354910	0	315470	0	304730
254.034	0	0	0	465580	0	821720	299620	0	863620
255.008	0	0	0	648080	0	303300	0	278650	1568600
255.045	1771700	1103900	752780	664560	755500	1835800	871750	570080	19361000
256.029	0	0	0	489670	292580	321870	1378800	0	461260
256.059	0	0	0	352170	0	625760	418550	0	467000
257.114	730640	0	0	0	0	0	0	279890	10374000
258.008	643500	355550	305420	620340	1397500	461580	476880	0	4034300
258.044	974530	0	825120	343290	0	0	278360	0	0
259.016	0	0	0	0	0	0	462160	377510	1631500
259.022	0	511280	472430	0	303850	448170	0	0	543350
259.13	0	0	0	0	0	551310	364230	0	2091800
260.014	0	0	0	0	0	0	0	292170	376890
260.023	5156400	4133900	14509000	2449400	2864300	4462000	42581000	17699000	28259000
260.114	0	283620	0	592870	581220	445000	0	0	1913100
260.15	310540	0	6535300	0	0	0	848850	0	380290
261.088	316010	0	0	356680	0	0	0	0	595770
261.125	0	354590	0	0	0	277420	0	0	370140
262.003	812230	0	0	281850	0	0	357440	0	2296500
262.019	0	0	733080	0	0	0	2003100	863050	1294400
262.028	0	0	0	0	0	0	512030	281850	402480
262.076	0	0	358830	468780	575000	626270	0	0	575850
262.093	0	0	0	0	0	440820	0	0	934960
265.016	438520	0	278060	0	0	0	0	0	1838200
266.034	0	0	0	0	0	558020	0	0	608640
267.025	309130	0	0	0	0	0	327860	0	0
268.05	0	0	0	0	329160	418620	305550	0	550690
270.008	0	0	0	0	0	0	0	0	1722900
270.029	0	0	0	475040	0	316250	0	0	423930
272.001	328380	0	553450	0	462280	672260	0	312600	409490
272.023	479990	0	0	0	0	0	292120	0	2413300
273.171	0	0	0	980950	770630	512210	0	0	0
274.011	1800800	353220	2060300	0	480100	0	0	0	0
274.021	1427700	0	1557300	0	747490	0	0	0	0
274.039	4909600	3643600	6649200	6051600	8647500	8254400	4705600	1971600	33756000
275.034	0	0	333550	0	0	0	479670	749420	1995300
276.016	0	0	0	715080	0	805210	0	0	0
276.018	1527200	859830	751680	0	0	299730	1725900	282560	19174000
276.035	0	286390	371290	283720	336410	383720	324250	0	1587300
276.085	0	0	328980	0	0	317100	0	0	436850
276.145	0	0	3016200	0	0	0	1331000	0	0
277.015	0	0	5878800	0	0	0	1020500	0	0
277.156	0	0	0	0	0	369760	0	0	418100
277.217	0	0	645830	0	281880	0	0	0	956650
279.035	488530	0	0	0	0	284440	327950	0	0
279.039	0	0	0	0	0	0	582650	0	1918300
279.233	754580	0	8204400	1680700	1647300	2801500	3549900	715010	17925000
280.086	0	0	0	0	286400	0	286990	0	542980
280.104	0	0	0	0	0	335530	0	0	350070
281.014	2336900	937070	1843900	2243900	2203100	3213100	1755300	464700	4885100
281.249	2312800	545570	30040000	5598100	4641300	9930300	9259600	2061200	50808000
282.005	0	0	0	667250	294300	616060	962170	0	420150
283.022	0	0	0	313260	0	0	300160	287230	0
283.039	2116400	1586300	2073600	457760	632790	1312000	4682600	2570700	52432000
284.067	475290	357530	1542000	0	320380	685230	300740	0	0
285.16	0	0	341030	293720	284140	0	743720	305570	0
286.003	3721800	474170	597550	11110000	5274300	10215000	7060500	9044100	36137000
286.082	3417100	4140000	5715700	3416600	3646000	5418000	1251200	3540400	1682500
286.166	0	0	2064800	0	0	0	1135800	0	2529400
288.018	0	0	0	321060	0	576120	712010	300020	4393000
288.08	0	1359500	1842400	1148200	1375400	1967500	476270	1108400	0
288.131	0	0	0	358630	296970	2009700	1708400	0	312140
289.014	0	0	0	354250	0	390640	0	301490	321010
289.05	0	332140	0	0	0	0	919870	288330	4609400
289.126	0	0	0	723570	521390	416950	0	0	0
289.194	0	0	353300	0	0	295010	587470	0	0
290.032	0	0	0	311950	393510	389800	0	0	0
290.034	772050	0	434260	0	0	337680	939240	373980	10756000
290.088	0	0	0	399390	0	603380	0	0	1960600
291.131	0	0	0	333390	0	509970	393730	0	1351500
291.21	1296700	782730	1304900	797120	1113700	1384400	1568100	530990	774360
292.011	0	0	0	546730	0	362130	300050	0	0
292.036	913180	0	444770	607630	644390	2605200	0	0	6094600
293.055	0	0	0	302890	286300	551650	454770	0	779400
293.111	0	0	437120	0	347040	378600	0	0	0
293.114	0	0	0	0	0	0	1067100	290000	7114500
293.207	350620	0	0	0	332560	0	0	0	0
294.029	0	340960	476770	0	0	0	741400	501900	20482000
294.096	329480	0	450950	0	0	0	0	0	0
295.228	0	0	718960	0	0	0	583710	0	1440700
296.003	340770	0	353800	0	0	0	0	0	0
296.028	0	488230	0	357510	0	0	1742300	321940	0
296.047	0	0	0	317890	353390	587720	0	0	0
296.129	0	0	0	0	0	316710	759470	0	0
297.055	711570	332510	804100	2771300	4218500	3464200	1374700	567590	4575300
297.123	0	0	0	747210	408020	332690	0	0	0
297.147	760520	1047200	618180	621140	764870	0	0	0	0
297.244	543760	408740	1596500	902750	923170	1176600	610520	545110	2871900
298.014	0	0	0	2011300	681820	567880	3783000	2406600	5862800
298.06	0	0	0	0	0	0	2024400	358990	24631000
299.006	467420	0	0	314880	306240	326470	0	0	1454300
299.034	988210	349440	756230	1074400	1059200	2230800	1804400	435260	13699000
299.038	0	0	1276300	1341800	572510	388340	3121200	0	7099500
299.129	0	0	0	458820	0	311980	0	0	831860
299.176	0	0	366220	0	0	0	509900	300920	0
300.04	855110	0	321290	575450	531350	951920	646500	352410	12345000
300.182	0	0	5856200	0	445740	0	829930	0	2673400
302.008	0	0	0	364300	0	418770	0	0	746900
302.034	942510	0	0	1425300	1260500	972220	2777500	0	5238000
302.161	0	0	903280	0	0	0	432610	0	660120
303.001	0	0	0	313780	0	312640	0	0	971400
303.002	0	0	0	0	293230	323590	0	0	916420
303.006	0	0	0	486140	291400	399280	0	0	1230900
303.008	0	0	0	722970	0	0	0	0	1468700
303.01	0	0	0	809630	0	798810	530690	0	4661500
303.012	665040	0	0	3172400	1278300	3456800	826140	0	3613700
303.014	425280	0	0	1210100	0	1196900	666110	0	3641500
303.015	0	0	0	1195600	0	1276200	713500	0	3790400
303.016	0	0	0	1285700	923510	0	0	0	4800800
303.029	219930000	18226000	24468000	689450000	321180000	667380000	301640000	53854000	2309600000
303.047	0	0	0	952450	538260	759810	473790	0	2782300
303.048	289480	0	0	625840	347910	622070	0	0	2403100
303.05	379960	0	0	557500	0	576310	0	0	1505200
303.054	0	0	0	341740	0	0	0	0	1189700
303.055	0	0	0	486560	0	369800	0	0	919280
303.059	0	0	0	416020	0	335530	0	0	971560
303.061	0	0	0	296280	0	322850	0	0	657000
303.233	0	0	558300	309670	0	679420	329920	0	3086300
304.027	1545400	0	0	3643800	1904200	3857900	1521700	341830	12615000
304.029	1695700	0	0	4639100	2588300	4824700	2151400	0	16764000
304.051	606820	417860	554980	0	0	0	0	0	0
305.025	9077300	607880	1200700	25490000	12699000	24978000	11544000	2369700	80963000
305.034	2794500	0	0	7631500	3642500	7631200	3570600	670480	24972000
305.036	845610	0	0	2554400	1281600	2650500	1188700	0	8247400
306.048	299960	327590	463890	0	0	0	0	0	0
307.029	0	0	0	489380	0	314630	0	0	1132500
308.004	330480	0	0	0	352050	0	334190	0	0
308.099	0	0	0	5721800	6713500	14202000	2683600	0	24985000
308.103	0	0	0	0	392360	0	1457500	0	1580400
309.174	0	0	707330	553980	512950	619900	666730	431070	1271800
310	480140	0	0	336470	412230	363520	427530	0	707560
310.083	0	1619400	317400	0	0	0	0	0	0
310.099	0	0	0	0	0	680670	0	0	827890
311.05	737690	0	0	0	0	0	679610	302010	3869400
311.176	0	0	291600	292100	0	0	1133000	378490	0
311.223	0	414980	1105600	322640	0	295920	0	0	1054800
312.03	1805600	0	0	1967200	2942500	11821000	0	0	2001600
313.003	664440	708900	0	409490	359780	456560	409720	349140	1008200
313.065	0	0	1953200	0	479450	726700	0	0	312620
313.192	859180	611190	1926400	913070	1177700	1526100	3387300	1096400	584470
314.018	832250	0	367310	506120	544080	2290600	398830	0	2244800
314.136	1466400	0	0	0	0	0	1007600	0	11072000
315.189	390990	0	0	377530	0	441720	0	384950	0
315.21	0	0	486720	322190	0	302820	726440	292490	720450
316.011	0	0	347720	0	0	0	520380	566360	8665100
316.05	0	0	0	364390	0	0	648610	0	506620
316.063	312580	0	0	0	576530	398350	0	0	0
316.177	0	293680	2584600	0	0	0	0	0	940350
317.045	0	0	299580	375010	0	402150	0	0	2693700
317.225	697140	0	1744000	838280	737880	1303900	1410900	345250	1705100
318.029	1068400	335380	0	0	0	0	502600	0	4759300
318.03	2430100	1548400	3406700	517690	1476500	612670	0	0	0
318.06	293630	0	0	0	351180	417300	0	0	0
318.073	0	0	0	408430	338380	0	0	0	0
318.109	0	0	1397900	313280	0	0	635950	0	801520
319.055	1186300	0	3493300	4299500	3527600	2167700	1636100	370210	7171800
319.113	0	0	0	1797300	1583400	0	0	0	0
319.222	0	0	0	387760	0	366710	560340	0	0
319.241	2816800	1114600	1483900	1476500	1659900	2912000	1852600	1131000	1169700
320.027	858380	572640	0	310550	442790	0	0	0	0
320.034	0	0	0	331780	352510	0	0	0	0
320.042	0	0	0	0	0	0	1757000	330480	7374500
320.046	357430	0	432550	637050	1406700	486260	0	0	0
320.098	0	0	0	0	0	366870	0	0	392520
321.02	396620	0	2814200	1778200	757600	722650	4813900	0	2120800
321.238	0	372880	411230	0	0	0	466740	425620	440590
322.091	3882100	404220	5866500	0	1342700	0	0	0	467160
322.252	1308200	685270	1489900	4162900	4437400	2881200	5258300	2645700	361360
323.029	0	0	0	0	0	0	0	453840	383200
324.016	1223400	0	0	1494100	1208300	620730	2460400	0	1219500
325.011	22316000	2922500	1695000	70576000	30406000	51945000	35328000	7186900	103400000
325.065	301400	0	773000	0	0	386440	332450	0	481220
325.153	0	652150	0	0	0	0	304020	0	0
326.019	302830	299360	0	0	360970	0	0	0	0
326.045	0	0	0	0	0	334010	0	0	655020
326.197	0	0	1049600	0	601010	0	0	0	587540
326.227	318230	0	0	0	0	0	348830	0	0
327.007	965300	0	0	2956100	1354200	2246200	0	400370	4273100
327.016	321480	0	0	1048000	0	750460	530910	0	1360600
327.03	0	0	0	362210	0	0	0	0	458800
327.054	301000	0	0	0	0	411960	402930	0	501740
327.218	0	561570	1457700	0	0	0	0	0	404710
328.045	0	0	0	0	626640	0	410720	0	342530
329.035	0	0	0	0	0	0	0	0	687390
329.101	0	0	0	0	0	0	0	0	680130
329.233	348570	1323200	4462900	471990	1737000	402650	450130	0	897560
330.081	0	0	0	430330	385270	833870	0	0	1117200
330.192	0	0	408970	0	0	0	627720	0	586990
331.011	0	0	341680	377030	409430	543500	0	0	875570
331.024	0	0	0	617190	331400	0	0	496510	1524900
331.051	0	0	0	346580	0	501020	0	0	643280
332.024	675470	661980	452890	575970	853540	619600	347320	0	495290
332.034	398210	0	0	0	331400	476150	0	0	0
332.045	0	0	0	757880	398840	310790	422140	0	809770
333.111	308970	3328900	0	0	0	0	0	323230	0
333.22	573570	296360	420190	555420	409640	642620	0	0	417070
334.012	379810	0	0	0	552140	1793600	0	0	0
334.042	0	0	0	0	0	0	320810	0	679560
334.104	0	0	696310	0	0	0	680340	0	822960
334.141	0	0	320270	0	0	0	385360	0	1411100
335.011	0	0	314350	0	0	0	0	0	318930
335.017	0	0	0	0	0	504170	0	0	584900
335.021	352590	0	355000	0	0	528700	0	0	621740
335.022	0	0	480960	429460	384370	765770	0	0	783090
335.024	472970	297640	0	0	444800	785490	0	0	437840
335.025	626590	0	612240	463130	0	0	0	0	841460
335.026	703100	0	1015600	0	0	1000900	392220	0	1774400
335.028	1087200	0	2320800	1053900	1567200	3462300	0	0	2858100
335.031	706940	0	868760	791240	807730	1271200	319660	0	1383100
335.032	819550	0	1007400	0	864590	1540400	0	0	1536300
335.034	837250	0	1087400	879750	816530	1389800	455240	0	1759800
335.035	906720	0	1288700	800680	978960	1867800	0	0	0
335.036	929760	0	0	0	797100	1732700	0	0	0
335.049	413770000	44627000	530380000	346080000	451810000	828140000	145110000	18120000	918060000
335.071	522940	0	609670	444920	464940	788430	0	0	1045800
335.072	459410	0	595350	304740	397250	614000	0	0	930480
335.074	0	0	0	0	422260	699280	0	0	648920
335.075	440050	0	511450	0	0	622770	0	0	727000
335.076	0	0	0	0	475340	579180	0	0	430790
335.079	0	0	503530	0	0	607840	0	0	694200
335.083	0	0	0	0	0	317390	0	0	449080
335.128	0	0	0	967310	703270	449770	0	0	355120
335.223	0	406680	1565700	0	0	0	0	0	896140
336.047	9993700	1231700	12882000	8320200	10317000	19142000	3639300	398110	21950000
336.049	2052700	480270	2619700	1675800	0	3984400	0	0	0
337.054	4001300	657460	5695300	3557400	4539000	7878600	1500900	0	9350500
337.191	0	0	520050	321600	0	0	537750	319370	0
337.215	1222000	0	2715600	2568900	2538300	2430100	3634400	370920	1976700
338.004	0	0	0	318230	382290	0	0	0	395470
338.092	0	0	0	0	0	321120	0	0	1192600
338.112	0	0	0	693750	365060	340500	408470	0	433690
339.207	0	0	1293500	738970	725300	785050	1642900	401410	725370
339.233	0	0	0	2162100	662030	0	0	0	0
340.011	477610	0	0	0	0	0	381990	0	829090
340.071	0	0	0	440070	309690	346530	0	0	1263600
341.036	1030100	0	1978100	1803400	2086300	1234100	480140	0	1271200
341.045	514180	297380	0	707300	619980	1033500	0	0	1097600
341.204	0	0	432760	421400	0	325760	0	0	402010
341.223	779170	394120	855920	701260	916110	1376200	1299600	997650	448420
342.077	0	295140	0	0	0	0	320770	0	1478600
342.192	0	0	1097300	0	0	0	0	0	2713400
343.22	0	0	314370	0	365770	0	490010	360920	0
344.073	4664600	360990	8612200	0	2129400	0	0	0	0
344.076	0	0	0	478700	0	616870	0	0	945060
344.208	361610	0	627850	0	566680	430600	0	0	3651000
345.031	0	0	788180	0	390370	675440	0	0	0
345.04	0	310370	0	0	0	0	440570	0	1270200
345.228	315010	417620	2124700	0	0	0	0	0	0
346.035	0	0	0	0	0	0	646880	2660400	995350
346.056	534240	440600	829990	509230	4612900	1420500	728110	1046400	602300
346.066	0	0	0	0	0	379940	339850	896810	437280
346.089	637160	0	0	0	0	0	395740	0	15047000
347.047	314860	0	1257900	0	0	352250	0	0	411550
347.085	546600	317800	403370	453720	350210	564260	341490	0	1232900
347.223	0	341330	779800	0	429900	0	505660	0	2586200
348.073	0	0	301430	0	0	0	0	0	1187900
348.081	0	0	0	0	466110	347350	0	0	549970
349.129	325760	557060	0	484700	0	790810	431020	0	871630
349.238	0	0	377750	0	0	0	976590	0	7778000
350.048	326270	0	0	0	677720	0	342590	0	1318900
350.283	593010	0	598870	1603300	1650400	1065400	2353100	1002800	413980
351.218	0	298790	482290	0	0	0	0	0	345330
351.231	0	0	0	0	0	0	363670	0	405950
352.28	0	0	318160	0	0	313660	904760	400260	0
353.006	0	0	0	309460	0	0	0	465760	0
353.093	349950	0	0	304980	887940	1803800	0	1460600	768690
353.2	0	0	934400	463030	616210	531970	728740	505030	1822400
353.233	0	396930	1160700	0	456800	0	0	0	576350
354.027	0	0	0	772970	406280	438570	0	0	0
354.13	0	0	0	534050	334170	546920	344510	0	0
355.014	0	0	326050	357870	597720	0	0	344890	0
356.064	0	334330	672620	0	0	0	0	0	0
356.208	0	0	323310	0	0	0	440490	0	997150
357.007	0	0	1076500	0	0	865820	0	0	558500
357.011	0	0	549190	0	553280	912880	0	0	0
357.031	181500000	20312000	203800000	88869000	157970000	304020000	43808000	7589600	117590000
357.058	0	0	399450	0	322810	566400	0	0	0
357.071	0	0	0	363070	427450	330670	456530	382320	0
357.301	361000	0	750920	389560	421680	0	0	0	0
358.029	4627900	746380	5337100	2281400	3994000	7390500	1402400	0	3293600
358.187	0	0	607070	0	0	0	0	0	699660
358.224	0	0	373430	0	0	0	1199200	0	967150
359.036	1990200	0	2243200	953270	1568100	2880600	433850	0	1351200
359.068	0	0	0	0	397260	406620	517840	0	0
360.072	0	0	0	333980	980960	516400	0	0	413570
360.108	346210	0	0	0	0	0	0	0	367070
360.203	510600	1339200	4827300	381030	765590	378310	410540	0	2959300
361.161	0	0	0	441920	0	2918400	0	0	0
362.01	363360	302060	0	0	0	0	0	0	0
362.014	424490	0	0	0	1403400	0	358010	0	338480
362.053	0	0	0	494210	0	0	0	0	460660
362.078	2078500	0	415220	7693900	3763800	5217200	4176900	644360	23174000
362.151	0	0	451420	401270	0	1347400	0	0	1401100
362.218	0	0	573890	387860	428690	0	0	0	706110
363.027	496390	305820	0	725510	573910	904160	0	0	0
363.231	317440	0	343540	576510	0	336170	802130	369850	354790
364.101	0	0	1051800	2373400	917330	1363900	317350	0	11142000
365.136	0	450360	0	0	0	351390	0	0	2820100
365.189	0	0	0	524580	831570	0	0	0	0
365.21	0	344750	386940	0	0	0	0	0	0
365.22	0	0	0	320740	325180	332520	0	0	0
365.247	43073000	4214800	53253000	78222000	90419000	50916000	56622000	11669000	48550000
365.343	332950	0	435910	0	0	0	0	0	497440
365.366	0	764310	0	0	449930	0	329270	0	0
366.055	392920	0	990680	0	0	0	0	0	0
366.057	0	0	0	3140800	3202900	4788400	1793800	0	3332200
366.123	459470	0	0	0	0	364380	315100	0	792430
367.122	329170	364920	0	0	0	0	753030	0	937250
368.017	0	0	0	0	0	312790	361830	3000000	0
368.054	0	0	0	1090100	1152000	1639900	607740	0	0
368.071	1957700	0	0	0	0	0	791040	432430	10918000
368.19	0	0	0	0	0	0	348230	0	637060
369.009	1121500	0	0	0	0	0	563910	344460	1115100
369.064	0	0	0	0	354430	0	0	0	812670
369.087	357030	2051100	428120	644980	1124800	590480	1078600	988360	4842600
369.158	0	0	0	0	0	1371100	426390	0	0
369.22	0	0	631600	698290	0	0	850970	0	514280
369.228	0	442700	994070	0	0	0	0	0	1001100
371.15	411860	0	475210	334990	441900	485790	1354200	400190	0
372.018	462480	0	0	0	0	0	452760	0	4371500
372.062	0	0	663330	0	0	0	346880	615580	0
372.069	0	0	351990	377760	0	587880	0	0	0
372.304	880450	362580	791550	855160	1139500	915540	1924100	1659700	1000700
373.005	8412600	644770	32472000	3241200	8676700	11070000	837470	0	2899600
373.147	0	0	0	411470	400410	398870	754770	335500	0
374.002	0	0	869940	0	326280	315570	0	0	0
375.182	0	0	358300	0	389470	427960	0	0	541850
375.192	0	0	341070	0	550840	546140	0	0	492430
375.275	414490	0	399440	0	0	357070	643180	0	1023200
376.068	0	0	598870	0	0	0	450090	309990	0
376.198	324170	0	453970	0	0	0	0	0	461460
377.056	0	0	0	561860	0	487850	408660	609680	1293500
377.086	636760	1473000	0	569190	736450	678790	0	377300	0
378.001	0	0	0	394580	344660	903910	1487400	445610	1766500
378.064	0	0	450010	0	0	0	430390	0	1705100
379.013	4676000	385830	10098000	3169900	6665100	13774000	2129200	492190	4200000
379.027	0	0	0	0	0	364680	580540	0	2612900
379.226	0	0	750340	624020	575130	629300	622780	335120	810610
379.262	1355200	0	1374700	1720100	1609700	988780	1076100	0	1351400
380.139	0	0	0	0	435380	319150	0	0	412830
381.008	0	0	0	0	0	410120	0	0	583640
381.052	0	0	515890	0	585860	400000	0	0	0
381.241	0	0	0	403360	334350	0	0	0	0
381.259	460260	0	429050	0	559700	444830	328200	0	0
382.031	0	0	0	344840	340160	323120	0	0	0
383.103	0	1350700	432670	340670	0	369250	446030	0	3832600
383.143	0	0	0	0	346390	0	700420	595010	0
383.2	0	0	0	559780	450070	0	1853000	0	2153900
384.185	0	0	0	0	0	0	441330	0	1037100
385.215	0	685440	870300	430570	321110	0	4494200	446890	4537200
386.121	399340	0	399210	1095200	810820	1215200	555040	355460	3289800
386.218	354330	0	1643700	0	0	0	0	0	0
387.143	0	0	0	0	437370	635550	406800	0	2254200
387.185	647170	338640	522740	0	0	0	0	0	0
388.234	436150	669350	9540500	0	538630	0	0	0	1636600
389.085	1209900	0	2220200	628290	1634700	1339300	0	0	1261100
389.091	748980	531300	3239400	1605300	756240	1154900	2361700	456790	10967000
389.27	0	0	0	334620	932050	0	0	0	0
390.045	21034000	3024000	7133200	474230	35508000	2971800	13436000	926620	827610
391.18	374120	0	0	0	0	0	0	0	555080
391.262	777830	0	1102400	1225400	602400	533520	1037300	809680	1662500
391.286	0	0	962130	500040	1332700	0	0	0	392870
392.066	0	0	0	385990	785880	950380	0	0	0
393.008	0	0	347150	0	355190	349840	0	0	0
393.109	401510	0	0	553410	0	972000	0	443460	19006000
393.118	367250	0	0	2156600	0	1553400	0	0	0
393.195	938570	0	0	0	0	0	0	0	993420
393.242	335790	0	380160	419450	0	0	0	0	0
393.248	0	0	620640	422840	0	0	0	0	451760
393.278	123060000	6357200	111220000	156350000	125360000	72227000	45987000	22945000	100710000
395.2	438830	736860	1814400	461030	330030	0	0	0	0
396.099	0	0	0	344720	0	0	0	332150	1310000
397.083	5066500	1233600	794330	13492000	7134100	23663000	6373100	56028000	41328000
397.164	0	0	551610	0	377400	338300	351290	0	0
397.174	0	0	0	0	0	361940	335680	0	0
397.215	3068900	3114300	6020200	4126700	2491700	0	1525400	331020	3789600
397.227	0	350690	785930	401870	400810	572520	2213900	459180	1555100
398.041	0	0	0	0	0	0	1241100	0	1616200
398.255	0	0	537880	0	0	0	0	0	1314200
399.029	402510	0	589440	0	0	0	2225300	494320	6193000
399.182	0	0	0	0	467780	407900	391720	325180	0
400.017	0	0	524150	336910	910370	1026400	0	0	0
400.057	350460	0	0	0	0	377460	425790	0	1283300
400.14	0	0	0	349580	373130	0	0	0	0
401.168	0	0	0	0	0	403720	0	0	1423300
401.21	0	0	0	0	0	0	1440400	716670	1799500
402.015	0	0	0	0	436400	651390	0	0	0
402.031	2220900	0	2386900	0	875780	0	0	0	0
402.098	0	0	0	0	0	367870	0	0	578570
402.118	624560	628840	3798300	0	27733000	608990	2636100	0	0
402.152	1681800	0	0	0	0	0	869310	351680	32500000
402.217	0	0	0	398920	409360	0	0	0	0
403.214	383910	0	0	0	0	0	0	0	0
403.226	0	587250	556580	0	0	0	767850	0	979630
403.307	773350	0	1065700	0	423390	0	428690	0	1896900
403.458	0	0	0	344280	0	0	0	672730	447550
404.094	352120	377570	0	494220	0	0	0	0	3348700
405.006	0	0	549300	331600	0	0	398440	0	0
406.088	326630	0	622420	0	356430	0	0	0	0
406.129	0	0	0	1186000	863870	3415400	764190	0	4151200
407.257	571400	0	2536000	2052100	1855900	2078500	2679700	423340	2491000
407.281	0	0	620690	673630	582820	0	0	0	0
407.294	0	0	0	760550	0	0	0	0	426740
408.01	0	0	0	365400	398090	986930	385950	0	1872500
408.026	0	0	0	1221100	524340	1199700	0	0	2568100
408.189	0	0	0	0	334200	0	0	425830	698730
409.071	1731500	712950	0	0	5315400	0	4274800	852180	33214000
409.179	0	0	0	0	373200	0	0	0	475960
409.273	0	0	874160	817630	1002300	597710	1226700	0	739430
410.055	455390	0	0	0	0	0	3408600	609490	27029000
411.073	820110	555750	1281400	1079700	593490	629300	1345700	362960	1661700
411.109	0	0	0	0	0	361070	0	0	1140100
411.195	412120	341070	1185100	452490	555550	0	1204800	0	810800
411.206	581550	0	0	0	0	326850	0	0	1944000
412.027	6449000	1651900	1141300	351750	8608800	606070	3648500	0	0
413.077	802240	0	0	0	0	0	0	367790	3121300
413.21	2727400	2259900	7291900	1601500	919710	0	5836100	1207200	11122000
415.189	0	0	327810	0	0	0	365910	0	541350
416.119	886060	0	6248600	445600	603020	1708900	0	0	2122200
416.266	0	655030	10786000	0	992250	356570	0	0	3136500
417.159	3799700	1859000	994990	0	0	0	0	0	0
417.212	0	0	539800	0	0	339670	0	0	0
418.134	411850	0	1851600	0	585240	1390500	0	0	849210
419.064	724160	0	0	1952100	831500	2679500	998950	9493200	2586600
419.111	0	0	0	0	0	0	735580	0	1432800
419.134	0	0	0	417250	0	443800	0	0	429070
420.009	580630	504510	778340	0	0	0	0	0	0
420.036	0	0	0	927460	652600	765920	782370	0	1504200
420.108	0	0	0	1440800	1374300	3079100	603640	0	20807000
421.139	1395500	1573200	0	1089800	1177400	0	0	0	0
421.143	1340300	2705400	3781300	4017100	4037800	5530900	5425900	1708500	3439800
421.309	2694500	0	2376000	3192700	2384100	1453800	767220	406440	2173800
422.076	0	0	0	851190	1287000	2178300	4528900	934230	15343000
422.255	0	0	414040	0	0	0	0	0	1412500
423.073	0	0	0	0	0	510950	0	0	6042700
423.087	7779600	0	409490	384870	2156300	838340	12264000	2468100	129130000
424.013	418860	0	787130	0	0	0	0	0	0
424.016	0	0	0	1862000	1650900	2575400	1147200	0	1031200
424.034	710210	0	555940	0	0	416230	601910	0	2219200
424.071	999920	0	0	0	347740	0	6458200	1251700	67939000
424.134	2796500	0	0	0	0	0	1042300	611110	13805000
425.101	621800	630200	6165700	0	0	383320	0	0	488100
426.013	0	0	0	1192700	1091900	1697300	689100	0	631470
426.03	1111800	0	0	0	0	0	830040	0	2048600
426.032	0	0	1034600	345610	894190	1398600	0	0	0
426.041	0	0	376840	0	470110	742290	0	0	0
426.05	1060800	790280	951250	0	0	0	3034700	875060	15566000
426.109	0	0	0	0	568630	2038100	0	0	366820
426.196	0	0	0	0	0	0	348810	0	1429500
427.093	849430	0	0	0	0	0	509120	0	5748000
427.189	416400	0	614240	0	0	0	3640600	341790	6900000
427.247	0	0	351750	440960	0	0	0	0	518030
428.001	689960	0	397790	0	733030	376940	0	0	0
428.052	0	0	0	0	0	0	361170	0	453770
428.179	0	0	716490	0	0	0	0	0	1775800
429.039	382150	0	0	0	0	0	564570	0	8886300
429.205	1370100	802660	2222600	0	487400	0	16230000	2438800	45861000
430.008	0	0	0	755060	381750	1255100	0	0	1134000
430.245	0	0	392530	0	0	0	0	0	406850
431.221	1653400	1210100	5131100	857770	1224900	908440	1112900	630270	794170
432.037	0	0	0	768650	0	454160	0	489780	1938500
434.009	667860	0	0	0	1148400	0	721620	0	0
437.066	552010	335860	0	423410	9657600	568420	1764200	581250	14170000
438.149	0	0	0	0	1159300	714450	0	0	576500
438.232	0	0	528310	0	0	0	437820	0	1262300
439.005	0	0	0	498800	0	476810	0	0	856910
439.082	920970	0	368490	0	0	0	976140	0	5985000
440.066	3607700	1300600	3811800	348510	1016600	1134500	11106000	3761000	60030000
440.16	0	0	0	549840	482200	439480	0	0	0
440.266	0	0	2064000	0	0	433370	0	0	3885600
442.191	0	0	0	0	0	363350	0	0	423200
443.122	769290	686280	0	458710	363130	0	0	0	0
444.079	0	0	0	380980	353320	0	0	0	0
445.2	0	0	0	0	0	0	1546400	379900	6578100
445.243	589240	0	2312500	453710	807570	1669200	905200	395830	696060
445.296	0	0	530800	0	0	0	833050	0	1801700
446.108	17316000	3203200	16273000	518590	102850000	3046300	11064000	599320	0
447.216	0	0	525760	0	0	0	2499300	510310	9349300
447.312	0	0	818310	0	451690	0	512810	0	2398000
448.004	2895500	669520	699980	0	4130000	873420	2476100	0	0
448.023	0	0	334240	0	0	582290	0	0	0
449.174	6873800	1952300	6719900	7088500	5368700	6236200	6020200	3720000	2419500
449.219	351810	0	750250	714370	1353200	960000	0	0	1072700
449.229	0	0	0	652130	1111000	826010	0	0	1040000
449.341	0	0	368850	503580	0	0	0	0	0
450.026	0	0	0	711580	0	1280300	0	0	5148700
450.04	0	0	0	0	0	423270	0	0	603910
451.068	0	0	0	349830	0	0	371450	0	5091300
451.082	936700	0	0	0	3810800	0	1826300	690640	25066000
453.061	349360	0	0	0	432870	0	1007600	0	6036500
453.314	0	0	0	0	0	587510	2440900	0	1009700
455.008	0	0	936320	0	437130	1297700	0	0	2965400
455.063	0	0	0	914810	393850	0	0	0	4921200
455.174	0	541010	0	423910	0	0	0	0	0
455.278	0	0	367730	467210	0	0	0	0	1093700
456.131	0	0	0	382810	0	389710	0	1039900	1181700
457.103	505760	0	0	1497100	754600	1071600	1024600	0	10589000
457.184	0	0	0	0	0	475720	0	0	465460
457.266	0	0	0	546000	430300	697600	0	0	0
458.033	591550	0	0	0	400860	0	1038200	0	0
459.174	2148400	0	0	0	0	0	1123400	0	32310000
462.008	0	0	0	0	0	406820	0	0	429480
462.018	0	0	0	0	0	355440	0	0	501880
462.103	1032900	0	901240	0	462920	0	0	0	0
462.142	0	0	0	443330	558490	0	0	0	0
463.307	580510	646260	1321900	0	0	0	1281500	0	6305000
464.022	1247800	0	2025000	0	467710	0	0	0	0
464.031	1050700	0	2051100	0	572580	0	0	0	0
464.202	2631600	0	0	11425000	4645300	11127000	4269300	570680	0
464.369	0	0	0	432250	0	408200	0	0	0
465.072	0	0	0	666000	0	543930	885480	0	0
465.098	479870	0	0	0	0	0	0	0	1469100
465.305	0	0	1631000	0	0	469470	829380	0	0
466.093	1026500	441020	552610	0	0	0	588240	646960	732890
467.07	0	0	0	419740	446410	623800	0	0	0
467.077	418610	0	0	0	0	0	1022500	720250	7448600
467.293	0	0	0	0	0	570840	1506500	0	1101000
468.09	5251200	1462800	2350100	0	22079000	458410	3131100	0	0
469.257	0	0	1159800	0	0	2350900	0	0	0
469.309	367130	0	859540	572470	0	1446500	10365000	0	5868000
471.058	8607500	0	1128200	27458000	11517000	31431000	9686900	748390	188580000
471.169	0	408000	373630	0	0	0	946820	0	0
471.188	0	0	0	784100	447030	605370	0	0	0
471.252	0	0	2011500	1179700	2615900	0	0	0	0
471.259	0	0	1709900	0	0	698960	0	0	1144200
471.294	938050	0	920330	669780	910840	472440	0	0	480000
472.008	0	0	0	912100	380520	1338300	0	0	2771700
472.054	0	0	0	370620	0	567780	0	0	2988500
473.275	0	0	731920	439890	552690	1182900	0	0	492610
476.127	0	0	0	0	0	771300	0	0	2971500
477.023	0	0	0	642510	477000	747530	0	3577400	0
477.181	1079700	534640	732610	0	0	0	0	0	0
477.19	0	0	0	1670000	0	482010	0	0	0
477.251	420220	0	814730	1171900	1168600	746540	0	0	1191500
477.26	0	0	462980	860690	644300	673510	0	0	796320
478.294	0	0	2306700	0	408210	0	0	0	1061900
478.318	0	0	353210	474470	1292800	0	0	0	0
479.01	0	0	0	629710	0	0	738670	0	1409300
479.099	369330	578100	0	0	368870	0	0	0	0
479.206	0	0	0	0	0	414230	0	0	396370
479.293	0	0	0	0	0	456530	398580	0	1041900
479.366	0	0	0	527590	0	1061000	0	734900	0
480.036	0	0	0	0	0	491350	1364800	0	773190
481.155	4519700	0	0	0	0	0	1227700	472740	16870000
481.309	0	0	861140	0	0	3163000	1105900	0	7702400
482.081	0	0	0	1183000	519760	461930	0	0	946100
482.093	1643200	0	0	0	0	0	574030	387340	2172500
482.258	0	0	0	0	377720	583860	0	0	457460
483.288	0	0	0	0	0	0	2960100	0	1567500
485.081	0	0	378180	0	0	0	524990	0	859410
485.279	0	0	387160	0	418010	0	0	0	632710
485.304	0	0	0	0	420490	0	11734000	0	4077400
486.004	674330	0	1344600	0	369820	0	0	0	0
486.016	0	0	0	404610	0	646210	0	0	945830
487.247	0	0	745540	440140	446950	0	0	0	0
490.072	489010	0	329310	0	2426900	0	0	0	0
492.297	0	0	0	440810	485900	0	0	0	1561700
493.04	3801200	0	705290	9902500	6097200	16410000	3562500	0	47342000
493.185	0	0	0	1019600	0	396080	556200	458120	1013400
493.198	0	517010	362340	0	0	0	0	0	0
493.234	0	0	881150	672040	1352500	0	0	0	0
494.313	0	0	0	2671100	6285500	556680	0	0	0
495.288	0	0	0	0	0	1352500	866110	0	2219200
496.093	0	0	870050	0	0	969170	0	0	671780
496.223	0	0	0	0	387970	0	0	0	1078000
497.304	400440	0	598680	427400	423330	8060800	9440500	427410	16622000
498.109	0	0	0	0	651920	1740200	0	0	1872500
498.29	0	0	0	2085300	1171100	1190300	0	0	365130
499.163	1363800	701510	393560	0	0	0	0	0	0
500.049	0	0	0	695930	462820	987490	0	0	1435600
502.063	644210	0	0	433230	473330	0	0	0	0
503.044	2977100	0	0	0	0	0	0	0	1268200
503.137	547070	0	0	0	0	0	450070	0	1561400
504.028	0	0	0	0	0	862940	0	0	473940
504.067	1392700	415800	837260	0	7274900	0	1304000	0	0
506.064	586800	0	348280	0	0	0	429280	0	0
507.164	0	479660	0	0	0	0	0	0	416740
509.014	899960	0	435210	1548100	1408700	2053900	0	0	3390700
509.229	0	0	430680	0	383040	0	0	0	0
511.27	0	0	0	1702300	0	923070	0	619020	0
511.283	0	0	0	0	0	792150	612530	0	1702900
513.181	0	931660	0	0	0	0	395620	0	709220
513.299	0	0	394920	518560	0	1894000	2646500	0	3892800
514.096	606260	0	0	0	1368200	0	708060	0	0
514.285	0	0	0	6965800	3162500	3494500	0	0	0
515.022	3221800	0	530150	7160900	5176900	12819000	2786500	0	17305000
516.195	3959000	0	0	0	0	0	2012000	0	49591000
525.06	0	0	712980	0	0	785660	0	0	876590
526.049	1096500	498640	0	0	3126100	0	415670	0	0
530.28	0	0	0	1555900	706650	619040	0	0	0
532.069	0	0	1118700	0	845670	1779800	0	0	813680
535.159	0	0	0	0	771530	515380	0	0	0
537.004	0	0	0	469870	398930	1332700	0	0	1434000
538.177	6398000	0	0	0	0	0	2256300	0	22282000
539.005	770450	478850	0	0	0	0	0	0	753570
539.114	2228200	0	0	0	0	0	669000	0	2412700
539.505	0	0	965860	0	0	0	0	0	376510
541.259	0	0	400660	0	0	0	470810	0	3074000
547.042	1793600	0	6246300	979590	2445100	7726400	0	0	3723800
548.558	617290	2832400	0	0	515560	0	0	0	0
550.555	733240	3943000	0	426070	542630	0	0	0	0
551.144	0	901690	0	435900	0	0	433100	0	485820
552.552	617770	3205300	0	0	495580	0	0	0	0
553.021	852330	0	0	0	0	0	0	0	975180
557.253	0	0	0	932580	988110	0	0	0	607510
557.479	0	0	1559100	547970	641870	0	656330	0	1070000
559.269	0	0	0	19716000	20563000	0	431340	0	2828700
561.143	509280	0	0	0	0	0	472940	0	2836000
562.025	1001000	0	0	0	4070100	0	849610	0	0
562.04	0	0	0	0	0	470680	0	0	2377800
563.016	993660	0	5080600	0	1028700	2075900	0	0	0
569.024	0	0	990960	0	455020	1367500	0	0	638560
569.165	55589000	2029600	509850	0	0	0	0	4524100	1532300
571.495	0	0	687590	435930	465710	0	506690	0	674980
573.247	0	0	0	744220	811910	0	0	0	906540
575.095	0	0	0	0	439180	0	0	0	0
575.263	0	0	0	2424900	2100400	0	1811200	0	12706000
578.256	0	0	0	1021600	795150	437650	0	0	0
580.56	4426500	24630000	0	4594700	3417000	1311600	6452100	6723000	0
582.557	1794600	9561200	0	1960600	1328400	664690	2718400	2459400	0
583.495	0	0	810350	470200	472970	0	681760	0	1505800
584.007	1028300	474540	0	0	2556300	0	592410	0	0
584.554	464680	3597300	0	456510	555380	0	781470	780750	0
585.511	2489700	0	13200000	3930900	5658000	574740	3929700	0	7378400
586.004	670890	484350	0	0	1580200	0	573350	0	0
588.545	923970	5296000	0	686270	784910	0	530160	501190	0
590.542	2943800	18200000	0	2062500	2317100	593810	1533400	1117800	0
591.007	0	0	585920	0	0	925300	0	0	1306200
592.539	4695900	29869000	365190	3258100	3572300	1000400	2482800	1779600	0
594.06	0	0	521230	0	0	0	0	0	958360
594.07	0	0	423590	0	0	694150	0	0	796910
594.536	4037300	26331000	404130	2880200	3399300	1026100	1968600	1659500	0
595.199	3312300	0	0	0	0	0	474900	0	3931700
596.136	2623700	0	0	0	0	0	991050	0	2896300
596.534	2524700	14831000	347590	1771900	1888800	703640	965000	1097900	0
597.073	906310	0	0	0	0	0	509670	0	614090
598.53	832750	6069900	0	830860	725000	0	477540	0	0
599.526	0	0	1712900	680420	943980	0	611670	0	1410700
600.238	0	0	0	1806400	1387600	914540	0	0	0
605.001	1005300	0	1884900	640710	1654700	4478400	0	0	1197500
606.516	652260	5367800	341130	536490	662620	0	0	0	0
608.104	0	1182500	0	0	0	0	456750	733860	0
608.513	1259200	8397400	430320	725620	1072000	0	0	0	0
609.51	0	0	612640	0	0	0	0	0	754710
610.511	1277300	7550300	0	463830	947240	0	0	0	0
611.526	649980	0	4278700	1934800	1513600	0	992340	0	5612100
612.507	684720	4805900	0	0	752530	0	0	0	0
613.155	33381000	1657800	0	0	0	0	0	2836400	886830
613.542	6040000	0	24390000	7773900	10006000	2179700	4820500	0	13250000
614.146	0	0	0	0	0	0	1102700	0	10330000
615.17	4150700	1090700	0	0	0	0	0	2244400	0
616.041	0	0	376890	0	0	665300	0	0	0
616.233	0	0	0	1669400	892220	0	0	0	0
616.557	2532100	10932000	0	0	2373200	779430	0	0	0
616.56	0	0	0	1728600	0	0	3150100	5204200	0
617.108	0	0	428270	0	0	0	0	0	1252200
617.227	0	0	0	2774400	2292100	0	0	0	0
618.549	0	0	0	2177300	0	0	6949500	12056000	0
618.553	2440300	14629000	0	0	2211800	862920	0	0	0
619.549	0	3565200	0	0	0	0	669930	2934700	0
620.547	1705800	10312000	0	2067800	0	664950	6940100	11547000	0
622.544	885850	5283600	0	1379100	0	0	4386100	6856200	0
623.168	65504000	1257500	0	0	0	0	0	1543300	0
624.541	642070	3311600	0	465180	0	0	1950900	3251600	0
626.538	0	4037700	0	0	0	0	941550	2546600	0
627.536	0	3395500	0	0	0	0	590000	1752500	0
627.558	0	0	1094300	0	536170	0	0	0	754670
628.535	0	3241900	0	0	0	0	676940	2009900	0
630.178	4938700	488930	0	0	0	0	0	624920	0
631.124	0	0	528610	0	0	0	461260	0	2797300
632.173	92668000	5847400	597740	0	0	0	0	6595400	2217000
632.526	1305700	7878400	0	1210300	0	489730	2274400	2536000	0
633.222	0	0	0	501040	499170	0	543290	0	651600
634.159	17883000	719820	0	0	0	0	0	446610	0
634.524	2281600	14376000	0	2023000	1620700	663720	3475600	4162700	0
636.521	2355000	13709000	0	2162000	1435600	649310	3539100	4070000	0
637.542	0	0	637610	0	0	0	0	0	1384800
638.518	1378900	8238700	0	1615500	946890	0	2361900	2728000	0
638.547	946620	4456300	0	606290	917370	0	977630	2757100	0
639.544	0	3759400	0	0	0	0	536620	2286300	0
639.558	826930	0	4774200	1832300	1094800	0	588920	0	6609700
640.516	626870	3910900	0	748500	0	0	964120	1225900	0
640.544	1127100	4903100	357730	634600	938060	0	1113700	3094300	0
642.558	0	0	346540	800550	656490	0	0	0	0
646.188	54009000	962480	0	0	0	0	0	2433600	0
646.559	1236200	5467900	0	1708700	951890	678820	2150000	0	0
648.501	880240	4639700	0	666450	0	0	0	0	0
648.529	0	3752000	0	0	0	0	516920	2478500	0
648.558	852350	2861400	0	0	666410	0	0	0	0
650.14	10698000	709330	0	0	0	0	0	696290	0
650.498	1439300	7831400	0	1014800	948260	0	852800	586440	0
651.03	0	0	0	1283300	0	1131900	0	0	7899800
652.495	1375000	8232100	0	966970	984070	494450	719090	618000	0
652.542	459530	0	0	459100	676790	459730	0	0	0
654.095	1503100	0	0	0	0	0	530680	0	854660
654.155	28029000	2331000	0	0	0	0	0	1721600	0
654.492	818510	5058100	0	567440	586580	0	666400	0	0
654.54	791070	0	0	819650	998380	0	0	0	0
656.535	0	1567200	0	748040	614660	0	0	0	0
656.545	777860	2788900	0	0	0	0	2072700	5032300	0
656.555	712710	1170100	0	735680	725990	0	465560	0	0
658.54	2157400	9649600	0	2039100	1734000	657950	3983800	0	0
658.552	2220000	4925300	0	2720100	1948400	1186000	2307700	0	0
659.357	0	0	0	0	0	3462900	539430	0	1021800
659.547	0	0	366840	0	658870	0	0	0	601970
660.538	2858400	14858000	376180	2696800	2195600	946990	4263100	8549100	0
660.549	3103500	7197600	383510	3437700	2831300	1719800	2916000	1745000	0
662.534	1904200	10380000	0	1936100	1640000	0	2919400	0	0
662.545	2427800	4981300	0	2640400	2032400	1429300	2458800	0	0
664.532	1156600	4688400	0	1124400	806190	0	1171800	2193800	0
664.543	1166700	2405500	0	1372200	1061900	589980	1232800	0	0
664.558	0	1410900	0	571730	0	0	2939000	8891300	0
666.104	0	858080	0	578940	0	0	0	0	695540
666.472	525200	3086700	0	0	468320	0	0	0	0
666.555	819310	0	0	581110	0	0	4242300	13737000	0
667.002	0	0	673820	0	424410	1636000	0	0	1512900
668.553	539190	0	0	0	561770	0	3545900	10927000	0
670.55	0	0	0	446380	0	0	2064200	5745200	0
671.268	0	0	597760	0	442610	0	467320	0	0
672.519	697770	3073700	0	468090	459670	0	1072800	2102400	0
672.548	0	1395200	0	0	0	0	907870	2498800	0
673.012	0	0	0	1222600	0	1227500	0	0	4524800
674.516	1591000	8211000	0	1133100	1243800	570910	0	0	0
674.527	1261800	2823800	0	1050500	1173500	465350	0	0	0
675.186	0	0	0	1030000	697890	0	0	0	0
676.509	0	0	0	1269300	0	471210	3047300	5785500	0
676.512	2026200	12555000	0	0	1568700	0	0	0	0
676.523	1848900	4310600	0	1272500	1605700	554420	0	0	0
678.506	0	0	0	1224200	0	0	3157500	6022200	0
678.509	1477000	10682000	0	0	1320900	0	0	0	0
678.519	1238300	0	0	1139100	1427800	519030	0	0	0
678.523	0	3397500	0	0	0	0	725420	1288900	0
678.557	599840	991540	0	0	742770	0	0	0	0
680.502	764300	0	0	0	0	0	2389200	3946200	0
680.517	0	0	0	754240	851400	0	0	1757500	0
680.532	761770	2998200	0	0	891620	458790	1833800	3734600	0
680.553	0	997350	0	0	714900	511700	0	0	0
682.5	447820	2860500	0	0	0	0	1279300	2015100	0
682.53	1069600	3762600	0	692920	1049100	515870	2264800	5777200	0
682.559	785290	1809400	0	747800	768950	0	648470	0	0
683.011	10738000	0	5860100	3995900	3500600	7691600	3917800	0	1982300
684.497	0	3485000	0	0	0	0	704110	1392200	0
684.527	898930	1989100	0	529460	727550	539260	2180900	4682900	0
684.555	1220200	4519900	0	1508100	1151500	740180	1176900	1274300	0
686.525	533890	1236700	0	0	480290	0	1179800	2571800	0
686.552	1488700	4948400	0	1506400	1362200	755790	1226100	1809500	0
688.523	0	2226000	0	0	0	0	718850	1392200	0
688.55	818930	2471700	0	803950	800490	0	702190	1480800	0
690.485	755650	0	0	520920	0	0	585380	1120200	0
691.399	1516700	0	1185600	733020	1291600	1257100	1053500	0	619240
692.482	1197800	8475600	0	991270	0	0	1417900	2090100	0
694.48	1263300	8773500	0	900800	830590	427020	1738700	2251800	0
696.477	956800	5699300	0	891940	501530	0	1440400	1765400	0
696.507	494140	2624600	0	0	0	0	0	1368200	0
698.474	615220	2799400	0	0	0	0	679140	760070	0
698.502	501730	3750600	0	401360	498610	0	0	1825800	0
698.532	439470	1805700	0	0	622230	0	0	0	0
700.499	0	2224300	0	0	454920	0	581640	1210300	0
700.527	0	4376000	0	841870	722700	0	0	0	0
700.537	1079500	0	0	1112900	0	0	2014000	2282200	0
700.54	0	2146200	347200	0	909000	508970	0	0	0
700.567	0	0	0	467980	418620	0	0	0	0
702.522	945400	5482000	0	1300600	801870	538730	1898800	1702500	0
702.535	1101500	3154700	0	1928700	1296100	842120	3402200	3954900	0
703.693	0	0	0	0	0	435310	412800	569420	0
704.518	858700	3685900	0	945060	668890	422790	1318000	0	0
704.531	779530	0	0	1615000	890010	665190	2742800	3364100	0
704.568	423280	0	0	1591100	463760	690450	0	0	0
705.033	0	0	0	0	397550	1106000	0	0	1310000
706.516	0	1889600	0	503590	0	0	747220	0	0
706.528	602410	0	0	726660	455680	427970	1615200	2152000	0
706.549	0	978800	0	0	0	0	1790300	5773400	0
706.565	764880	911380	0	1499200	583960	838510	0	0	0
706.577	544340	739730	0	734130	548960	440130	446730	0	0
707.588	467110	0	0	440420	0	0	687910	0	0
708.457	684190	4647900	0	499190	468700	0	0	0	0
708.526	498110	0	0	401860	0	0	562100	0	0
708.543	603420	665900	0	0	533010	0	1531400	0	0
708.608	0	0	0	793820	0	521560	0	0	0
708.619	637680	0	0	771330	642330	640260	0	0	0
710.454	595910	5669300	0	484590	614020	0	0	0	0
710.542	422100	0	0	0	0	0	951620	2842600	0
710.568	0	668400	0	0	415150	0	0	1246500	0
710.606	0	0	0	638570	0	456570	0	0	0
710.616	418200	0	0	715210	694130	482820	0	0	0
712.451	682630	3654200	0	591420	480000	0	0	0	0
712.565	0	0	0	0	436440	0	668200	2877800	0
713.576	0	0	0	0	584330	0	1062300	793550	0
713.579	504970	1251800	0	398000	0	0	0	0	0
714.503	0	1668100	0	0	0	0	589040	1142400	0
715.574	0	1033300	0	509130	0	0	1122800	730200	0
715.61	919950	0	654180	0	462020	0	0	0	864190
716.499	998470	4896200	0	1060800	874430	452310	1332100	2059800	0
716.511	1194100	3180500	0	1340200	901250	586970	1094700	599460	0
718.496	1579900	8141800	0	1557000	915930	505930	1872200	2855900	0
718.508	1684000	5094500	0	2230000	1603300	853380	1955800	1471200	0
720.493	1461500	7407000	0	1230400	1128500	687690	1673000	0	0
720.506	1576100	4260800	0	1867200	1390600	997610	1648600	1260200	0
720.541	931190	1477800	0	1423300	1090800	626120	498040	0	0
720.554	602970	0	0	623870	459700	0	0	0	0
722.489	784430	3272300	0	702210	665980	0	671210	908260	0
722.502	819150	1749100	0	957520	618540	446490	882790	865350	0
722.517	495200	0	0	0	0	0	1431800	3090600	0
722.538	933740	0	0	1568900	962470	744980	0	0	0
722.551	423050	853390	0	732080	711780	584610	0	0	355330
724.515	704090	0	0	0	0	0	2240200	5724200	0
724.534	550220	880000	0	798460	511960	478930	0	0	0
724.546	470900	717680	0	640500	551160	0	0	0	0
724.583	0	0	0	698030	0	609430	0	0	0
725.311	0	0	389920	0	0	612570	0	0	1185900
726.512	476630	0	0	419430	402180	0	2107500	5813500	0
726.552	602950	1093400	0	891210	504330	515110	661540	0	0
726.58	0	0	0	608040	0	486910	0	0	0
728.313	0	0	502120	0	0	0	0	0	533870
728.536	0	1724400	0	764830	420620	395570	558870	1200500	0
728.548	538980	1090700	0	877980	601010	522670	0	0	0
730.505	0	862090	0	0	0	0	453520	1306000	0
730.532	0	1050700	0	638730	0	0	499870	0	0
732.471	706660	3677700	0	474700	385530	0	1080800	1632100	0
732.486	638230	2012800	0	414750	647010	0	0	1018700	0
734.469	1014000	7388700	0	774390	858990	0	2563000	3504500	0
734.482	1123300	3351200	0	870700	902700	0	0	0	0
734.632	0	0	0	422480	386160	603670	0	0	0
736.466	866060	7431500	0	780420	466750	418590	3094700	4476000	0
736.48	891310	2868000	0	770970	767320	0	0	0	0
736.516	442730	1119900	0	589300	742410	0	0	0	0
737.052	687040	0	3434900	426610	886480	4345000	0	0	2277000
737.594	0	0	0	425760	405940	0	0	0	0
738.462	643120	3904700	0	675100	466600	0	2342900	3074300	0
738.478	605380	0	0	413820	535850	0	0	0	0
738.512	690230	0	331700	688320	850350	495060	0	0	0
739.59	0	678990	0	461810	0	0	681010	0	0
740.46	0	2207900	0	0	0	0	1069900	1739600	0
740.489	727860	2825600	0	0	596640	465650	1380900	2523200	0
740.52	396050	1517800	0	598900	551170	0	943570	1043100	0
741.587	0	568590	0	483190	0	0	551130	0	0
742.457	0	2505700	0	0	0	0	753790	1128100	0
742.485	718400	1807000	0	0	650360	414020	1213300	2295300	0
742.515	977670	3310600	0	1091600	961530	426450	1239400	1395100	0
742.526	817830	1546000	0	853300	791960	559540	0	0	0
743.046	0	0	0	0	441310	869590	0	0	0
744.453	0	2279300	0	0	0	0	476750	952720	0
744.483	417700	0	0	449030	0	0	821770	1241000	0
744.511	1187600	3856900	0	1277200	922250	467090	1560800	1611300	0
744.522	985990	2217400	0	936350	1025200	566020	465530	0	0
746.508	833330	2268700	0	796820	555080	0	800890	1473300	0
746.519	633170	0	0	546700	498230	0	409800	0	0
746.554	617470	480240	0	660280	475290	0	0	0	0
748.446	508510	2262700	0	0	410360	0	664580	672400	0
748.564	0	493330	0	0	506280	0	0	0	0
748.694	742660	0	0	1725700	975880	865650	1169800	0	0
750.443	667160	4186600	0	598080	568760	0	1215800	1200500	0
750.691	820000	0	0	1695700	992340	891590	1188100	0	0
752.439	633710	4539800	0	660790	669990	0	1405800	1653100	0
752.688	427410	0	0	1006500	609030	506600	533750	0	0
753.026	0	0	2466900	0	0	932300	0	0	0
754.435	526460	2564300	0	754620	0	0	948150	1243300	0
755.563	0	856630	0	536770	409510	0	407650	0	0
756.433	427980	1452000	0	396300	0	0	668350	739340	0
756.463	511080	3310600	0	0	380780	0	532490	1228800	0
756.491	460120	1236300	0	0	0	0	610640	0	0
757.56	0	916660	0	417250	482510	0	0	0	0
758.485	789640	3939600	0	969680	769700	0	1221200	878090	0
758.499	577930	0	0	601670	536230	0	0	0	0
760.481	1060900	5583300	0	1506400	971980	464980	2067700	1213300	0
760.494	861640	3156100	0	895190	850090	481650	2001500	2020900	0
761.652	0	0	0	514280	381860	396580	474440	746070	0
762.478	995210	4609100	0	1345700	674190	676620	2032200	0	0
762.491	796680	0	0	828890	688000	0	2032200	2263300	0
764.475	468060	2502300	0	868670	0	0	1048900	0	0
764.488	0	0	0	644480	0	0	1311800	1371600	0
764.508	0	0	0	0	428190	0	1263500	4799200	0
766.468	0	1416900	0	413200	0	0	444530	0	0
766.504	0	0	0	0	388510	0	1410000	4673200	0
766.665	429880	0	0	599040	465200	0	0	0	0
768.574	0	0	0	0	382110	530860	0	0	463030
772.463	0	1951600	0	0	0	0	1140000	2463700	0
774.458	921660	5221000	0	1003500	736750	0	2289600	4359500	0
776.455	1434100	9035500	0	1652800	1140500	632500	3064800	5679600	0
776.469	919800	0	0	1157500	895050	413750	1085200	1148700	0
778.452	1393800	8030800	0	1446400	1093000	475110	2681100	4277100	0
778.466	941870	0	0	1102200	937270	461000	1171400	0	0
780.449	826140	4637600	0	808670	693600	0	1655100	2198800	0
780.462	642620	1962800	0	597790	435280	0	0	0	0
780.497	0	0	0	825040	530230	402910	0	0	0
782.445	0	2451000	0	534290	0	0	750050	0	0
782.516	0	518690	0	0	0	0	420620	1043400	0
786.494	0	1154800	0	417610	435620	0	0	608510	0
788.505	0	611060	0	461170	0	0	412880	706980	0
788.682	0	0	0	725180	0	417230	910140	445790	0
789.468	0	1842800	0	0	0	0	1397400	3268100	0
790.43	872360	6470700	0	917010	0	0	3756600	5452500	0
790.678	644060	0	0	1767100	767090	795950	2169000	681110	0
791.466	0	1618900	0	0	0	0	1522200	3154600	0
792.427	1568200	11095000	0	1830200	1067400	453920	7661100	11530000	0
792.443	665130	0	0	507460	609940	0	0	0	0
792.676	593270	0	0	2007800	677470	943880	2523200	712700	0
793.462	0	729400	0	0	0	0	829690	1600400	0
794.424	1623200	13219000	0	2146000	1271100	0	9694300	14945000	0
794.441	815700	2676600	0	0	576540	0	0	0	0
794.672	399070	0	0	1220000	609160	501560	1563400	500360	0
795.011	0	0	428160	0	0	1012900	0	0	0
795.453	0	0	930210	2036100	2126600	948960	898630	883000	727910
796.421	1230100	9010000	0	1468700	958870	0	8083700	12125000	0
796.451	0	0	654760	1472300	1443600	696040	1431600	2435000	359060
796.689	625780	0	390820	0	488510	403760	0	0	0
798.419	867400	5731400	0	1150100	662510	0	5411500	7920400	0
798.448	577070	2149900	0	0	637800	0	1756100	3645700	0
798.686	605420	0	0	0	517050	487070	0	0	0
800.415	0	3110600	0	0	0	0	2204900	3511600	0
800.443	525720	0	0	414690	494430	0	1822100	3948900	0
800.472	669000	2180800	0	595340	0	0	874310	0	0
800.485	462550	0	0	501100	0	0	0	0	0
802.443	426610	0	0	0	484440	0	1246300	2650000	0
802.469	804510	2928100	0	894970	581450	406100	1071200	0	0
802.482	551830	0	0	680380	604040	0	0	0	0
804.408	0	2701300	0	0	0	0	901070	1363400	0
804.464	592280	1841900	0	699520	0	0	807850	0	0
804.468	0	0	0	0	485670	0	0	1342400	0
804.528	400100	0	0	0	0	0	0	0	342380
806.404	854700	7009400	0	1014400	691090	0	2268100	2899800	0
806.509	0	548960	0	432690	374360	0	0	0	0
806.653	597990	0	0	1111500	541930	568250	1108200	0	0
807.437	0	2493900	0	0	0	0	774190	1229200	0
808.401	2188700	15996000	0	1980000	1366500	476580	5090100	5906900	0
808.649	680820	0	0	1429200	733200	659280	1129000	0	0
808.697	0	0	0	400650	418880	0	0	0	0
810.398	2122700	19834000	0	2520300	1422200	562170	6271300	7193600	0
810.646	486630	0	0	1051500	372150	0	470770	0	0
812.395	1957300	16437000	0	2038200	1451800	552300	5725100	6755000	0
812.519	0	462910	0	538400	0	0	0	0	0
812.66	451550	0	0	0	371200	0	396330	0	0
814.393	1181400	10586000	0	1446700	868970	0	3751900	4371100	0
814.422	0	2131600	0	0	482720	0	0	1516200	0
816.39	600700	5126500	0	624820	487280	0	1786100	2087900	0
816.453	526180	0	0	0	0	0	1623800	1886300	0
816.691	538970	0	0	1083100	528110	0	601690	0	0
818.385	0	2408800	0	509080	0	0	705840	653450	0
818.44	824850	5282100	0	1068100	850130	500980	1825800	0	0
818.452	0	0	0	1131600	0	391520	2897600	4454800	0
818.688	0	0	0	941260	0	616830	493350	0	0
820.437	955660	4803600	0	1237700	623640	441790	1948400	2129300	0
820.45	725320	0	0	942680	0	0	3364600	5475400	0
822.379	606100	5536300	0	528500	561660	0	672270	0	0
822.433	565330	2733900	0	555930	423740	0	1430700	1909000	0
822.447	549160	0	0	735100	0	0	2511300	3782600	0
824.375	1345500	11127000	0	927190	961890	0	1119000	1108800	0
826.371	1796700	14457000	0	1392800	959810	0	1753900	1304100	0
826.496	483210	763380	0	504080	410640	0	0	0	0
828.369	1710800	13371000	0	959530	1075300	0	1623600	1303300	0
828.48	0	636000	0	441210	366900	0	0	0	0
828.494	0	754210	0	593380	497670	0	0	0	0
829.493	0	1160800	0	623950	0	0	2176100	2010200	0
830.366	1125200	8607600	0	985990	912180	0	1083600	889320	0
831.49	379560	1286800	0	552760	0	0	2589700	2456800	0
832.364	629130	4663400	0	608960	439350	0	486750	0	0
832.417	655530	4084300	0	735000	0	0	879500	1177200	0
832.43	0	0	0	572170	575420	0	1072600	0	0
832.665	498210	0	0	913870	506960	458050	0	0	0
833.487	0	1069500	0	673460	401010	0	2325900	2294500	0
834.414	1223800	7382400	0	1287900	833170	506430	1575100	1728100	0
834.427	1062800	0	0	910930	696760	436540	1897200	1832500	0
835.483	0	907760	0	374320	0	0	1559700	1404000	0
836.41	1132700	7853500	0	1061800	772540	0	1649700	1736300	0
836.423	958190	0	0	1013100	763110	0	2290200	2419300	0
838.406	877980	5101200	0	885880	626540	0	1055300	1132700	0
838.42	901470	0	0	653840	567320	0	1546800	1499100	0
840.349	439920	4944200	0	463580	515290	0	0	0	0
840.402	371410	2629900	0	0	0	0	750570	588930	0
842.346	768520	6705600	341830	423530	412660	0	0	0	0
843.469	0	753000	0	0	0	0	573970	487710	0
844.343	565030	6372200	0	0	601960	0	0	0	0
845.467	0	1612200	0	0	0	0	1177500	720400	0
846.449	0	880380	0	372900	0	0	392020	0	0
847.464	0	1940200	0	540330	0	0	1131100	1293500	0
848.391	0	3234700	0	441350	473920	0	456860	450360	0
848.638	418860	0	0	1147100	0	366490	1590400	0	0
849.46	0	1356500	0	0	390270	0	1192700	754340	0
850.387	979610	6055200	0	637290	627750	0	782110	1099100	0
850.402	643740	0	0	0	726750	0	444770	514280	0
850.635	528930	0	0	1610500	556270	565030	1773400	594150	0
852.384	1046200	7011300	0	718670	771650	391870	904120	1487400	0
852.399	816500	0	0	586540	0	0	600670	0	0
852.632	0	0	0	982940	0	0	1476800	627160	0
853.545	0	610930	0	0	0	0	489500	778140	0
854.381	609390	5507100	0	554770	576010	0	784050	1171600	0
854.397	619340	0	0	525600	496550	0	479240	594160	0
854.429	0	0	0	655670	0	0	730380	525280	0
855.506	0	649550	0	389290	0	0	607570	0	0
857.502	0	722300	0	521280	0	0	526560	0	0
860.439	416520	0	0	484920	524610	0	0	0	0
864.612	0	0	0	700350	362740	427910	696920	0	0
866.609	603440	0	0	1093200	648820	420470	805580	0	0
868.356	507490	3676000	0	0	0	0	0	417400	0
868.607	522430	0	0	823020	0	0	660650	0	0
870.402	602980	0	0	585940	451590	0	0	0	0
872.398	0	714240	0	694040	380700	0	0	0	0
874.394	0	871280	0	465000	0	0	513470	0	0
876.41	0	0	0	388730	0	0	548980	967110	0
876.646	0	0	0	568230	0	397570	552840	0	0
880.405	0	0	0	399430	0	0	573690	999370	0
881.524	0	623970	0	563440	376570	0	703830	0	339780
883.521	0	916430	0	694210	0	0	837230	418790	0
885.519	0	866830	0	0	0	0	1033800	601790	0
887.518	0	648490	0	498030	390130	0	721940	0	0
894.37	0	2553900	0	0	0	0	442040	748300	0
901.495	0	850380	0	580320	0	0	461210	0	0
903.493	0	874110	0	357510	428030	0	0	0	0
910.342	0	2650000	0	0	0	0	458730	612340	0
926.317	0	1850300	0	0	0	0	428770	543470	0
956.15	0	0	0	0	412070	0	375760	0	0
966.306	0	1618500	0	0	0	0	488290	593760	0
970.299	0	1659700	0	0	0	0	742060	1484800	0
974.292	0	773150	0	0	0	0	449300	540460	0
984.276	365610	1656000	0	0	0	0	509460	0	0
986.271	0	1843800	0	0	0	0	475630	546840	0
Positive ionization
m/z	Ti 1	Ti 2	Ti 3	Rp 1	Rp 2	Rp 3	Pm 1	Pm 2	Pm 3
200.041	11695000	3259300	6652400	0	0	0	0	0	0
207.057	0	0	1233600	0	0	0	0	0	0
208.06	0	0	0	3357300	2112000	4899300	0	0	12857000
212.999	38506000	9602200	24961000	40211000	42699000	54272000	40193000	7394300	8633600
216.015	8706100	0	13200000	0	0	0	0	0	0
218.152	0	0	0	1556400	1458100	0	0	0	0
220.089	0	0	861810	1846200	0	0	0	0	0
220.167	1204600	0	0	1292500	0	1093500	0	0	0
222.068	0	0	0	1760800	2196100	1898600	0	0	0
223.167	7249200	5675400	27555000	66246000	16117000	22702000	10110000	0	52233000
224.084	0	1759700	1413200	0	0	0	0	0	0
225.087	0	0	0	7215300	3507100	9027500	0	0	29410000
228.973	9133900	0	15801000	5746900	9377700	6730900	0	0	0
229.155	0	0	0	0	0	0	0	0	2648900
230.042	0	0	0	5222500	2003700	4755400	2506700	0	4733400
231.074	2867600	0	5150500	0	0	0	0	0	0
231.17	0	0	0	3894500	3397000	4160500	0	0	0
234.098	0	1335100	0	0	0	0	0	0	0
234.981	31851000	12649000	12135000	35746000	27653000	29994000	43086000	9638400	3300400
236.072	19747000	24469000	17074000	22230000	16411000	17133000	24216000	15728000	9234400
238.099	6198000	15546000	7301800	16243000	2967800	4246800	0	0	1024200
240.079	0	2008000	0	6634600	7697700	6318600	0	0	0
240.096	2126900	0	0	5588500	0	0	0	0	0
241.155	3360500	0	0	4005300	0	0	0	0	9709700
242.012	543140	0	0	2955900	0	3740800	0	0	8407700
245.078	0	0	0	2124800	2020900	4396900	0	0	0
245.148	0	2237100	0	12515000	2606200	4800600	0	0	2783600
247.048	855490	0	3543300	0	0	0	0	0	0
247.069	18994000	0	2438200	63163000	23841000	50107000	28149000	0	53706000
248.976	12599000	2675700	9756100	14395000	14718000	17314000	12817000	0	0
250.955	13173000	4652700	13433000	8363700	10909000	7602000	4754200	0	0
250.973	4765300	0	3363600	0	0	5868000	0	0	0
252.045	1895800	3462100	2094300	0	1731400	953330	0	0	0
253.056	5201200	0	5792400	2903600	2252400	0	0	0	0
253.093	0	0	0	636240	0	0	0	0	0
254.018	620390	0	1028800	0	1224100	0	0	0	1705700
254.094	0	590100	0	6728600	7849500	6861900	0	0	0
260.081	1271600	5882900	0	5922000	2643500	2792800	3491300	0	1118900
262.06	370260	1848300	0	3817200	2998800	0	0	0	0
263.043	4269600	0	0	8484000	5723000	7539000	0	0	5245800
263.994	0	0	0	15041000	5199500	12848000	4554600	0	9870700
264.95	6496800	0	13379000	0	7668400	5385500	0	0	0
265.177	0	0	0	575760	0	0	877580	0	0
266.947	2101100	0	4507800	0	0	1787700	0	0	0
267.156	1447000	0	7417800	0	0	0	0	0	0
269.03	2537800	0	6713000	866780	0	0	0	0	0
270.958	74134000	33622000	24684000	96324000	63565000	66816000	105050000	19973000	5235500
272.295	3796900	6001500	5000100	1792300	3225800	2554500	0	0	1697100
272.955	25528000	11638000	8801200	34658000	21967000	22382000	36279000	6656900	0
274.14	0	0	0	2444400	0	6422300	7096300	0	24270000
275.991	0	0	0	12042000	3737500	6796300	6679400	0	4985600
276	0	0	0	0	0	1391200	0	0	0
277.214	1432300	1759800	1302000	1930800	0	1844300	2782000	1497600	0
279.041	1368000	0	0	0	0	0	0	0	5163600
280.092	0	0	0	0	0	1911200	0	0	0
280.987	7716300	2801800	0	8026300	5986300	6924300	7168400	0	0
284.095	0	0	0	578470	0	548040	0	0	0
284.11	0	2096300	0	1375800	969940	0	0	0	0
284.331	4630000	9205800	2752000	1068600	4278600	0	1600300	0	0
285.098	0	0	0	0	422460	0	512640	0	0
285.903	3517800	1045700	0	4118200	1300100	2546300	5591500	842510	0
285.976	0	0	0	16307000	4121700	8929900	4568300	0	3769200
286.932	45745000	22569000	38751000	32952000	38455000	22778000	22608000	6679200	0
288.017	3085400	0	0	9611300	4295000	12298000	3257800	0	34246000
288.274	0	0	591190	0	0	0	0	0	0
288.276	2541900	0	1536200	0	0	0	0	0	0
288.929	14016000	0	11876000	10951000	11653000	6706000	0	0	0
289.138	0	0	4977000	0	1383100	0	0	0	0
289.287	2404100	2423600	2673100	0	0	1454500	0	0	0
291.193	0	0	0	1130200	0	1295500	0	1148600	0
291.965	0	0	0	4779500	2594600	0	0	0	0
292.94	27050000	13713000	6180900	32958000	19761000	19495000	40686000	10442000	0
293.209	1807000	3181800	0	2789100	2639600	2704200	3713200	2169200	1761600
294.937	9490700	4461100	2271900	10897000	6748100	7037500	13388000	0	0
296.122	0	0	0	0	0	3274800	4832300	0	2532500
296.259	0	0	0	0	1583200	394200	0	0	0
299.11	2641900	3876900	2468500	2981200	2771300	3542400	3460300	0	0
300.29	0	990960	2295400	0	14808000	0	0	0	2143600
301.023	1369800	1352400	0	0	445580	0	0	0	2243700
301.141	20919000	25684000	12993000	16913000	12863000	16618000	21860000	14760000	15826000
301.166	0	0	0	3966400	0	0	0	0	0
301.214	0	0	0	0	0	0	1155400	0	629110
301.877	2005800	643550	0	0	0	0	0	0	0
301.95	0	0	0	3469300	0	0	0	0	0
302.097	0	0	5072600	4560300	4611700	8620300	0	0	5050100
302.906	10822000	6808400	19612000	0	7705400	0	0	0	0
302.969	10661000	0	0	10983000	8330800	10872000	11580000	0	0
304.1	0	0	0	0	0	674050	0	0	0
304.261	1193300	3182100	0	0	0	0	0	1599000	0
304.285	8374900	10805000	13421000	4232400	7009300	5134700	2912600	2643300	3202100
304.3	998500	2074900	0	0	1559300	0	0	0	0
304.905	1461200	0	0	0	0	395180	0	0	0
305.044	3444600	0	0	11094000	5294000	14055000	3013100	0	48322000
305.157	4983400	2986300	3302700	2704800	5588200	0	0	0	0
305.245	1100600	1314000	0	1411600	0	1263500	2218000	1145100	0
307.958	0	0	0	1384300	0	0	0	0	0
308.914	11824000	5315700	8520200	8235800	9105900	5317000	5200600	0	0
309.204	2087100	0	0	1675500	1308200	0	0	0	3052600
310.272	12802000	14813000	9111700	10886000	11058000	12475000	16458000	11727000	6644000
310.967	0	0	5300500	0	0	8087700	0	0	6056600
310.976	20749000	0	25097000	40128000	31417000	63541000	10244000	0	23061000
312.362	2053500	1699200	0	0	0	0	0	0	0
312.981	0	0	0	0	0	915260	0	0	0
314.085	0	0	0	0	0	4175000	0	0	5086400
314.105	0	5807000	913790	3512200	1749800	1833700	0	0	0
314.305	0	0	0	0	3297900	1614300	0	0	0
315.166	0	1766500	0	0	0	6843600	2455600	0	26744000
316.121	513440	2011100	0	0	0	0	0	0	0
316.321	298690000	412660000	320540000	139200000	243090000	159600000	59793000	60814000	89982000
317.111	0	0	0	0	0	0	1782700	0	3964700
317.115	1568900	1935300	1780500	499680	0	466620	0	0	0
317.209	1904700	3171300	2442000	1922700	0	0	2259000	1771700	0
318.3	0	3275900	1883400	0	0	0	0	0	8040900
319.14	1033600	0	0	2276300	0	5218400	0	4602400	8168400
319.224	1606100	2155600	1733900	0	1932300	1659000	2271300	1796600	1345700
319.999	10643000	0	7308200	0	3172000	0	0	0	0
321.131	2066500	0	0	0	2319700	1830600	0	0	0
321.134	0	0	0	0	0	985560	0	0	8597000
321.24	7897900	7140300	4142900	6484100	6423200	5617300	5968500	3628400	3232000
324.079	0	0	2510400	8638500	4547400	6978700	0	0	1843500
325.235	17155000	13818000	7827900	8243000	8451300	5691100	7083300	6206700	3274800
326.95	0	0	15486000	4291300	0	8263800	0	0	0
327.026	17586000	0	0	61274000	27021000	61785000	25159000	0	79215000
327.984	0	0	0	0	0	0	3640400	0	0
328.047	1424200	0	1093100	0	0	0	0	0	0
328.917	27068000	15094000	6388400	35949000	20440000	0	0	9687800	0
329.116	1065700	3218500	1566300	4530600	2259600	3951300	0	0	0
330.914	17789000	10044000	0	24255000	0	12526000	25801000	6458100	0
331.147	0	0	847080	0	0	0	0	0	2688200
331.224	1450400	1577500	0	0	0	0	0	924960	0
331.284	5507100	2539400	7188700	4249400	7343300	6989200	2840300	1290300	6959400
332.095	0	0	0	14041000	12470000	27054000	5964000	0	23367000
332.292	3637700	2257100	1514200	0	0	0	0	0	0
332.331	1030500	2029900	1152100	0	2884200	0	0	1188700	0
332.949	0	0	8801900	0	13346000	18682000	0	0	0
332.958	0	0	18757000	0	39832000	71855000	0	3385500	13419000
333.131	0	0	0	1899200	0	2047300	0	0	0
333.148	0	0	0	1729800	1101400	0	0	0	0
333.204	0	2801300	2105700	0	0	0	0	0	0
333.242	0	0	0	0	0	0	1945400	0	7852100
333.959	0	0	0	4032200	0	0	0	0	0
335.125	4148500	10136000	3823100	5921400	5353400	6927000	8566800	6081200	4211200
335.219	0	1571300	2120500	0	0	0	0	0	0
335.256	0	0	0	0	0	0	1797700	1011800	0
336.167	0	0	0	9328700	2411100	7670300	0	0	31684000
337.148	0	0	0	1192600	0	0	0	0	0
337.235	0	0	0	1900400	2129800	1268300	0	0	0
338.014	4587100	0	0	4755800	0	13022000	3230300	0	6035000
338.303	2865900	3890900	1907600	2429500	2689200	2365600	3359800	2676300	0
338.945	5886600	0	0	5809300	0	0	5629300	0	0
339.137	1040300	470940	597990	0	0	0	0	0	0
339.251	1811000	2002900	0	0	1536300	0	0	0	0
340.007	0	0	0	0	0	0	2671800	1422600	5985000
340.394	6462800	0	0	0	2312800	495640	0	0	0
340.793	5201500	0	0	0	0	0	7403600	0	0
341.209	3143500	0	1990900	0	0	0	0	0	0
341.972	9686200	0	5475400	0	0	0	0	0	0
342.027	2172900	2929400	0	0	0	0	0	0	0
343	0	0	0	5506100	4587000	6284100	1347600	0	5803000
343.116	0	0	0	0	0	1351300	0	0	4684400
343.862	1807900	0	0	2368800	0	1476600	3513100	0	0
344.28	0	0	0	0	21009000	2648000	0	0	0
345.024	0	0	0	0	0	2746700	0	0	0
346.018	0	0	0	0	0	593300	0	0	2093300
346.295	0	0	0	0	46361000	4633400	0	0	0
346.888	8453800	5212800	0	6995300	6845200	0	0	1561400	0
347.903	0	0	0	1651200	0	0	0	0	0
347.987	0	0	0	1423400	0	520210	0	0	0
348.301	1535000	3204800	0	0	0	0	0	1616400	0
348.932	11850000	0	19024000	0	0	15100000	0	0	0
348.974	5656900	0	0	6476600	5274000	6308800	6113300	0	0
349.008	64575000	5946400	4320700	252500000	72308000	146230000	96988000	8959100	107520000
349.183	6097100	0	2327500	3447100	6881400	0	0	0	0
350.316	2724200	8364500	3576200	0	0	0	0	5400900	5068800
350.899	0	0	0	0	18544000	0	0	0	0
351.251	0	1551600	0	0	8103200	1916800	1593500	1944800	0
352.005	0	0	0	0	734780	3050100	0	0	0
352.179	0	0	1053000	1185800	0	0	0	0	0
352.246	695510	1055700	1810300	0	0	0	0	0	0
352.896	0	8895500	0	21010000	12120000	0	28780000	9796400	0
353.091	0	0	0	1434800	0	1493700	0	0	6480600
353.209	0	1721200	0	0	0	0	0	0	0
353.23	0	3291400	3951200	0	2606400	0	0	0	0
353.249	0	1092900	0	0	0	0	0	418760	0
353.266	590440000	675000000	320010000	330050000	405870000	209600000	216220000	257550000	112980000
354.077	0	0	0	15733000	10481000	19954000	7570200	0	8205400
354.931	13174000	0	6580400	0	0	0	10053000	0	0
354.94	17659000	0	0	0	17583000	0	0	0	0
355.284	0	0	0	0	5800700	1342700	0	0	1339600
357.147	0	2521500	0	1570300	0	0	0	0	0
357.24	0	0	1887000	1557300	0	0	0	0	0
359.033	0	0	0	0	0	9665200	412220	0	0
359.046	17908000	0	53190000	17313000	34027000	51527000	9063600	0	21443000
359.316	14542000	7837000	18952000	9890500	17330000	14746000	4428800	0	13065000
359.835	1360500	0	0	1082000	555870	0	914330	0	0
359.996	10420000	0	0	9993600	0	19385000	11186000	0	3764300
360.043	0	0	0	0	0	2847800	0	0	0
360.056	3878000	0	6194200	16385000	10240000	15625000	6161600	0	3849600
360.324	48942000	50012000	19781000	8932700	12446000	7153800	6122000	8191600	3904300
360.347	2649700	3744500	2556800	0	2214600	1500200	0	0	0
360.927	8389700	0	0	8620700	5919100	6996800	10426000	4942700	0
362.053	0	0	0	5191300	3300300	5343900	0	0	0
364.009	3871200	4688400	1978200	0	0	0	0	0	0
364.81	1092100	0	0	3226600	0	0	698830	0	0
364.82	3452300	0	0	0	0	0	2504300	0	0
364.982	20129000	0	4508400	47832000	25412000	30070000	10702000	0	16971000
365.105	0	0	714650	0	1467100	2015100	0	3339700	0
365.136	0	0	0	763540	941560	0	1354800	0	0
365.157	2469200	0	2626400	0	2946900	0	0	0	0
365.17	7236100	7578300	20705000	35159000	20644000	3450800	4820700	0	0
365.266	12019000	13496000	9654200	14639000	12290000	13026000	17440000	11203000	8069100
366.873	18354000	9966300	10257000	13246000	0	0	10065000	0	0
366.998	0	0	0	5137500	0	0	14645000	0	0
367.005	0	0	0	0	0	1052300	0	0	0
367.15	0	0	0	790860	0	0	0	0	9753300
367.245	3521100	2744600	2230600	2211300	7543400	2015000	2210500	0	0
367.282	11794000	15324000	7254900	6466100	8339800	4453300	4345500	5917100	2777300
368.069	23574000	0	32458000	3008000	9087100	0	0	0	0
368.204	0	0	0	736670	0	0	0	0	1734800
368.425	27136000	4580600	0	0	9625300	2292000	0	0	0
369.24	78191000	62508000	58983000	18722000	35664000	8247900	12560000	25304000	1727300
369.336	1108600	0	0	0	1145300	0	0	0	0
369.384	15706000	2642200	2151200	0	4878800	0	0	0	0
370.051	0	0	0	0	0	3441800	0	0	0
370.086	3647500	0	0	0	0	0	0	0	17536000
370.368	0	0	0	0	0	1682400	0	0	0
370.914	8544300	0	0	0	8109000	0	0	0	0
370.956	4806600	0	0	0	0	4867000	4984600	0	0
370.99	37577000	4662900	0	144650000	36973000	64899000	72800000	7574600	26879000
371.163	0	4049400	1702600	2092700	2126600	0	0	0	0
371.219	0	0	0	0	0	0	5647100	0	5324900
372.244	2012900	1923700	4819100	0	0	730530	0	0	0
372.311	0	0	0	0	78814000	9091000	0	0	0
373.235	0	2080700	2430900	0	0	0	13956000	1474700	11548000
373.977	0	0	0	6380600	0	0	0	0	5091200
374.317	1890800	2295800	3736100	0	0	0	0	0	0
374.326	0	0	0	0	166050000	16751000	0	0	0
375.073	0	0	0	2534600	0	1937500	0	0	3025200
375.251	0	1618400	1636500	0	0	0	0	0	0
376.03	0	0	4958100	0	0	0	0	0	0
376.298	4750500	3954300	4080200	0	0	0	0	0	0
376.319	1959800	2007300	0	0	2160000	0	0	0	0
376.332	3997600	7338600	11257000	0	0	0	0	3386300	9068800
376.913	5960200	0	0	0	0	0	6062100	0	0
377.092	6072600	0	4585600	0	548780	0	0	0	0
378.348	1959500	3638300	2244900	0	0	0	0	4936800	1293700
379.282	14590000	16824000	12002000	16869000	36094000	18442000	21400000	13185000	9791200
380.27	0	0	5018000	0	0	0	533700	0	0
381.028	65230000	0	82892000	70047000	101720000	141830000	48238000	2600800	27829000
381.144	0	0	8416000	3398100	3228200	0	0	0	0
381.24	0	1284400	2165100	0	0	0	0	0	0
381.261	1540700	2186500	1334700	3328900	2872300	0	0	0	0
381.27	0	1238300	0	0	773210	0	0	0	0
381.273	4628200	4427500	0	0	1434000	0	0	0	0
381.276	1530000	1999800	0	0	1023600	0	0	0	0
381.279	2193600	2623800	0	0	0	0	0	0	0
381.281	2335600	3350200	0	0	0	0	0	0	0
381.297	1276500000	1629800000	720190000	689910000	872840000	409150000	351860000	551230000	208600000
381.328	0	0	591790	0	561950	0	0	0	0
382.038	0	0	0	13949000	5033800	6515500	4862100	0	0
382.151	0	0	1926000	0	0	0	0	0	0
383.301	6421300	8771300	0	0	3910500	0	0	2974300	0
384.035	0	0	936560	4451600	0	0	0	0	0
384.043	4747700	0	17950000	0	0	0	0	0	0
385.202	0	6586500	0	0	2479200	0	0	0	0
385.235	1699700	1728500	1294500	0	1817500	0	1940400	0	0
385.346	0	5975400	0	0	1639300	1111700	0	0	1327000
386.875	7708900	0	0	13170000	5970700	5341500	0	0	0
386.963	17478000	0	0	42055000	18995000	20169000	12127000	1780700	6245000
387.046	0	0	0	693910	0	2546500	0	0	0
387.058	0	0	0	4777400	0	3446400	0	0	4915600
387.18	1229600	588460	0	0	0	1594600	0	0	0
387.214	0	0	0	0	0	0	1565600	0	2763100
388.306	0	0	0	0	6081900	1010400	0	0	0
388.394	0	4823400	5042000	0	0	0	0	541740	0
388.872	0	5281200	0	12568000	0	5514200	0	0	0
389.23	0	0	0	0	0	0	5309000	0	5364400
390.051	31516000	0	20866000	4594600	11090000	0	0	0	0
390.138	3563800	0	8124300	0	66896000	0	8068600	0	0
391.917	0	0	0	4767600	0	1481400	0	0	0
392.887	4587100	0	0	0	4628200	0	0	0	0
393.209	2720700	0	0	4445500	8824000	0	0	0	0
393.297	178180000	214100000	166620000	306530000	241510000	289180000	389420000	232600000	165320000
395.133	0	0	0	8395300	0	5313000	0	0	0
395.256	0	1878300	3344000	0	2464100	0	0	0	0
395.277	13319000	15292000	9096600	7189800	34886000	7066300	5578900	4629200	4498200
395.301	0	0	0	1608600	0	1516500	2073900	0	0
395.313	2525100	3285200	0	0	2121200	0	0	1272400	0
395.349	1292400	5236500	5955300	1946300	0	0	2910100	1737000	2450800
396.167	0	0	0	0	0	966650	0	0	0
396.755	2591000	0	0	0	0	0	4610800	0	0
397.002	8014500	0	30455000	5110700	12552000	10868000	0	0	0
397.023	0	0	3307400	5856900	5591100	0	0	0	3451400
397.125	0	0	4283700	2293300	0	0	0	0	0
397.271	162040000	179430000	146900000	37113000	73886000	17739000	21864000	47078000	4665100
397.292	4127100	2515200	1964400	2188000	26166000	2440500	0	0	0
398.752	3202800	0	0	8373600	0	0	5773400	0	0
399.326	0	0	0	0	0	0	1991500	0	3545200
400.065	0	0	0	0	0	4017500	0	0	9780900
400.074	0	0	7080100	7607300	5722700	16537000	920220	0	18389000
400.342	0	0	1443200	0	8564200	2719400	0	0	0
400.357	0	36503000	0	0	15514000	2636000	0	0	0
402.358	0	0	832250	0	6317300	0	0	0	0
402.373	0	1697200	0	0	32065000	5437000	0	0	0
402.937	2658500	0	0	3793200	0	0	0	0	0
403.01	171460000	9574900	108680000	203870000	233080000	300040000	188630000	12496000	32091000
403.182	0	0	0	0	0	0	0	0	5215400
403.817	1083600	0	0	1873800	0	0	3019100	0	0
405.13	0	0	0	0	0	1234900	0	0	4343700
405.261	0	1097300	1537100	0	0	0	0	0	0
406.025	12479000	0	22763000	0	4252800	0	0	0	0
406.112	0	0	5599400	0	15223000	0	0	0	0
407.051	2312900	0	10227000	0	0	0	0	0	677820
407.131	0	0	0	0	0	0	2856600	0	4620900
407.277	0	0	0	1526700	0	1948900	2807900	1816700	1591300
408.308	6386700	10419000	6688900	2936200	4997200	1654800	1451100	2032400	0
408.781	1796500	0	0	0	0	0	2608100	0	0
409.162	32804000	19364000	13697000	27073000	17795000	22788000	21831000	22856000	7312300
409.183	0	0	2675900	0	4385200	0	0	0	0
409.271	27283000	35313000	62589000	23416000	31700000	22735000	16864000	18701000	8035600
409.292	0	0	0	0	1872300	1561900	2311300	1526600	1325900
409.329	26176000	33065000	14616000	12519000	16562000	7994100	5889500	12487000	3929400
410.854	0	12446000	0	0	0	0	0	0	0
411.225	8977800	9689000	0	6335400	5442400	1711400	4430100	4242600	0
411.251	2212600	2390800	3674200	0	4945100	0	0	0	0
412.033	6248500	0	2884600	0	0	0	0	0	0
412.036	0	0	0	5518200	0	4523400	0	0	0
412.851	0	3938100	0	0	0	0	0	3399900	0
413.266	52230000	64432000	41743000	63962000	57955000	60331000	75958000	48921000	35586000
414.042	14688000	3470000	0	0	20292000	0	11151000	0	0
414.726	3776500	0	0	5811200	0	0	2346700	0	0
414.886	4495500	0	0	0	0	0	3840900	0	0
415.321	0	0	0	0	0	0	3433800	0	3554100
416.048	0	0	3169500	734030	0	0	0	0	0
416.123	2272100	0	814740	28560000	7790300	25816000	3684900	0	129580000
416.352	0	4296600	0	0	3000600	0	0	0	0
416.962	948870	0	0	0	584830	0	0	0	0
417.004	0	0	4511800	4427300	5508600	6646700	2966100	0	0
417.114	0	0	0	4107500	0	1601500	0	0	0
418.886	6554300	0	0	0	0	0	10059000	5065500	0
418.984	64569000	4650700	115550000	44105000	87198000	62505000	22609000	0	4696300
419.277	3295200	3535300	3853900	2601000	2823300	1874100	0	0	1356800
419.791	994850	0	0	901820	0	0	797020	0	0
420.308	1380400	0	0	0	3929500	881220	0	0	0
420.883	0	0	0	4520600	0	2943700	0	0	0
421.079	0	0	0	1349500	0	2294600	0	3700600	0
421.193	0	0	0	0	0	0	0	0	4276500
421.211	2091300	2856600	1382100	1923100	0	0	0	0	0
421.232	0	4332900	0	3068600	0	857720	0	0	0
421.253	2619000	3483100	0	0	0	0	0	1870800	0
422.046	0	0	4064400	7046800	4009600	8187200	0	0	9422800
422.056	0	0	2110500	0	0	8204600	0	0	5022800
422.064	0	0	0	0	0	910590	0	0	0
422.28	0	0	0	2135000	1214700	0	0	0	0
422.778	0	0	0	6366700	0	0	2102300	0	0
423.381	0	1198300	0	1766900	0	0	0	0	0
424.296	0	0	0	7753100	7802500	0	0	0	0
424.317	0	0	0	0	0	0	0	0	1706000
424.775	1668300	0	0	3963300	0	0	0	0	0
424.957	0	0	0	1750300	0	0	5248300	0	0
424.992	23873000	0	10591000	27652000	29981000	38649000	32943000	2776700	0
425.136	27074000	18433000	21857000	8462300	10818000	6776900	7105200	11568000	0
425.303	3267300	4530700	3664700	0	0	0	0	990830	0
426.148	11391000	0	0	0	0	0	4440500	1412800	51577000
427.112	0	0	0	906340	0	2792000	0	0	3948500
427.258	0	0	0	0	0	0	1323100	936560	628900
428.915	0	0	0	0	0	0	6607100	3183700	0
428.948	8427600	0	0	36856000	7780300	10645000	22105000	2907300	0
429.24	7975500	10041000	15665000	5224000	7885100	5112600	3790100	4407500	1715200
429.373	2614900	1836900	0	1309700	0	0	0	0	2956600
430.87	3069300	0	0	0	2879500	0	1051600	0	0
431.193	0	0	0	0	0	0	5145300	0	840270
432.978	0	0	10660000	0	4287100	0	0	0	0
433.067	0	0	0	0	1678300	0	2070000	0	4461800
433.196	0	1180400	3010000	0	0	0	0	0	0
434.871	4390600	0	0	0	0	0	5046300	0	0
434.958	8434700	0	40732000	0	11122000	4861000	0	0	0
435.07	1492800	0	0	2819300	0	1230000	2731400	0	0
436.024	21249000	7747600	0	0	23607000	0	20731000	0	0
436.868	1224900	0	0	0	0	0	1595500	0	0
437.193	25357000	22810000	20223000	17991000	20455000	18562000	16116000	14911000	8147100
437.206	2147200	3497600	2749900	1662100	0	0	3990300	0	1583200
437.227	1766300	2680900	2242300	5614400	3749000	0	0	0	0
437.236	0	0	0	5146700	10520000	0	0	1374900	0
437.36	2956500	2365800	1264100	1369500	1896600	0	0	0	0
438.021	0	0	3645700	0	0	2181400	0	0	0
438.105	4464000	0	0	56801000	12592000	38343000	7901200	0	102840000
438.944	1928000	0	0	1774900	0	0	2301400	0	0
438.977	5611800	0	0	20795000	5239400	7753000	11624000	0	0
438.986	5092700	0	0	0	7259100	8611600	5789000	0	0
439.087	0	0	0	0	0	0	0	0	2041900
439.256	17175000	22616000	0	11544000	8219800	2721500	8276400	9347200	0
439.996	0	0	0	6250300	0	0	3195200	0	0
440.262	0	0	7365600	0	692120	0	0	0	0
440.966	10400000	0	12657000	7320900	12736000	9617600	4284700	0	0
441.297	7967500	9654500	5935000	7330000	7264000	6882600	8731200	6063200	4667000
441.993	0	0	0	4075500	0	1647200	0	0	0
443.061	0	0	0	2023600	0	0	0	4760700	706820
443.066	5510300	0	5445900	2995300	2531700	0	0	0	0
443.193	2553300	5160000	0	2731900	0	0	0	0	0
443.233	57757000	47020000	56140000	7041000	23263000	3270600	2700900	6336800	2587100
444.028	0	0	0	8358500	0	4400100	0	0	0
444.038	0	0	1637000	11890000	4013600	8529400	0	0	0
444.322	0	0	0	0	0	0	0	705810	1323300
444.922	5406100	0	0	13465000	5156000	3839600	4198600	0	0
445.136	6062200	10670000	0	5340000	2994500	0	0	0	0
445.314	1313400	2018300	0	0	0	0	0	0	0
446.059	2206500	0	5247100	0	0	0	0	0	0
447.069	0	0	0	0	0	0	0	0	3277200
447.083	3608100	0	0	0	0	0	4879000	0	13729000
448.13	4564700	0	0	0	0	0	1859800	0	8077400
449.003	0	0	0	0	877110	5740600	0	0	0
449.284	4547600	6665700	1379100	2561300	2005200	0	0	3689100	0
449.288	2728100	2188700	2868300	2533000	2309500	1453000	0	0	1034300
449.36	1683000	2044800	1227700	1906300	3486300	0	1525300	1441900	0
450.845	3777600	0	0	3922300	0	0	0	0	0
451.186	0	0	0	0	0	0	4195600	0	1659400
451.256	0	2585700	0	2148300	1388100	0	2162600	1299700	0
451.998	6352500	0	0	0	7367300	0	0	0	0
453.167	14573000	14342000	24423000	4057100	9187500	3902000	4056000	5732600	0
453.201	0	0	1294700	0	0	0	18275000	1213600	10674000
454.004	0	0	0	5131900	0	5603100	0	0	0
454.079	0	0	0	4206800	0	3062200	0	0	5324500
454.96	0	0	8419000	0	5994900	0	0	0	0
455.178	0	2323500	2258800	0	0	0	0	0	0
455.23	0	3278100	0	0	0	0	0	0	0
455.313	1884400	2265100	1453000	2003600	1679600	2072200	4650900	1348100	1747000
456.269	0	0	0	579840	0	0	0	0	0
456.711	4133700	0	0	0	0	0	10263000	0	0
457.01	0	0	0	0	0	4529300	0	0	0
457.023	0	0	2466500	0	0	0	0	0	0
457.271	1492700	1899500	2701300	0	1286700	0	0	0	0
457.329	3266000	762530	2046300	1722200	0	1823700	22779000	0	7003100
458.005	7098600	0	0	0	6770400	0	8645400	0	0
459.04	1983300	0	5938900	609990	0	0	0	0	0
459.188	1887100	3597900	1401800	1365400	0	0	5763200	0	0
460.087	0	0	0	32532000	6166100	17774000	5512300	0	22215000
460.968	73965000	5992500	28524000	93633000	88744000	100010000	104170000	8242900	5889400
461.776	1452400	0	0	2016500	0	0	4317000	0	0
462.965	23288000	1990400	9333300	28674000	26907000	30664000	32238000	2680000	0
463.137	3060600	1914400	0	0	0	0	0	0	0
463.303	6100000	6346700	6759300	4941300	5267500	3243800	2665700	1991900	2765700
464.346	1795000	2126200	1378800	4231100	2153300	0	1865100	686810	0
465.043	0	0	0	826920	0	836290	0	3335400	0
466.046	2727600	0	5192200	0	0	0	0	0	0
467.118	7694000	18284000	0	6264600	2938400	0	0	0	0
468.957	0	0	0	12984000	3290300	6979100	0	0	10450000
468.966	4401100	0	0	25502000	6625100	18752000	5146800	0	13589000
469.196	0	0	0	0	0	0	2297800	0	1735200
469.329	4697200	5629700	3459600	3962300	4109300	4193000	4844900	3838400	2416200
469.365	5067900	14767000	2017100	3201900	0	0	0	0	1857800
470.104	13164000	3423300	7215100	0	47045000	0	9299100	0	0
470.126	0	0	4273000	0	2969300	6284400	0	0	4586400
470.848	6861100	0	0	0	0	0	8479700	0	0
470.997	4232700	0	0	0	4987000	7127900	3644000	0	0
471.212	0	0	0	0	0	0	2788300	0	2582400
471.308	0	0	0	0	0	0	4618800	0	1679500
472.845	4365800	0	0	0	0	0	5294300	0	0
473.072	0	0	0	1924300	0	4223000	0	0	20990000
473.225	0	0	0	2292500	1732400	0	0	0	0
473.324	0	0	0	0	0	0	33201000	0	7280000
474.022	0	0	0	0	0	2408900	0	0	3620800
474.036	0	0	0	0	0	3293600	0	0	0
474.26	0	1911000	1428900	0	0	0	0	0	0
474.889	0	812480	0	0	0	0	1512200	0	0
475.057	0	0	0	0	0	0	0	0	1269300
475.183	0	0	0	0	0	0	23323000	2342700	4281700
475.986	0	0	0	9173200	2719300	6798800	0	0	0
476.845	4447600	0	0	0	0	0	7998800	4533900	0
476.942	42316000	3819500	46416000	32408000	50419000	32941000	18334000	2307300	0
478.842	4279700	0	0	4609200	0	0	0	3865200	0
478.939	14360000	0	15167000	10738000	16711000	11204000	6152900	0	0
478.997	0	0	0	0	0	1599200	0	0	0
479.005	6113300	0	15349000	13818000	13737000	31929000	0	0	17382000
479.277	1771600	2340000	4611500	0	1360200	0	0	0	0
481.262	0	0	0	5080700	10780000	0	0	0	0
482.069	0	0	0	25530000	3829300	8379900	5599700	0	5079800
482.95	21965000	0	6061600	25583000	22986000	27656000	33658000	3131800	0
483.092	2491800	6005300	0	1187300	0	0	0	0	0
483.17	16931000	0	0	0	0	0	7089100	0	56748000
484.154	1392300	0	0	0	0	0	0	0	11787000
484.197	0	0	0	0	0	0	0	0	818160
484.8	539950	0	0	0	0	0	0	0	0
484.94	0	0	0	4924000	0	3606400	0	0	0
484.947	6707000	0	0	7568400	6975900	8524000	10552000	0	0
485.303	0	1210400	1672600	0	0	0	0	0	0
485.794	475680	0	0	787680	0	0	0	0	0
486.078	0	744550	2736300	0	7413900	0	0	0	0
486.907	7097900	0	0	30875000	6117100	7910700	21055000	0	0
487.303	0	0	0	0	0	0	2774800	0	2220300
488.073	0	0	0	0	0	1088100	0	0	2386400
488.829	4784600	2228300	0	5016300	3939500	0	2038600	0	0
488.904	4529400	0	0	20158000	3794100	5209200	13323000	0	0
489.172	0	0	0	0	0	0	0	0	7723900
489.34	0	1405500	1286800	0	0	0	0	0	0
490.939	0	0	0	15187000	0	6502400	0	0	5172500
490.948	5550000	0	0	30517000	7306100	18264000	7658300	0	8383400
492.086	18313000	7668800	5251800	0	47596000	0	15105000	0	0
492.107	4516600	0	10628000	20565000	14065000	23675000	6129100	0	6793700
492.377	2845400	0	2061100	5853400	2642700	0	2562400	1024200	0
492.83	3111400	0	0	4895400	0	0	3975200	0	0
492.916	8993700	0	26172000	3840000	10560000	4258800	0	0	0
492.979	3977100	0	0	3423100	4389900	6795800	3571400	0	0
493.313	7582300	5877800	6890500	6935700	5884700	3682500	2960500	2273200	2903700
494.566	1709200	6834500	0	0	1483000	0	0	0	0
494.827	1687400	0	0	2806400	0	0	0	0	0
494.913	0	0	10040000	0	4096000	0	0	0	0
494.979	0	0	9715400	0	0	4815400	0	0	0
495.054	11182000	0	2398200	35950000	20363000	50540000	11310000	0	77527000
495.248	0	0	2220100	1867100	3242300	0	0	0	0
496.004	0	0	0	4032200	0	4177100	0	0	3768100
496.937	0	0	0	0	0	1059000	0	0	0
497.895	1031800	0	0	1109000	0	1247400	1861600	0	0
497.955	0	0	0	7729400	0	0	4676500	0	0
498.26	2145100	0	3027800	3782700	1527300	2250900	1680600	0	6433500
498.924	11655000	0	9315500	8063300	12774000	8994400	5832900	0	0
499.144	2929600	0	0	0	0	0	0	0	4091100
499.313	0	0	2085300	0	0	0	0	0	0
499.791	0	2844900	0	2743700	0	0	0	0	0
499.952	0	0	0	7406100	0	0	4650300	0	0
500.921	0	0	3222500	0	4469700	0	0	461670	0
500.977	7283700	0	11872000	15542000	13733000	21720000	0	0	11531000
500.987	16516000	0	18815000	30593000	29854000	61042000	9962300	0	13774000
501.178	2781600	1679400	0	0	0	0	0	0	0
501.256	3286500	2970800	0	3642200	2400200	0	0	0	0
501.985	0	0	0	0	583150	1367500	0	0	0
502.881	4871300	0	0	13139000	4570600	0	4760200	0	0
504.802	0	0	1828800	0	1091200	0	0	0	0
505.152	6788200	0	0	0	0	0	3430900	0	9562900
506.922	0	0	0	10422000	4067700	6385900	1339200	0	2096800
507.329	9100700	9484400	9505700	7492400	7580500	5043100	4996600	3566600	4408500
508.06	5391200	2347300	4231500	0	14850000	0	1713000	0	0
508.953	1616200	0	2303400	0	2239300	0	563550	0	0
509.288	2761000	2862500	5773900	0	2041300	849510	0	0	0
510.092	0	0	0	0	0	1046400	0	0	3101600
511.028	0	0	882210	2464100	2642400	3837000	0	0	3935200
511.209	0	3381800	1186000	0	0	0	0	1199700	0
514.068	4924900	0	0	0	11082000	0	5244700	0	0
514.089	6110400	0	7103600	30031000	16489000	26000000	11361000	0	0
514.916	0	0	0	3017600	0	2440700	0	0	0
515.765	0	952920	0	592150	0	0	0	0	0
516.961	0	0	22551000	0	13124000	15179000	0	0	0
517.036	14206000	0	2063200	47447000	22415000	54689000	16896000	0	51860000
517.23	0	0	0	1608800	1766600	0	0	0	0
517.986	0	0	0	3439800	0	3170800	0	0	0
518.309	0	0	0	3778500	4704200	0	0	0	0
518.927	36106000	3852000	8591700	47320000	37087000	39669000	62714000	5525600	0
519.009	0	0	531480	0	0	0	0	0	0
520.033	0	0	0	0	0	0	0	0	2393700
520.924	22749000	0	5570200	29005000	23601000	24695000	38786000	3446200	0
521.3	0	0	0	801990	0	2468700	7644600	0	1362800
522.105	0	0	0	0	0	3648100	0	0	2194100
522.355	0	0	17578000	0	4021000	0	0	0	0
522.596	1331000	8767200	0	0	700300	0	0	0	0
522.959	0	0	0	7374800	6592200	9107300	0	0	0
522.968	21461000	0	11943000	35096000	32597000	61270000	16461000	0	7050900
523.16	2704100	2245500	0	0	0	0	0	0	0
523.303	3244800	4453300	8270100	1563200	2560400	0	0	0	616390
523.968	0	0	0	3181300	0	0	617800	0	0
524.774	4063700	4414100	0	5975100	0	0	0	0	0
525.288	1082800	1587600	0	4411200	10661000	0	0	1338900	0
526.059	4060400	0	0	1628600	1512000	0	0	0	0
526.291	0	0	2543300	0	0	1091300	0	0	4363600
527.074	0	0	19440000	4332400	9105700	13742000	0	0	7067100
527.134	4084400	0	0	0	0	0	0	0	2862500
527.183	0	2197300	2003100	0	0	0	0	0	0
527.203	0	0	0	9170100	0	5128100	0	0	36192000
527.344	2016300	0	6337900	1439600	2143400	1468500	0	0	3048700
528.024	3107200	0	0	0	2807100	9468000	0	0	0
528.807	4597600	0	0	0	0	0	6689000	0	0
528.816	0	2840700	0	0	0	0	0	0	0
528.895	1627000	0	0	5545700	0	0	0	0	0
529.95	0	0	0	1224300	0	604600	973890	0	0
530.042	2347800	0	0	0	5467400	0	0	0	0
530.063	0	0	4611700	4158900	3940800	3267400	0	0	0
530.804	4411700	0	0	0	0	0	6840500	0	0
532.074	0	0	0	0	0	989560	0	0	1866800
532.934	1029100	0	9774600	0	0	0	0	0	0
533.01	2956600	0	0	6169800	5181300	7332500	0	0	5390100
533.945	0	0	0	4321800	0	0	0	0	0
534.901	26942000	0	18645000	20686000	28722000	17780000	15113000	0	0
535.027	0	0	0	0	0	0	0	0	892840
536.367	1874400	0	2115200	0	0	0	0	0	0
536.801	0	2306800	0	0	0	0	0	4491600	0
536.898	17724000	0	12301000	13811000	19296000	11938000	10041000	0	0
537.34	10799000	8345100	9584900	10353000	8687200	5635300	5363400	3920200	4905400
538.933	0	0	6371200	0	0	0	0	0	0
538.942	10824000	0	17386000	10542000	17398000	18398000	0	0	0
539.018	18510000	0	0	67632000	24215000	50192000	31854000	0	23390000
540.191	24516000	0	0	0	0	0	15248000	0	84550000
540.426	2126600	4500400	2594600	0	2038600	1307300	0	0	0
540.748	4971100	0	0	0	0	0	0	3154700	0
540.909	13860000	0	2778200	17430000	13753000	15624000	26991000	0	0
541.065	0	0	0	0	0	1311200	0	0	0
541.175	2213500	0	0	0	0	0	3170500	0	23700000
542.745	0	0	1408200	0	0	0	0	5446600	0
542.906	8516800	0	0	10703000	8839200	9857300	16061000	0	0
543.282	0	0	0	0	0	1009200	5982300	0	0
544.087	0	0	0	0	0	3534900	0	0	0
544.337	0	0	11284000	0	3043900	0	0	0	0
544.865	0	0	0	13402000	0	0	10762000	0	0
544.941	5042500	0	0	7547000	6049600	8278500	4338600	0	0
544.951	0	0	2409000	9292800	7652700	14699000	0	0	0
546.787	4101400	2424300	0	0	0	0	0	0	0
546.862	2863600	0	0	13761000	0	2953700	11066000	0	0
548.467	585910	1387000	0	0	0	0	0	0	0
548.907	0	0	0	7888600	0	3035900	0	0	0
549.056	13419000	0	35181000	17941000	31122000	43577000	9947400	0	11614000
550.006	4005100	0	0	3827600	3169500	10130000	4579400	0	0
550.875	7762000	0	15324000	3519700	8693000	0	0	0	0
550.938	2317400	0	0	0	2224200	3417600	2876700	0	0
551.105	0	0	0	3089100	0	2270600	0	0	8050400
551.355	9552000	9637900	8946200	8082100	7973300	5229700	5010200	3783100	4943600
552.786	1133600	0	0	2012600	0	0	1827800	0	0
552.872	5532300	0	10810000	0	6111300	0	0	0	0
553.314	5833800	6018200	12004000	3303100	4145500	1768200	0	0	0
554.992	5563000	0	0	13198000	8036100	9683600	3225000	0	3350900
555.173	0	2981400	0	1848700	0	0	1671800	0	0
556.165	4012000	0	0	0	0	0	0	0	5407900
556.883	10515000	0	5860700	7626800	10307000	7076700	6256800	0	0
557.009	0	0	0	0	0	0	7814200	0	0
557.17	0	2652900	0	1825900	959910	0	0	0	0
558.055	0	0	0	5262500	0	2625500	0	0	11474000
558.064	0	0	0	6070800	0	4653600	0	0	10491000
558.079	12190000	0	13094000	0	5010300	0	0	0	0
558.88	7044400	0	3824900	5133600	6876000	4691200	4423200	0	0
560.915	3788000	0	5088200	3442000	4580000	3800600	0	0	0
561	17114000	0	0	63566000	19186000	37041000	38028000	0	9812500
562.173	10344000	0	0	0	0	0	7153000	0	14334000
564.792	0	969460	0	2743600	0	0	0	0	0
567.329	5075800	6972100	11400000	2324900	3616700	1682800	0	0	0
568.102	0	0	0	0	0	5849200	0	0	8856800
569.314	0	1285500	0	2932800	8477700	0	0	0	0
570.831	0	0	0	0	0	866660	0	0	0
571.038	29200000	0	38431000	0	54014000	71083000	25490000	0	0
571.308	4350200	0	2361300	2599400	2922600	932420	1886100	857840	0
572.048	5093100	0	0	26060000	12379000	18410000	11993000	0	1725700
572.857	3217000	0	5208100	0	0	0	0	0	0
574.053	3879000	0	11724000	0	0	0	0	0	0
576.886	16431000	0	0	23120000	15648000	15960000	35145000	0	0
576.974	9067000	0	0	19889000	10463000	11372000	6448600	0	0
578.147	2918100	0	0	0	0	0	0	0	1694200
578.883	16238000	0	0	22422000	15172000	15564000	33976000	0	0
580.037	0	0	0	5016100	0	0	0	0	4967500
580.046	0	0	0	8629500	0	5042000	0	0	6328600
580.061	12019000	0	7249800	0	4307100	0	0	0	0
580.766	0	713010	0	1490200	0	0	0	0	0
580.88	4759500	0	0	6866400	0	0	10265000	0	0
580.919	0	0	0	0	0	7933400	0	0	0
580.927	14503000	0	5329100	25313000	18161000	32274000	13073000	0	2477100
581.366	10964000	8554100	9186300	11570000	8508000	5517700	5737600	4359200	5388700
582.733	2310300	2860500	0	0	0	0	0	0	0
582.924	0	0	0	0	0	10226000	0	0	0
583.161	0	1234800	2258800	0	0	0	0	0	0
583.255	2089700	4813200	2369900	0	0	0	0	1568700	7226400
583.264	0	0	0	17108000	6695200	0	0	0	0
584.152	0	0	0	5225200	2023000	7061800	0	0	38265000
584.155	5956300	0	0	0	0	0	4414100	0	0
586.765	0	2023700	0	3841900	0	0	3282100	0	0
588.022	0	0	0	5936700	5072300	4304000	0	0	0
588.762	0	0	0	5146900	0	0	4592700	0	0
590.012	0	0	0	2369200	0	0	0	0	2639200
590.075	0	0	2551000	3416500	0	4342900	0	0	6624200
590.084	0	0	5118700	7940500	5748700	16066000	0	0	12146000
590.893	858500	0	4189200	0	1319800	0	0	0	0
592.86	15249000	0	0	12612000	14605000	8617200	0	0	0
593.02	32461000	0	24403000	36741000	52194000	69100000	33117000	0	5919200
594.857	15252000	0	6835500	12369000	14570000	8674200	0	0	0
595.382	8043900	8702200	7597700	6972500	6506800	4653600	4717900	3368100	4884700
596.035	5321300	0	9273100	0	0	0	0	0	0
596.854	0	0	0	0	4985200	0	3305900	0	0
596.901	9872600	0	10575000	0	13136000	13436000	0	0	0
597.213	10156000	0	0	0	0	0	0	0	8850000
597.34	7299700	7972600	14580000	4341600	5096900	2320200	1166600	1587900	0
598.867	6472300	0	0	8192200	0	5741700	14377000	0	0
598.898	0	0	0	0	4959900	4931700	0	0	0
598.954	0	0	2177900	0	0	0	0	0	5137200
598.963	0	0	0	0	0	11256000	0	0	6542100
599.238	0	0	0	1707200	0	0	0	0	0
599.259	0	0	0	1794200	0	0	0	0	2287000
600.864	6329600	0	0	7426800	4942600	5440100	13585000	0	0
602.824	0	0	0	5264000	0	0	4663700	0	0
602.9	6532600	0	0	11023000	6695800	8536800	6085000	0	0
602.909	0	0	0	12128000	8124800	14181000	0	0	0
604.736	2796900	0	0	0	0	0	1620300	0	0
604.821	0	0	0	7229800	0	0	6559300	0	0
604.906	0	0	0	3939200	0	4562200	0	0	0
605.246	0	0	0	18148000	5096400	0	0	0	0
605.403	0	1076700	2326500	0	0	0	0	0	0
606.058	0	0	4979600	0	0	3001500	0	0	0
606.134	0	0	0	8074300	2488000	8766100	0	0	29924000
606.743	1932900	0	0	0	0	0	1160700	0	0
607.266	0	0	0	1862700	0	1203700	0	0	0
608.834	5830600	0	7436300	0	0	0	0	0	0
608.994	14571000	0	30057000	9934600	23011000	18057000	0	0	0
609.08	0	0	0	1372600	0	0	0	0	26326000
610.831	6014100	0	7688600	0	5669100	0	0	0	0
611.356	6090800	8568200	12874000	3008300	4222100	2126800	0	0	0
612.052	0	0	0	0	0	2293200	0	0	0
612.066	0	0	0	6986600	3519800	9089700	0	0	3599900
613.34	0	0	0	1628200	4880200	0	0	0	0
614.181	829880	0	0	0	0	0	0	104950000	0
614.841	0	0	2148000	4170000	5039000	0	4754500	0	0
614.938	0	0	3820600	0	0	0	0	0	0
616.038	3928700	0	2494600	0	0	0	0	0	0
616.171	0	0	2900900	0	0	2205500	0	0	5951300
616.177	15260000	13391000	3996500	1389900	1451200	0	0	1844300000	9299100
616.838	6216300	0	0	4460300	5183700	0	4393800	0	0
618.874	6058500	0	5001800	6059300	6401400	0	0	0	0
618.958	5628800	0	0	21118000	5192100	9194500	14298000	0	0
619.195	5021700	0	0	0	0	0	0	0	1843900
621.22	0	0	0	3621200	1865800	0	0	0	0
621.241	0	0	0	2512100	0	0	2477100	0	0
624.234	0	0	0	2357700	0	0	0	0	0
625.392	10498000	8580500	8710100	10841000	7483500	5030100	5014200	3582000	4939600
626.001	0	0	0	0	0	3728100	0	0	2688800
626.034	3001200	0	0	0	3695600	0	2972000	0	0
628.116	0	0	0	8059400	0	5525700	0	0	9087600
628.551	0	0	0	0	7073500	878610	0	0	0
629.266	2176500	0	0	1610700	0	0	0	0	0
630.007	0	0	0	11348000	4472800	6388100	5640200	0	0
631.062	0	0	0	5588900	0	3897500	0	0	21884000
632.004	0	0	0	7185100	2963500	3992500	3584700	0	0
632.012	2913500	0	5761500	0	0	0	0	0	0
634.048	0	0	0	8956900	3779100	9289500	0	0	2446900
634.844	0	0	0	11970000	6154100	0	0	0	0
634.932	4181900	0	0	9590500	3919000	3787100	3613700	0	0
636.841	0	0	0	15719000	8324600	8081300	25877000	0	0
636.919	0	0	0	0	0	3599300	0	0	0
636.995	0	0	0	0	0	4463100	0	0	4267500
638.02	9560100	0	4043800	0	2954300	0	0	0	0
638.154	1275600	0	11460000	5157500	6213500	11765000	0	0	9806000
638.838	5398500	0	0	7529000	3916100	0	12286000	0	0
638.886	0	0	0	9073500	0	0	5275000	0	0
639.408	7418000	8105000	6722100	6441000	5645100	4015500	4215500	3317600	4753000
640.229	0	0	0	2205500	0	0	0	0	0
640.883	0	0	0	5672800	3252900	5388200	3248800	0	0
641.059	0	4932000	0	0	2594000	3192000	0	0	0
641.366	6761000	7214600	13242000	3923300	4479200	1987600	0	0	1160500
642.689	1621600	3132300	0	0	0	0	0	0	0
642.927	0	0	0	0	3530000	9756300	0	0	0
643.212	0	0	0	0	0	0	4065300	0	1843500
644.015	0	0	0	0	0	2137800	0	0	0
644.582	0	0	0	0	1384500	1256100	0	0	0
644.724	0	2007100	0	2978400	0	0	2881800	0	0
644.97	6268400	0	13171000	0	0	6769800	0	0	0
646.216	0	0	0	2374800	0	0	0	0	0
646.968	2218800	0	0	0	3621700	0	0	0	0
647.392	4972700	12630000	3369400	2390900	4629900	2511700	1213000	1927400	842670
647.984	0	0	0	0	0	3802800	0	0	0
649.429	0	1135200	2130100	0	0	0	0	0	0
650.098	0	0	0	11045000	0	4771000	2227500	0	3018000
650.32	0	0	0	2758100	0	0	0	0	0
650.818	8464800	0	0	7593600	6959700	0	6290800	0	0
650.978	17586000	0	7595400	20680000	22533000	27193000	21023000	0	0
652.815	11738000	0	0	10655000	0	5442100	0	0	0
653.044	0	0	0	6515700	0	3598700	0	0	10165000
653.441	0	1347500	1479500	0	1690600	1084200	0	0	0
653.993	5590500	0	6907100	0	0	0	0	0	0
654.128	0	0	4397700	0	767070	0	0	0	0
654.812	5949800	0	0	5317900	0	2702800	4255700	0	0
654.86	4359000	0	0	5149800	4593800	0	0	0	0
655.382	4546900	6924700	11198000	2525900	3435100	1330200	0	0	1049000
656.056	3492800	0	6594700	0	0	0	0	0	0
656.582	0	0	0	0	9091500	967190	0	0	0
658.823	5406200	0	0	6817500	0	3986200	0	0	0
659.287	4905900	7678500	2447700	2980600	2931200	2956500	1618400	1276500	0
659.985	11799000	10189000	22551000	5148000	7122100	3666500	3722600	4750700	0
660.135	1997400	0	8496800	8981000	7813700	14285000	2162000	0	5287500
660.858	4177800	0	0	8355600	3955600	4438000	4964300	0	0
660.868	0	0	0	0	0	6448500	0	0	0
662.695	2637600	0	0	0	0	0	2030100	0	0
662.78	0	0	0	4243400	0	0	4640200	0	0
662.855	0	0	0	5333400	0	3085200	3465600	0	0
663.082	0	0	0	6388600	4330500	9973700	0	0	19610000
663.205	0	0	0	3299200	0	0	0	0	0
663.366	2571500	6297200	4264600	0	2491700	934990	0	0	0
664.702	2396700	1793200	0	0	0	0	0	0	0
664.9	0	0	0	5315800	0	5468800	0	0	0
665.983	0	0	0	4551500	0	0	1996000	0	0
665.996	0	0	0	1842100	0	0	0	0	0
666.079	0	0	0	0	0	0	0	0	2652600
666.953	10987000	0	13593000	7706000	14390000	10247000	4828900	0	0
668.789	5393700	0	0	0	4428400	0	0	0	0
669.015	0	0	6282500	0	0	0	0	0	4042400
669.418	8401200	7004600	7213200	9096400	5813100	4116400	4100700	3030000	4030700
669.966	0	0	0	0	0	3910400	0	0	0
670.025	0	0	0	4021700	0	4012700	0	0	0
672.079	0	0	0	7654900	0	2653600	0	0	0
673.234	0	0	0	2626300	0	0	0	0	0
674.135	0	2267500	0	0	0	0	0	90507000	0
675.026	0	0	0	7527600	0	3260500	0	0	5894800
675.261	1089100	2170300	1583800	0	0	0	0	0	0
675.423	8617700	25591000	6660400	4405100	9185400	5330300	2187800	2902700	1770500
676.832	4063700	0	0	0	3942300	0	0	0	0
676.917	2894500	0	0	11263000	0	3838800	9287500	0	0
678.038	4029900	0	3749600	0	0	0	0	0	0
678.914	0	0	0	0	0	2654200	6178900	0	0
679.182	0	0	0	0	0	0	0	0	3481500
679.418	1343900	3625800	1545800	0	1218500	726660	0	0	0
682.118	0	0	4529200	8619600	6924100	11259000	2852200	0	3383200
682.927	0	0	8478600	0	3443600	0	0	0	0
683.353	0	0	0	0	0	947300	0	0	0
683.434	5477600	6560100	5273400	4744700	4226700	2843900	3226700	2248800	3442100
683.543	6366600	7231400	3019900	2437300	3819800	1606600	986240	3147400	0
684.164	1565500	1515800	0	0	0	0	0	468880000	0
684.458	0	0	1173300	0	922440	0	0	0	0
684.763	0	0	2991700	0	0	0	0	0	0
684.989	0	0	4599800	0	2121500	0	0	0	0
685.064	0	0	0	6364400	3699100	9661400	0	0	12783000
685.392	5195300	5740600	10460000	3099500	3560300	1452400	766450	0	0
685.435	5593500	19161000	8735800	0	7310000	4684000	2531600	1139200	1130600
685.94	579060	0	0	0	0	1330800	0	0	0
687.966	0	0	0	6351800	0	2984700	3641700	0	0
688.052	0	0	0	2692100	0	0	0	0	6490100
688.061	0	0	0	0	0	4269900	0	0	6811900
689.963	0	0	0	6194600	0	0	3617500	0	0
690.506	0	8464700	0	0	0	0	0	0	0
690.6	1749100	1781200	0	0	0	0	0	0	0
690.997	0	0	5439100	0	0	0	0	0	2953500
691.397	4593200	13209000	8828600	1482400	5216000	1769800	0	0	0
692.007	0	0	0	7257200	0	5453200	0	0	0
693.455	0	1377700	1783000	0	0	0	0	0	0
694.344	0	0	0	1600900	0	0	0	0	0
694.888	0	0	0	4440300	0	0	0	0	0
695.103	0	0	3708000	0	0	0	0	0	1568200
695.392	0	1547900	1293100	0	0	0	0	0	0
695.978	4546800	0	0	0	0	0	0	0	0
696.65	923730	0	770430	0	0	0	0	0	0
697.008	0	0	0	5425900	0	0	0	0	2121300
698.092	0	0	0	0	0	1400600	0	0	0
699.408	3585600	5650800	8450600	1632400	2453200	1128200	0	0	0
700.02	3702000	0	2208500	0	0	0	0	0	0
700.886	0	0	0	2637400	0	3299800	0	0	0
701.409	2310400	7810400	8949100	0	2622100	0	0	0	0
702.588	0	0	0	0	13504000	1787500	0	0	0
703.94	0	0	0	2039700	0	1005800	0	0	0
704.1	0	0	0	2650900	1590700	2777300	0	0	3861700
704.125	0	0	4847900	0	0	0	0	0	0
707.046	3231500	0	0	13000000	5491200	12510000	4232500	0	8242800
708.937	9219600	0	0	10292000	9748100	11213000	12337000	0	0
710.774	0	0	0	6525100	0	2864200	0	0	0
710.934	5728800	0	0	6570600	6044900	6948000	7483200	0	0
711.574	22854000	31212000	12554000	8777200	13935000	6257100	3473200	12577000	3199900
712.489	1381300	15143000	2349300	0	1664500	1007300	0	0	0
712.979	0	0	0	0	3719200	7137300	0	0	0
713.149	0	0	1480200	0	0	0	0	0	0
713.445	6299400	0	5205800	6648300	3993800	2617700	2660500	2711400	2834900
713.949	2466600	0	1877200	0	0	0	0	0	0
714.624	531360	763770	0	0	0	0	0	0	0
716.522	0	7432000	0	0	0	0	0	0	0
717.085	0	0	12954000	0	8463100	11249000	0	0	3808100
718.632	3782500	4950800	1415700	0	919720	0	0	0	0
718.817	2525600	0	0	4991400	0	0	3192500	0	0
720.16	0	0	0	2199400	0	0	0	0	24326000
720.814	2663400	0	0	4877900	0	0	2809300	0	0
722.502	1635700	7861500	5345400	0	1427300	0	0	0	803820
723.02	0	0	0	4874200	3245000	4402400	0	0	2106900
724.911	6958800	0	5817300	4979500	7687100	4909300	0	0	0
726.107	0	0	4834800	0	0	0	0	0	0
726.908	4927500	0	3677000	0	5087500	0	2140300	0	0
727.324	0	0	1703900	2211700	0	4096000	0	0	4414900
727.46	3922500	5207500	4034200	3862300	3118000	1880300	2562900	1960000	2847800
728.603	0	0	0	0	8378900	830370	0	0	0
728.953	0	0	0	0	0	2448900	0	0	0
729.028	4897400	0	0	16471000	5847700	12593000	7316500	0	4421600
729.419	3982600	4480600	7944500	2526100	2514400	0	0	0	0
729.59	0	0	3582600	0	0	1180800	0	0	0
730.619	0	0	0	0	18727000	2578300	0	0	0
730.919	1169700	0	0	0	0	1628100	0	0	0
731.959	0	0	2444100	0	0	0	0	0	0
733.286	1827500	0	0	0	1781500	0	0	0	0
734.513	0	4663700	0	546640	0	0	1994600	0	0
734.791	2743900	0	0	0	0	1517700	0	0	0
734.876	0	0	0	6601500	0	0	5311800	0	0
734.951	1140500	0	0	1873500	0	2417600	640910	0	0
736.13	0	0	0	0	0	0	0	0	2984400
736.543	0	0	1179700	0	1383900	0	0	0	0
736.788	2954600	0	0	3500900	0	1530500	0	0	0
736.872	0	0	0	6369400	0	1606000	5272200	0	0
738.505	0	11101000	0	0	0	0	0	0	0
739.066	4191700	0	10399000	4941400	9355400	11977000	0	0	0
739.606	29381000	43221000	17605000	12700000	19253000	9027600	0	17533000	4602600
740.078	0	0	0	3440000	0	3229500	0	0	0
742.142	0	0	0	3300200	0	1562600	0	0	12348000
743.434	2804000	4487600	6597700	0	1919500	0	0	0	0
744.59	0	0	1442800	0	0	931090	0	0	0
745.002	2329400	0	0	5389700	3313200	3867600	0	0	0
745.924	0	0	0	4164000	0	0	2725600	0	0
747.921	0	0	0	5349900	0	1668300	3373700	0	0
748.09	3570000	0	3896000	0	0	0	0	0	0
749.306	0	0	0	0	0	2439600	0	0	1756300
749.548	0	3623000	0	0	0	0	0	0	0
750.601	590470	2193300	0	0	501490	0	0	0	0
750.925	0	0	1564800	0	1344300	0	0	0	0
751.01	5176700	0	0	16656000	5654900	11442000	9157500	0	2376500
751.105	0	0	965740	0	0	0	0	0	0
751.573	0	0	1112100	0	0	0	0	0	0
752.18	0	0	0	0	0	1598800	0	0	11233000
755.04	0	0	10763000	0	3786500	2955200	0	0	0
756.8	0	0	0	2584400	0	0	1937800	0	0
757.471	3777700	3336400	2991100	4104400	2423600	1666700	1473500	1570800	1767300
758.103	0	0	2031700	0	0	0	0	0	4102300
758.113	0	0	0	0	0	4434400	0	0	3677600
758.57	0	0	952090	0	934700	0	0	0	0
758.666	0	0	0	0	9336600	1544500	0	0	0
760.585	0	0	2752300	0	2015100	0	0	0	0
761.049	5873100	0	8600100	6084400	11121000	14068000	4372600	0	0
761.318	2997700	0	1464100	2224800	2021100	0	0	0	0
764.064	0	0	3188100	0	0	0	0	0	0
764.123	0	0	0	2588800	0	0	0	0	5596400
765.638	0	2914600	0	0	935050	0	0	0	0
766.896	6133300	0	0	7895700	5826000	5920500	9356900	0	0
766.984	3612900	0	0	7169000	3932600	4373400	2316700	0	0
767.637	1736100	0	933350	871460	0	0	0	0	0
768.732	5544000	0	0	5191200	0	0	0	0	0
768.893	0	0	0	7566300	5599700	5707900	8817700	0	0
770.569	1626300	5078900	0	1155900	0	0	0	0	0
770.606	0	0	1047700	0	0	0	0	0	0
770.938	3147500	0	0	4786800	3928500	6705300	0	0	0
771.487	2477300	0	2734700	2200400	1862200	0	1564700	0	1697400
771.575	0	0	1207100	0	0	0	0	0	0
772.622	0	0	1420900	0	1225100	1152900	0	0	0
773.274	0	0	0	2878800	0	0	0	0	0
773.445	2720600	3354900	5216700	1629700	1360700	0	0	0	0
774.162	0	0	0	0	0	2635600	0	0	9417600
[truncated: 91 more rows]
