# Supplementary material for: Metabolic Signatures of Triatomine Vectors of Trypanosoma cruzi Unveiled by Metabolomics
Source: PLoS One. 2013 Oct 30;8(10):e77283. doi: 10.1371/journal.pone.0077283 (PMC3813737; doi:10.1371/journal.pone.0077283)
Supplement: Table S2 — Putative metabolite identity assignments for the uniform core using the Human Metabolome Database. (XLSX) [file pone.0077283.s003.xlsx]

## Sheet: Table S2
Table S2. Putative metabolite identity assignments for the uniform core using the Human Metabolome Database.
Positive ionization
MS search for 438.020576 m/z Delta = abs( query mass - adduct mass )
Show entriesSearch:
Compound	Name	Adduct	Adduct MW (Da)	Compound MW (Da)	Delta	Class Or Subclass
HMDB01454	Guanosine tetraphosphate adenosine	M+H+Na	438.02	852.043	0.000739	Purine Nucleotides
HMDB11750	Dihydroxyacetone Phosphate Acyl Ester	2M+ACN+H	438.02	197.993	0.000875	Organic Phosphoric Acids And Derivatives
MS search for 744.590176 m/z Delta = abs( query mass - adduct mass )
Show entriesSearch:
Compound	Name	Adduct	Adduct MW (Da)	Compound MW (Da)	Delta
HMDB07996	PC(16:0/P-18:1(11Z))	M+H	744.59	743.583	1e-05	Glycerophospholipids
HMDB11240	PC(P-18:0/16:1(9Z))	M+H	744.59	743.583	1e-05	Glycerophospholipids
HMDB08093	PC(18:1(11Z)/P-16:0)	M+H	744.59	743.583	1e-05	Glycerophospholipids
HMDB11209	PC(P-16:0/18:1(11Z))	M+H	744.59	743.583	1e-05	Glycerophospholipids
HMDB08028	PC(16:1(9Z)/P-18:0)	M+H	744.59	743.583	1e-05	Glycerophospholipids
HMDB07997	PC(16:0/P-18:1(9Z))	M+H	744.59	743.583	1e-05	Glycerophospholipids
HMDB08126	PC(18:1(9Z)/P-16:0)	M+H	744.59	743.583	1e-05	Glycerophospholipids
HMDB11151	PC(O-16:0/18:2(9Z,12Z))	M+H	744.59	743.583	1e-05	Glycerophospholipids
HMDB11305	PC(P-18:1(9Z)/16:0)	M+H	744.59	743.583	1e-05	Glycerophospholipids
HMDB11272	PC(P-18:1(11Z)/16:0)	M+H	744.59	743.583	1e-05	Glycerophospholipids
HMDB11210	PC(P-16:0/18:1(9Z))	M+H	744.59	743.583	1e-05	Glycerophospholipids
MS search for 918.964176 m/z Delta = abs( query mass - adduct mass )
Show entriesSearch:
Compound	Name	Adduct	Adduct MW (Da)	Compound MW (Da)	Delta
No data available in table
MS search for 212.999476 m/z Delta = abs( query mass - adduct mass )
Show entriesSearch:
Compound	Name	Adduct	Adduct MW (Da)	Compound MW (Da)	Delta
HMDB00289	Uric acid	M+2Na-H	213	168.028	2.4e-05	Purines And Derivatives
HMDB41777	Tectorigenin 4'-sulfate	M+2Na	212.999	380.02	0.000157	Flavonoids
HMDB41778	Tectorigenin 7-sulfate	M+2Na	212.999	380.02	0.000157	Flavonoids
HMDB13671	Platinum	M+NH4	212.999	194.965	0.000879	Homogeneous Transition Metal Compounds
HMDB15528	Quazepam	M+H+K	212.999	386.027	0.000879	Benzodiazepines
MS search for 223.166576 m/z Delta = abs( query mass - adduct mass )
Show entriesSearch:
Compound	Name	Adduct	Adduct MW (Da)	Compound MW (Da)	Delta
HMDB00870	Histamine	2M+H	223.167	111.08	5e-06	Imidazoles
HMDB14417	Betazole	2M+H	223.167	111.08	5e-06	Pyrazoles
HMDB15050	Phenformin	M+NH4	223.167	205.133	7e-06	Phenethylamines
HMDB29598	Metenamine	M+2ACN+H	223.167	140.106	1e-05	Aminals
HMDB34128	Isopropyl nonanoate	M+Na	223.167	200.178	0.000272	Fatty Acid Esters
HMDB00638	Dodecanoic acid	M+Na	223.167	200.178	0.000272	Fatty Acids
HMDB34136	Octyl butanoate	M+Na	223.167	200.178	0.000272	Fatty Alcohol Esters
HMDB30998	Ethyl decanoate	M+Na	223.167	200.178	0.000272	Fatty Acid Esters
HMDB31503	1-Hexen-3-ol	2M+Na	223.167	100.089	0.000272	Purines And Derivatives
HMDB31578	2-Methylpentanal	2M+Na	223.167	100.089	0.000272	Carbonyl Compounds
HMDB30952	2-Hexen-1-ol	2M+Na	223.167	100.089	0.000272	Fatty Alcohols
HMDB01318	4-Methylpentanal	2M+Na	223.167	100.089	0.000272	Carbonyl Compounds
HMDB05994	Hexanal	2M+Na	223.167	100.089	0.000272	Carbonyl Compounds
HMDB31502	(E)-4-Hexen-1-ol	2M+Na	223.167	100.089	0.000272	Fatty Alcohols
HMDB05846	Ethyl isopropyl ketone	2M+Na	223.167	100.089	0.000272	Carbonyl Compounds
HMDB02939	Methyl isobutyl ketone	2M+Na	223.167	100.089	0.000272	Carbonyl Compounds
HMDB00753	3-Hexanone	2M+Na	223.167	100.089	0.000272	Carbonyl Compounds
HMDB31220	2-Ethylbutanal	2M+Na	223.167	100.089	0.000272	Carbonyl Compounds
HMDB35410	(R)-Dihydrocitronellol acetate	M+Na	223.167	200.178	0.000272	Fatty Alcohol Esters
HMDB32440	Nonanal propyleneglycol acetal	M+Na	223.167	200.178	0.000272	Dioxolanes
HMDB30003	(E)-3-Hexen-1-ol	2M+Na	223.167	100.089	0.000272	Fatty Alcohols
HMDB05842	2-Oxohexane	2M+Na	223.167	100.089	0.000272	Carbonyl Compounds
HMDB36225	Pentyl heptanoate	M+Na	223.167	200.178	0.000272	Fatty Acid Esters
HMDB33619	Hexyl hexanoate	M+Na	223.167	200.178	0.000272	Fatty Acid Esters
HMDB32310	2-Heptyl butyrate	M+Na	223.167	200.178	0.000272	Fatty Acid Esters
HMDB34137	Octyl 2-methylpropanoate	M+Na	223.167	200.178	0.000272	Fatty Alcohol Esters
HMDB40166	Decyl acetate	M+Na	223.167	200.178	0.000272	Fatty Alcohol Esters
MS search for 234.981376 m/z Delta = abs( query mass - adduct mass )
Show entriesSearch:
Compound	Name	Adduct	Adduct MW (Da)	Compound MW (Da)	Delta
No data available in table
MS search for 236.071576 m/z Delta = abs( query mass - adduct mass )
Show entriesSearch:
Compound	Name	Adduct	Adduct MW (Da)	Compound MW (Da)	Delta
HMDB32422	2-(4-Methyl-5-thiazolyl)ethyl isobutyrate	M+Na	236.072	213.082	9e-06	Thiazoles
HMDB32418	2-(4-Methyl-5-thiazolyl)ethyl butanoate	M+Na	236.072	213.082	9e-06	Fatty Acid Esters
MS search for 238.099276 m/z Delta = abs( query mass - adduct mass )
Show entriesSearch:
Compound	Name	Adduct	Adduct MW (Da)	Compound MW (Da)	Delta
HMDB15352	Ketamine	M+H	238.099	237.092	4.2e-05	Phenylmethylamines
HMDB13055	S-(11-hydroxy-9-deoxy-delta12-PGD2)-glutathione	M+3Na	238.099	645.33	0.000219	Amino Acids And Derivatives
HMDB13059	S-(9-hydroxy-PGA1)-glutathione	M+3Na	238.099	645.33	0.000219	Amino Acids And Derivatives
HMDB34249	Caryoptosidic acid	M+2ACN+2H	238.1	392.132	0.000478	Prenol Lipids
HMDB35030	Amygdalin	M+H+NH4	238.1	457.158	0.000479	Disaccharides
HMDB38475	Mandelonitrile sophoroside	M+H+NH4	238.1	457.158	0.000479	Disaccharides
HMDB14729	Fluocinolone Acetonide	M+H+Na	238.099	452.201	0.000506	Steroids And Derivatives
MS search for 241.154676 m/z Delta = abs( query mass - adduct mass )
Show entriesSearch:
Compound	Name	Adduct	Adduct MW (Da)	Compound MW (Da)	Delta
HMDB15407	Pirbuterol	M+H	241.155	240.147	7e-06	Pyridines And Derivatives
HMDB06406	Ecgonine methyl ester	M+ACN+H	241.155	199.121	1e-05	Piperidines
HMDB31820	Neotussilagine	M+ACN+H	241.155	199.121	1e-05	Pyrrolidines
HMDB41616	Propyl levulinate	M+2ACN+H	241.155	158.094	1.2e-05	Keto-Acids And Derivatives
HMDB00909	trans-4-Hydroxycyclohexylacetic acid	M+2ACN+H	241.155	158.094	1.2e-05	Cycloalkanes
HMDB30303	6-Ethyl-1-methyl-2,7,8-trioxabicyclo[3.2.1]octane	M+2ACN+H	241.155	158.094	1.2e-05	Dioxanes
HMDB36230	1-Methyl-2-oxopropyl butyrate	M+2ACN+H	241.155	158.094	1.2e-05	Fatty Acid Esters
HMDB31307	Ethyl 3-oxohexanoate	M+2ACN+H	241.155	158.094	1.2e-05	Keto-Acids And Derivatives
HMDB31177	Tetrahydrofurfuryl propionate	M+2ACN+H	241.155	158.094	1.2e-05	Oxolanes
HMDB13211	Alpha-Ketooctanoic acid	M+2ACN+H	241.155	158.094	1.2e-05	Keto-Acids And Derivatives
HMDB10721	3-Oxooctanoic acid	M+2ACN+H	241.155	158.094	1.2e-05	Keto-Acids And Derivatives
HMDB00451	cis-4-Hydroxycyclohexylacetic acid	M+2ACN+H	241.155	158.094	1.2e-05	Cycloalkanes
HMDB01009	N-Methylnicotinium	M+ACN+Na	241.155	177.139	0.000263	No Annotation
HMDB41490	Dihydrogeranylacetone	M+2Na-H	241.154	196.183	0.000801	Prenol Lipids
HMDB36172	4-(2,6,6-Trimethyl-1-cyclohexenyl)-2-butanol	M+2Na-H	241.154	196.183	0.000801	Prenol Lipids
HMDB37275	2-Tridecenal	M+2Na-H	241.154	196.183	0.000801	Fatty Alcohols
HMDB32247	(Z)-4-Dodecenal	M+2Na-H	241.154	196.183	0.000801	Fatty Alcohols
HMDB41404	2-Methylcyclododecanone	M+2Na-H	241.154	196.183	0.000801	Carbonyl Compounds
HMDB11472	LysoPE(0:0/15:0)	M+ACN+2H	241.155	439.27	0.000819	Glycerophospholipids
HMDB11502	LysoPE(15:0/0:0)	M+ACN+2H	241.155	439.27	0.000819	Glycerophospholipids
MS search for 242.011776 m/z Delta = abs( query mass - adduct mass )
Show entriesSearch:
Compound	Name	Adduct	Adduct MW (Da)	Compound MW (Da)	Delta
No data available in table
MS search for 245.148476 m/z Delta = abs( query mass - adduct mass )
Show entriesSearch:
Compound	Name	Adduct	Adduct MW (Da)	Compound MW (Da)	Delta
HMDB00870	Histamine	2M+Na	245.149	111.08	3.7e-05	Imidazoles
HMDB14417	Betazole	2M+Na	245.149	111.08	3.7e-05	Pyrazoles
HMDB40166	Decyl acetate	M+2Na-H	245.149	200.178	0.000314	Fatty Alcohol Esters
HMDB34128	Isopropyl nonanoate	M+2Na-H	245.149	200.178	0.000314	Fatty Acid Esters
HMDB00638	Dodecanoic acid	M+2Na-H	245.149	200.178	0.000314	Fatty Acids
HMDB34136	Octyl butanoate	M+2Na-H	245.149	200.178	0.000314	Fatty Alcohol Esters
HMDB30998	Ethyl decanoate	M+2Na-H	245.149	200.178	0.000314	Fatty Acid Esters
HMDB35410	(R)-Dihydrocitronellol acetate	M+2Na-H	245.149	200.178	0.000314	Fatty Alcohol Esters
HMDB32440	Nonanal propyleneglycol acetal	M+2Na-H	245.149	200.178	0.000314	Dioxolanes
HMDB36225	Pentyl heptanoate	M+2Na-H	245.149	200.178	0.000314	Fatty Acid Esters
HMDB33619	Hexyl hexanoate	M+2Na-H	245.149	200.178	0.000314	Fatty Acid Esters
HMDB32310	2-Heptyl butyrate	M+2Na-H	245.149	200.178	0.000314	Fatty Acid Esters
HMDB34137	Octyl 2-methylpropanoate	M+2Na-H	245.149	200.178	0.000314	Fatty Alcohol Esters
MS search for 247.068976 m/z Delta = abs( query mass - adduct mass )
Show entriesSearch:
Compound	Name	Adduct	Adduct MW (Da)	Compound MW (Da)	Delta
HMDB11631	L-3-Hydroxykynurenine	M+Na	247.069	224.08	5.1e-05	Amino Acids And Derivatives
HMDB00732	Hydroxykynurenine	M+Na	247.069	224.08	5.1e-05	Amino Acids And Derivatives
HMDB12819	5-Hydroxykynurenine	M+Na	247.069	224.08	5.1e-05	Amino Acids And Derivatives
HMDB29397	L-Nicotianine	M+Na	247.069	224.08	5.1e-05	Amino Acids And Derivatives
HMDB14787	Stavudine	M+Na	247.069	224.08	5.1e-05	Pyrimidines And Derivatives
HMDB00017	4-Pyridoxic acid	M+ACN+Na	247.069	183.053	5.3e-05	Pyridines And Derivatives
HMDB38415	4-Phenylbutyl glucosinolate	M+ACN+2H	247.069	451.097	0.00011	Monosaccharides
HMDB36526	Myricanol 5-(6-galloylglucoside)	M+3Na	247.07	672.242	0.000844	Hydrolyzable Tannins
MS search for 248.976176 m/z Delta = abs( query mass - adduct mass )
Show entriesSearch:
Compound	Name	Adduct	Adduct MW (Da)	Compound MW (Da)	Delta
No data available in table
MS search for 250.955376 m/z Delta = abs( query mass - adduct mass )
Show entriesSearch:
Compound	Name	Adduct	Adduct MW (Da)	Compound MW (Da)	Delta
No data available in table
MS search for 254.018176 m/z Delta = abs( query mass - adduct mass )
Show entriesSearch:
Compound	Name	Adduct	Adduct MW (Da)	Compound MW (Da)	Delta
HMDB00114	Glycerylphosphorylethanolamine	M+K	254.019	215.056	0.000856	Organic Phosphoric Acids And Derivatives
HMDB35360	N-Methyl-1-deoxynojirimycin	M+2K+H	254.019	177.1	0.000972	Piperidines
MS search for 260.081276 m/z Delta = abs( query mass - adduct mass )
Show entriesSearch:
Compound	Name	Adduct	Adduct MW (Da)	Compound MW (Da)	Delta
HMDB15352	Ketamine	M+Na	260.081	237.092	1.6e-05	Phenylmethylamines
MS search for 263.042876 m/z Delta = abs( query mass - adduct mass )
Show entriesSearch:
Compound	Name	Adduct	Adduct MW (Da)	Compound MW (Da)	Delta
HMDB11631	L-3-Hydroxykynurenine	M+K	263.043	224.08	1.1e-05	Amino Acids And Derivatives
HMDB00732	Hydroxykynurenine	M+K	263.043	224.08	1.1e-05	Amino Acids And Derivatives
HMDB12819	5-Hydroxykynurenine	M+K	263.043	224.08	1.1e-05	Amino Acids And Derivatives
HMDB29397	L-Nicotianine	M+K	263.043	224.08	1.1e-05	Amino Acids And Derivatives
HMDB14787	Stavudine	M+K	263.043	224.08	1.1e-05	Pyrimidines And Derivatives
HMDB41381	Garciduol B	M+H+Na	263.043	502.09	0.000369	Benzopyrans
HMDB41668	4'-Methyl-(-)-epigallocatechin 3-(4-methyl-gallate)	M+H+K	263.043	486.116	0.000447	Flavonoid
HMDB29014	Prolyl-Cysteine	M+2Na-H	263.044	218.073	0.000797	Amino Acids And Derivatives
HMDB28783	Cysteinyl-Proline	M+2Na-H	263.044	218.073	0.000797	Amino Acids And Derivatives
HMDB40514	2,3-Dehydrosilychristin	M+2Na	263.042	480.106	0.000835	Flavonoids
HMDB40513	2,3-Dehydrosilybin	M+2Na	263.042	480.106	0.000835	Flavonolignans
MS search for 272.294776 m/z Delta = abs( query mass - adduct mass )
Show entriesSearch:
Compound	Name	Adduct	Adduct MW (Da)	Compound MW (Da)	Delta
HMDB31039	Heptadecanal	M+NH4	272.295	254.261	1.3e-05	Fatty Alcohols
HMDB31040	2-Heptadecanone	M+NH4	272.295	254.261	1.3e-05	Carbonyl Compounds
MS search for 272.955176 m/z Delta = abs( query mass - adduct mass )
Show entriesSearch:
Compound	Name	Adduct	Adduct MW (Da)	Compound MW (Da)	Delta
No data available in table
MS search for 277.213776 m/z Delta = abs( query mass - adduct mass )
Show entriesSearch:
Compound	Name	Adduct	Adduct MW (Da)	Compound MW (Da)	Delta
HMDB31145	5-Dodecyldihydro-2(3H)-furanone	M+Na	277.214	254.225	2.2e-05	Lactones
HMDB42099	TG(14:0/15:0/16:1(9Z))	M+3Na	277.214	762.674	2.2e-05	Glycerolipids
HMDB12328	Palmitelaidic acid	M+Na	277.214	254.225	2.2e-05	Fatty Acids
HMDB31053	(E)-6-Hexadecenoic acid	M+Na	277.214	254.225	2.2e-05	Fatty Acids
HMDB38958	Citronellyl hexanoate	M+Na	277.214	254.225	2.2e-05	Fatty Alcohol Esters
HMDB42302	TG(14:0/16:1(9Z)/15:0)	M+3Na	277.214	762.674	2.2e-05	Glycerolipids
HMDB42967	TG(15:0/14:0/16:1(9Z))	M+3Na	277.214	762.674	2.2e-05	Glycerolipids
HMDB32638	(Z)-5-Hexadecenoic acid	M+Na	277.214	254.225	2.2e-05	Fatty Acids
HMDB10735	Trans-Hexa-dec-2-enoic acid	M+Na	277.214	254.225	2.2e-05	Fatty Acids
HMDB03229	Palmitoleic acid	M+Na	277.214	254.225	2.2e-05	Fatty Acids
HMDB43024	TG(15:0/16:0/14:1(9Z))	M+3Na	277.214	762.674	2.2e-05	Glycerolipids
HMDB31711	15-Hexadecanolide	M+Na	277.214	254.225	2.2e-05	Macrolides And Analogues
HMDB02186	Hypogeic acid	M+Na	277.214	254.225	2.2e-05	Fatty Acids
HMDB37647	(E)-11-Hexadecenoic acid	M+Na	277.214	254.225	2.2e-05	Fatty Acids
HMDB43164	TG(15:0/14:1(9Z)/16:0)	M+3Na	277.214	762.674	2.2e-05	Glycerolipids
HMDB41422	(Z)-14-Methyl-6-pentadecenoic acid	M+Na	277.214	254.225	2.2e-05	Glycerophospholipids
HMDB33791	(E)-3-Hexadecenoic acid	M+Na	277.214	254.225	2.2e-05	Fatty Acids
HMDB43862	TG(16:0/15:0/14:1(9Z))	M+3Na	277.214	762.674	2.2e-05	Glycerolipids
HMDB35877	(Z)-13-Hexadecenoic acid	M+Na	277.214	254.225	2.2e-05	Fatty Acids
HMDB11187	TG(8:0/8:0/8:0)	M+2ACN+2H	277.214	470.361	0.000417	Glycerolipids
MS search for 280.986876 m/z Delta = abs( query mass - adduct mass )
Show entriesSearch:
Compound	Name	Adduct	Adduct MW (Da)	Compound MW (Da)	Delta
HMDB30182	Eupolauridine	M+2K+H	280.988	204.069	0.000912	Naphthyridines
MS search for 284.331176 m/z Delta = abs( query mass - adduct mass )
Show entriesSearch:
Compound	Name	Adduct	Adduct MW (Da)	Compound MW (Da)	Delta
No data available in table
MS search for 285.903076 m/z Delta = abs( query mass - adduct mass )
Show entriesSearch:
Compound	Name	Adduct	Adduct MW (Da)	Compound MW (Da)	Delta
No data available in table
MS search for 286.932076 m/z Delta = abs( query mass - adduct mass )
Show entriesSearch:
Compound	Name	Adduct	Adduct MW (Da)	Compound MW (Da)	Delta
No data available in table
MS search for 288.017176 m/z Delta = abs( query mass - adduct mass )
Show entriesSearch:
Compound	Name	Adduct	Adduct MW (Da)	Compound MW (Da)	Delta
HMDB32822	5-Sulfo-1,3-benzenedicarboxylic acid	M+ACN+H	288.017	245.983	7e-05	Benzoic Acid And Derivatives
HMDB28774	Cysteinyl-Glutamate	M+K	288.018	249.055	0.000499	Amino Acids And Derivatives
HMDB28816	Glutamyl-Cysteine	M+K	288.018	249.055	0.000499	Amino Acids And Derivatives
MS search for 292.940076 m/z Delta = abs( query mass - adduct mass )
Show entriesSearch:
Compound	Name	Adduct	Adduct MW (Da)	Compound MW (Da)	Delta
No data available in table
MS search for 293.208676 m/z Delta = abs( query mass - adduct mass )
Show entriesSearch:
Compound	Name	Adduct	Adduct MW (Da)	Compound MW (Da)	Delta
HMDB10733	3-Oxohexadecanoic acid	M+Na	293.209	270.219	3.7e-05	Fatty Acids
HMDB30972	8-Oxohexadecanoic acid	M+Na	293.209	270.219	3.7e-05	Fatty Acids
HMDB30978	11-Oxohexadecanoic acid	M+Na	293.209	270.219	3.7e-05	Fatty Acids
HMDB30973	9-Oxohexadecanoic acid	M+Na	293.209	270.219	3.7e-05	Fatty Acids
MS search for 294.937076 m/z Delta = abs( query mass - adduct mass )
Show entriesSearch:
Compound	Name	Adduct	Adduct MW (Da)	Compound MW (Da)	Delta
No data available in table
MS search for 299.110076 m/z Delta = abs( query mass - adduct mass )
Show entriesSearch:
Compound	Name	Adduct	Adduct MW (Da)	Compound MW (Da)	Delta
HMDB34263	Triethyl citrate	M+Na	299.11	276.121	4.5e-05	Carboxylic Acids And Derivatives
HMDB00696	L-Methionine	2M+H	299.109	149.051	0.000701	Amino Acids And Derivatives
HMDB14997	Penicillamine	2M+H	299.109	149.051	0.000701	Amino Acids And Derivatives
HMDB33951	Racemethionine	2M+H	299.109	149.051	0.000701	Amino Acids And Derivatives
MS search for 300.289676 m/z Delta = abs( query mass - adduct mass )
Show entriesSearch:
Compound	Name	Adduct	Adduct MW (Da)	Compound MW (Da)	Delta
HMDB03231	Vaccenic acid	M+NH4	300.29	282.256	2.7e-05	Fatty Acids
HMDB41480	(Z)-13-Octadecenoic acid	M+NH4	300.29	282.256	2.7e-05	Fatty Acids
HMDB00207	Oleic acid	M+NH4	300.29	282.256	2.7e-05	Fatty Acids
HMDB00573	Elaidic acid	M+NH4	300.29	282.256	2.7e-05	Fatty Acids
HMDB02100	Palmitoylethanolamide	M+H	300.29	299.282	2.9e-05	Fatty Amides
HMDB00252	Sphingosine	M+H	300.29	299.282	2.9e-05	Sphingolipids
HMDB01480	3-Dehydrosphinganine	M+H	300.29	299.282	2.9e-05	Sphingolipids
MS search for 301.022976 m/z Delta = abs( query mass - adduct mass )
Show entriesSearch:
Compound	Name	Adduct	Adduct MW (Da)	Compound MW (Da)	Delta
HMDB14965	Cinoxacin	M+K	301.022	262.059	0.000847	Amino Acids And Derivatives
HMDB40629	Isoacoramone	M+2K+H	301.024	224.105	0.000923	Acetophenones
HMDB32552	Vanillin 1,2-butylene glycol acetal	M+2K+H	301.024	224.105	0.000923	Phenols And Derivatives
HMDB40890	3',4',5'-Trimethoxycinnamyl alcohol	M+2K+H	301.024	224.105	0.000923	Phenylpropenes
HMDB31543	3-Methyl-1,2-cyclopentanedione	M+2K+H	301.024	224.105	0.000923	Carbonyl Compounds
HMDB32663	Acoramone	M+2K+H	301.024	224.105	0.000923	Phenols And Derivatives
HMDB36203	2-Ethoxy-4-(4-methyl-1,3-dioxolan-2-yl)phenol	M+2K+H	301.024	224.105	0.000923	Phenols And Derivatives
HMDB31344	1,2-Cyclohexanedione	M+2K+H	301.024	224.105	0.000923	Cycloalkenes
HMDB30680	Diplosporin	M+2K+H	301.024	224.105	0.000923	Pyrans
HMDB30703	Dhelwangin	M+2K+H	301.024	224.105	0.000923	Pyrans
MS search for 301.140976 m/z Delta = abs( query mass - adduct mass )
Show entriesSearch:
Compound	Name	Adduct	Adduct MW (Da)	Compound MW (Da)	Delta
HMDB13248	Monoethylhexyl phthalic acid	M+Na	301.141	278.152	5.1e-05	Benzoic Acid And Derivatives
HMDB33244	Dibutyl phthalate	M+Na	301.141	278.152	5.1e-05	Benzoic Acid And Derivatives
HMDB13835	diisobutyl phthalate	M+Na	301.141	278.152	5.1e-05	Benzoic Acid And Derivatives
HMDB01518	Alpha-CEHC	M+Na	301.141	278.152	5.1e-05	Benzopyrans
HMDB32297	Glyceryl 5-hydroxydecanoate	M+K	301.141	262.178	0.000206	Glycerolipids
MS search for 302.968776 m/z Delta = abs( query mass - adduct mass )
Show entriesSearch:
Compound	Name	Adduct	Adduct MW (Da)	Compound MW (Da)	Delta
No data available in table
MS search for 304.261076 m/z Delta = abs( query mass - adduct mass )
Show entriesSearch:
Compound	Name	Adduct	Adduct MW (Da)	Compound MW (Da)	Delta
HMDB01551	Palmitaldehyde	M+ACN+Na	304.261	240.245	5e-06	Fatty Alcohols
HMDB31052	2-Hexadecanone	M+ACN+Na	304.261	240.245	5e-06	Carbonyl Compounds
HMDB02117	Oleamide	M+Na	304.261	281.272	7e-06	Fatty Amides
MS search for 304.284576 m/z Delta = abs( query mass - adduct mass )
Show entriesSearch:
Compound	Name	Adduct	Adduct MW (Da)	Compound MW (Da)	Delta
HMDB31042	Avocadene	M+NH4	304.285	286.251	4.2e-05	Fatty Alcohols
MS search for 305.043776 m/z Delta = abs( query mass - adduct mass )
Show entriesSearch:
Compound	Name	Adduct	Adduct MW (Da)	Compound MW (Da)	Delta
No data available in table
MS search for 305.244976 m/z Delta = abs( query mass - adduct mass )
Show entriesSearch:
Compound	Name	Adduct	Adduct MW (Da)	Compound MW (Da)	Delta
HMDB43028	TG(15:0/16:0/20:1(11Z))	M+3Na	305.245	846.768	0.000122	Glycerolipids
HMDB43195	TG(15:0/16:1(9Z)/20:0)	M+3Na	305.245	846.768	0.000122	Glycerolipids
HMDB03231	Vaccenic acid	M+Na	305.245	282.256	0.000122	Fatty Acids
HMDB43056	TG(15:0/18:0/18:1(9Z))	M+3Na	305.245	846.768	0.000122	Glycerolipids
HMDB44701	TG(18:0/15:0/18:1(11Z))	M+3Na	305.245	846.768	0.000122	Glycerolipids
HMDB42452	TG(14:0/22:1(13Z)/15:0)	M+3Na	305.245	846.768	0.000122	Glycerolipids
HMDB42972	TG(15:0/14:0/22:1(13Z))	M+3Na	305.245	846.768	0.000122	Glycerolipids
HMDB43111	TG(15:0/22:0/14:1(9Z))	M+3Na	305.245	846.768	0.000122	Glycerolipids
HMDB45507	TG(20:0/15:0/16:1(9Z))	M+3Na	305.245	846.768	0.000122	Glycerolipids
HMDB43167	TG(15:0/14:1(9Z)/22:0)	M+3Na	305.245	846.768	0.000122	Glycerolipids
HMDB43223	TG(15:0/18:1(11Z)/18:0)	M+3Na	305.245	846.768	0.000122	Glycerolipids
HMDB44702	TG(18:0/15:0/18:1(9Z))	M+3Na	305.245	846.768	0.000122	Glycerolipids
HMDB41480	(Z)-13-Octadecenoic acid	M+Na	305.245	282.256	0.000122	Fatty Acids
HMDB43280	TG(15:0/20:1(11Z)/16:0)	M+3Na	305.245	846.768	0.000122	Glycerolipids
HMDB43252	TG(15:0/18:1(9Z)/18:0)	M+3Na	305.245	846.768	0.000122	Glycerolipids
HMDB00207	Oleic acid	M+Na	305.245	282.256	0.000122	Fatty Acids
HMDB00573	Elaidic acid	M+Na	305.245	282.256	0.000122	Fatty Acids
HMDB42104	TG(14:0/15:0/22:1(13Z))	M+3Na	305.245	846.768	0.000122	Glycerolipids
HMDB43055	TG(15:0/18:0/18:1(11Z))	M+3Na	305.245	846.768	0.000122	Glycerolipids
HMDB43083	TG(15:0/20:0/16:1(9Z))	M+3Na	305.245	846.768	0.000122	Glycerolipids
HMDB43866	TG(16:0/15:0/20:1(11Z))	M+3Na	305.245	846.768	0.000122	Glycerolipids
HMDB46283	TG(22:0/15:0/14:1(9Z))	M+3Na	305.245	846.768	0.000122	Glycerolipids
HMDB40423	Sodium oleate	M+H	305.245	304.238	0.000125	Fatty Acids
MS search for 308.913976 m/z Delta = abs( query mass - adduct mass )
Show entriesSearch:
Compound	Name	Adduct	Adduct MW (Da)	Compound MW (Da)	Delta
HMDB37840	N-(1-Deoxy-1-fructosyl)leucine	M+H+2Na	308.914	879.442	0.000334	Trisaccharides
HMDB39780	N-(1-Deoxy-1-fructosyl)isoleucine	M+H+2Na	308.914	879.442	0.000334	Trisaccharides
MS search for 309.203576 m/z Delta = abs( query mass - adduct mass )
Show entriesSearch:
Compound	Name	Adduct	Adduct MW (Da)	Compound MW (Da)	Delta
HMDB00672	Hexadecanedioic acid	M+Na	309.204	286.214	5.1e-05	Carboxylic Acids And Derivatives
HMDB41287	16-Hydroxy-10-oxohexadecanoic acid	M+Na	309.204	286.214	5.1e-05	Fatty Acids
MS search for 310.271576 m/z Delta = abs( query mass - adduct mass )
Show entriesSearch:
Compound	Name	Adduct	Adduct MW (Da)	Compound MW (Da)	Delta
No data available in table
MS search for 310.976376 m/z Delta = abs( query mass - adduct mass )
Show entriesSearch:
Compound	Name	Adduct	Adduct MW (Da)	Compound MW (Da)	Delta
No data available in table
MS search for 315.166276 m/z Delta = abs( query mass - adduct mass )
Show entriesSearch:
Compound	Name	Adduct	Adduct MW (Da)	Compound MW (Da)	Delta
HMDB12161	4-(Glutamylamino) butanoate	M+2ACN+H	315.166	232.106	1.6e-05	Amino Acids And Derivatives
HMDB29062	Threoninyl-Hydroxyproline	M+2ACN+H	315.166	232.106	1.6e-05	Amino Acids And Derivatives
HMDB29393	L-N-(3-Carboxypropyl)glutamine	M+2ACN+H	315.166	232.106	1.6e-05	Amino Acids And Derivatives
HMDB28873	Hydroxyprolyl-Threonine	M+2ACN+H	315.166	232.106	1.6e-05	Amino Acids And Derivatives
HMDB29123	Valyl-Aspartate	M+2ACN+H	315.166	232.106	1.6e-05	Amino Acids And Derivatives
HMDB28766	Aspartyl-Valine	M+2ACN+H	315.166	232.106	1.6e-05	Amino Acids And Derivatives
HMDB01199	N2-Succinyl-L-ornithine	M+2ACN+H	315.166	232.106	1.6e-05	Amino Acids And Derivatives
MS search for 317.208676 m/z Delta = abs( query mass - adduct mass )
Show entriesSearch:
Compound	Name	Adduct	Adduct MW (Da)	Compound MW (Da)	Delta
HMDB30995	(2'E,4'Z,8E)-Colneleic acid	M+Na	317.209	294.219	3.7e-05	Fatty Acids
HMDB29786	10-Oxo-11-octadecen-13-olide	M+Na	317.209	294.219	3.7e-05	Lactones
HMDB31103	2-Hydroxylinolenic acid	M+Na	317.209	294.219	3.7e-05	Lineolic Acids And Derivatives
HMDB31088	12,13-Epoxy-9,15-octadecadienoic acid	M+Na	317.209	294.219	3.7e-05	Fatty Acids
HMDB10220	9(10)-EpODE	M+Na	317.209	294.219	3.7e-05	Fatty Acids
HMDB39603	3,4-Dimethyl-5-pentyl-2-furanheptanoic acid	M+Na	317.209	294.219	3.7e-05	Fatty Acids
HMDB34586	(9Z,12Z,14E)-16-Hydroxy-9,12,14-octadecatrienoic acid	M+Na	317.209	294.219	3.7e-05	Lineolic Acids And Derivatives
HMDB10200	A-12(13)-EpODE	M+Na	317.209	294.219	3.7e-05	Fatty Acids
HMDB11108	17-Hydroxylinolenic acid	M+Na	317.209	294.219	3.7e-05	Lineolic Acids And Derivatives
HMDB29969	Squamostanal A	M+Na	317.209	294.219	3.7e-05	Dihydrofurans
HMDB10224	9-HOTE	M+Na	317.209	294.219	3.7e-05	Lineolic Acids And Derivatives
HMDB31934	(9S,10E,12Z,15Z)-9-Hydroxy-10,12,15-octadecatrienoic acid	M+Na	317.209	294.219	3.7e-05	Lineolic Acids And Derivatives
HMDB10206	15(16)-EpODE	M+Na	317.209	294.219	3.7e-05	Fatty Acids
HMDB36832	Sterebin D	M+Na	317.209	294.219	3.7e-05	Prenol Lipids
HMDB10203	13-HOTE	M+Na	317.209	294.219	3.7e-05	Lineolic Acids And Derivatives
HMDB04668	13-OxoODE	M+Na	317.209	294.219	3.7e-05	Lineolic Acids And Derivatives
HMDB30950	15,16-Epoxy-9,12-octadecadienoic acid	M+Na	317.209	294.219	3.7e-05	Fatty Acids
HMDB04669	9-OxoODE	M+Na	317.209	294.219	3.7e-05	Lineolic Acids And Derivatives
MS search for 319.140076 m/z Delta = abs( query mass - adduct mass )
Show entriesSearch:
Compound	Name	Adduct	Adduct MW (Da)	Compound MW (Da)	Delta
HMDB01200	N'-Formylkynurenine	M+2ACN+H	319.14	236.08	1e-06	Amino Acids And Derivatives
HMDB28742	Asparaginyl-Tryptophan	M+H	319.14	318.133	5e-06	Amino Acids And Derivatives
HMDB29078	Tryptophyl-Asparagine	M+H	319.14	318.133	5e-06	Amino Acids And Derivatives
HMDB29107	Tyrosyl-Histidine	M+H	319.14	318.133	5e-06	Amino Acids And Derivatives
HMDB28897	Histidinyl-Tyrosine	M+H	319.14	318.133	5e-06	Amino Acids And Derivatives
HMDB32711	Pectenotoxin 7	M+3Na	319.139	888.451	0.000613	Macrolides And Analogues
MS search for 319.224276 m/z Delta = abs( query mass - adduct mass )
Show entriesSearch:
Compound	Name	Adduct	Adduct MW (Da)	Compound MW (Da)	Delta
HMDB04702	12,13-EpOME	M+Na	319.224	296.235	8.7e-05	Fatty Acids
HMDB04670	Alpha-dimorphecolic	M+Na	319.224	296.235	8.7e-05	Lineolic Acids And Derivatives
HMDB29978	Avenoleic acid	M+Na	319.224	296.235	8.7e-05	Lineolic Acids And Derivatives
HMDB29998	12-Hydroxy-8,10-octadecadienoic acid	M+Na	319.224	296.235	8.7e-05	Lineolic Acids And Derivatives
HMDB04667	13S-hydroxyoctadecadienoic acid	M+Na	319.224	296.235	8.7e-05	Lineolic Acids And Derivatives
HMDB29796	(Z)-13-Oxo-9-octadecenoic acid	M+Na	319.224	296.235	8.7e-05	Lineolic Acids And Derivatives
HMDB04701	9,10-Epoxyoctadecenoic acid	M+Na	319.224	296.235	8.7e-05	Fatty Acids
HMDB10223	9-HODE	M+Na	319.224	296.235	8.7e-05	Lineolic Acids And Derivatives
HMDB34194	Jurubine	M+ACN+2H	319.225	595.408	0.000483	Prenol Lipids
HMDB40057	(±)-2-Pentylthiazolidine	2M+H	319.224	159.108	0.00066	Thiazolidines
MS search for 321.239976 m/z Delta = abs( query mass - adduct mass )
Show entriesSearch:
Compound	Name	Adduct	Adduct MW (Da)	Compound MW (Da)	Delta
HMDB10736	3-Oxooctadecanoic acid	M+Na	321.24	298.251	3.7e-05	Fatty Acids
HMDB30979	9-Oxooctadecanoic acid	M+Na	321.24	298.251	3.7e-05	Fatty Acids
HMDB34074	5-Oxooctadecanoic acid	M+Na	321.24	298.251	3.7e-05	Fatty Acids
HMDB30981	11-Oxooctadecanoic acid	M+Na	321.24	298.251	3.7e-05	Fatty Acids
HMDB31127	5-Hexyltetrahydro-2-furanoctanoic acid	M+Na	321.24	298.251	3.7e-05	Eicosanoids
HMDB34297	Ricinoleic acid	M+Na	321.24	298.251	3.7e-05	Fatty Acids
HMDB31089	Glycerol triundecanoate	M+2Na	321.24	596.502	3.7e-05	Glycerolipids
HMDB30980	10-Oxooctadecanoic acid	M+Na	321.24	298.251	3.7e-05	Fatty Acids
MS search for 325.234876 m/z Delta = abs( query mass - adduct mass )
Show entriesSearch:
Compound	Name	Adduct	Adduct MW (Da)	Compound MW (Da)	Delta
HMDB11530	MG(0:0/14:0/0:0)	M+Na	325.235	302.246	5.2e-05	Glycerolipids
HMDB11561	MG(14:0/0:0/0:0)	M+Na	325.235	302.246	5.2e-05	Glycerolipids
MS search for 328.916676 m/z Delta = abs( query mass - adduct mass )
Show entriesSearch:
Compound	Name	Adduct	Adduct MW (Da)	Compound MW (Da)	Delta
No data available in table
MS search for 330.913776 m/z Delta = abs( query mass - adduct mass )
Show entriesSearch:
Compound	Name	Adduct	Adduct MW (Da)	Compound MW (Da)	Delta
No data available in table
MS search for 331.284176 m/z Delta = abs( query mass - adduct mass )
Show entriesSearch:
Compound	Name	Adduct	Adduct MW (Da)	Compound MW (Da)	Delta
HMDB11533	MG(0:0/16:0/0:0)	M+H	331.284	330.277	0.00011	Glycerolipids
HMDB11564	MG(16:0/0:0/0:0)	M+H	331.284	330.277	0.00011	Glycerolipids
HMDB31074	Glycerol 1-hexadecanoate	M+H	331.284	330.277	0.00011	Glycerolipids
MS search for 332.331076 m/z Delta = abs( query mass - adduct mass )
Show entriesSearch:
Compound	Name	Adduct	Adduct MW (Da)	Compound MW (Da)	Delta
No data available in table
MS search for 335.125276 m/z Delta = abs( query mass - adduct mass )
Show entriesSearch:
Compound	Name	Adduct	Adduct MW (Da)	Compound MW (Da)	Delta
HMDB33535	Honyudisin	M+Na	335.125	312.136	0.000101	Benzopyrans
HMDB30600	4-(3-Methyl-1-butenyl)-3,3',4',5-tetrahydroxystilbene	M+Na	335.125	312.136	0.000101	Stilbenes
HMDB37586	Gancaonin V	M+Na	335.125	312.136	0.000101	Phenanthrenes And Derivatives
HMDB35478	2',3,4',5-Tetrahydroxy-4-prenylstilbene	M+Na	335.125	312.136	0.000101	Stilbenes
HMDB39376	Methyl dihydrophaseate	M+K	335.126	296.162	0.000256	Prenol Lipids
HMDB41551	3,8-Dihydroxy-6-methoxy-7(11)-eremophilen-12,8-olide	M+K	335.126	296.162	0.000256	Prenol Lipids
HMDB38120	Ovalicin	M+K	335.126	296.162	0.000256	Prenol Lipids
MS search for 338.014176 m/z Delta = abs( query mass - adduct mass )
Show entriesSearch:
Compound	Name	Adduct	Adduct MW (Da)	Compound MW (Da)	Delta
HMDB28793	Glutaminyl-Aspartate	M+2K+H	338.015	261.096	0.000949	Amino Acids And Derivatives
HMDB29145	Gamma-glutamyl-Aspartate	M+2K+H	338.015	261.096	0.000949	Amino Acids And Derivatives
HMDB28751	Aspartyl-Glutamine	M+2K+H	338.015	261.096	0.000949	Amino Acids And Derivatives
HMDB28767	Aspartyl-Gamma-glutamate	M+2K+H	338.015	261.096	0.000949	Amino Acids And Derivatives
MS search for 338.302876 m/z Delta = abs( query mass - adduct mass )
Show entriesSearch:
Compound	Name	Adduct	Adduct MW (Da)	Compound MW (Da)	Delta
HMDB04877	Trihexosylceramide (d18:1/12:0)	M+H+2Na	338.302	967.608	0.000697	Sphingolipids
MS search for 338.945476 m/z Delta = abs( query mass - adduct mass )
Show entriesSearch:
Compound	Name	Adduct	Adduct MW (Da)	Compound MW (Da)	Delta
No data available in table
MS search for 343.861676 m/z Delta = abs( query mass - adduct mass )
Show entriesSearch:
Compound	Name	Adduct	Adduct MW (Da)	Compound MW (Da)	Delta
HMDB15357	Mivacurium	M+3H	343.861	1028.56	0.000748	Isoquinolines
MS search for 346.887676 m/z Delta = abs( query mass - adduct mass )
Show entriesSearch:
Compound	Name	Adduct	Adduct MW (Da)	Compound MW (Da)	Delta
No data available in table
MS search for 348.974176 m/z Delta = abs( query mass - adduct mass )
Show entriesSearch:
Compound	Name	Adduct	Adduct MW (Da)	Compound MW (Da)	Delta
No data available in table
MS search for 349.007576 m/z Delta = abs( query mass - adduct mass )
Show entriesSearch:
Compound	Name	Adduct	Adduct MW (Da)	Compound MW (Da)	Delta
HMDB02916	4-Nitrocatechol	2M+K	349.007	155.022	0.000703	Phenols And Derivatives
HMDB06200	2,4-Dihydroxy-nitrophenol	2M+K	349.007	155.022	0.000703	Phenols And Derivatives
MS search for 351.250576 m/z Delta = abs( query mass - adduct mass )
Show entriesSearch:
Compound	Name	Adduct	Adduct MW (Da)	Compound MW (Da)	Delta
HMDB11534	MG(0:0/16:1(9Z)/0:0)	M+Na	351.251	328.261	2e-06	Glycerolipids
HMDB31045	Avocadene 4-acetate	M+Na	351.251	328.261	2e-06	Fatty Alcohols
HMDB31044	Avocadene 2-acetate	M+Na	351.251	328.261	2e-06	Fatty Aldehydes
HMDB31043	Avocadene 1-acetate	M+Na	351.251	328.261	2e-06	Fatty Alcohol Esters
HMDB11565	MG(16:1(9Z)/0:0/0:0)	M+Na	351.251	328.261	2e-06	Glycerolipids
MS search for 352.895576 m/z Delta = abs( query mass - adduct mass )
Show entriesSearch:
Compound	Name	Adduct	Adduct MW (Da)	Compound MW (Da)	Delta
No data available in table
MS search for 359.045776 m/z Delta = abs( query mass - adduct mass )
Show entriesSearch:
Compound	Name	Adduct	Adduct MW (Da)	Compound MW (Da)	Delta
HMDB15276	Sulfoxone	M+2Na+H	359.046	404.017	0.000112	No Annotation
HMDB00289	Uric acid	2M+Na	359.046	168.028	0.000122	Purines And Derivatives
MS search for 359.315576 m/z Delta = abs( query mass - adduct mass )
Show entriesSearch:
Compound	Name	Adduct	Adduct MW (Da)	Compound MW (Da)	Delta
HMDB11131	MG(18:0/0:0/0:0)	M+H	359.316	358.308	1e-05	Glycerolipids
HMDB11535	MG(0:0/18:0/0:0)	M+H	359.316	358.308	1e-05	Glycerolipids
HMDB31075	Glycerol 1-octadecanoate	M+H	359.316	358.308	1e-05	Glycerolipids
HMDB39077	Lactariamide B	M+3ACN+2H	359.316	593.538	0.000676	Sphingolipids
MS search for 359.835476 m/z Delta = abs( query mass - adduct mass )
Show entriesSearch:
Compound	Name	Adduct	Adduct MW (Da)	Compound MW (Da)	Delta
No data available in table
MS search for 359.995976 m/z Delta = abs( query mass - adduct mass )
Show entriesSearch:
Compound	Name	Adduct	Adduct MW (Da)	Compound MW (Da)	Delta
HMDB47115	TG(24:0/20:0/22:2(13Z,16Z))	M+2H+Na	359.997	1054.99	0.000861	Glycerolipids
HMDB47229	TG(24:0/18:1(11Z)/24:1(15Z))	M+2H+Na	359.997	1054.99	0.000861	Glycerolipids
HMDB46612	TG(22:0/24:1(15Z)/20:1(11Z))	M+2H+Na	359.997	1054.99	0.000861	Glycerolipids
HMDB49203	TG(18:1(11Z)/24:0/24:1(15Z))	M+2H+Na	359.997	1054.99	0.000861	Glycerolipids
HMDB45057	TG(18:0/24:1(15Z)/24:1(15Z))	M+2H+Na	359.997	1054.99	0.000861	Glycerolipids
HMDB51477	TG(22:1(13Z)/20:0/24:1(15Z))	M+2H+Na	359.997	1054.99	0.000861	Glycerolipids
HMDB50398	TG(20:1(11Z)/22:0/24:1(15Z))	M+2H+Na	359.997	1054.99	0.000861	Glycerolipids
HMDB46589	TG(22:0/22:1(13Z)/22:1(13Z))	M+2H+Na	359.997	1054.99	0.000861	Glycerolipids
HMDB46756	TG(22:0/22:2(13Z,16Z)/22:0)	M+2H+Na	359.997	1054.99	0.000861	Glycerolipids
HMDB50416	TG(20:1(11Z)/24:0/22:1(13Z))	M+2H+Na	359.997	1054.99	0.000861	Glycerolipids
HMDB47344	TG(24:0/24:1(15Z)/18:1(11Z))	M+2H+Na	359.997	1054.99	0.000861	Glycerolipids
HMDB47345	TG(24:0/24:1(15Z)/18:1(9Z))	M+2H+Na	359.997	1054.99	0.000861	Glycerolipids
HMDB47322	TG(24:0/22:1(13Z)/20:1(11Z))	M+2H+Na	359.997	1054.99	0.000861	Glycerolipids
HMDB51965	TG(24:1(15Z)/18:0/24:1(15Z))	M+2H+Na	359.997	1054.99	0.000861	Glycerolipids
HMDB45649	TG(20:0/24:0/22:2(13Z,16Z))	M+2H+Na	359.997	1054.99	0.000861	Glycerolipids
HMDB45850	TG(20:0/24:1(15Z)/22:1(13Z))	M+2H+Na	359.997	1054.99	0.000861	Glycerolipids
HMDB51493	TG(22:1(13Z)/22:0/22:1(13Z))	M+2H+Na	359.997	1054.99	0.000861	Glycerolipids
HMDB46540	TG(22:0/20:1(11Z)/24:1(15Z))	M+2H+Na	359.997	1054.99	0.000861	Glycerolipids
HMDB45825	TG(20:0/22:1(13Z)/24:1(15Z))	M+2H+Na	359.997	1054.99	0.000861	Glycerolipids
HMDB47276	TG(24:0/20:1(11Z)/22:1(13Z))	M+2H+Na	359.997	1054.99	0.000861	Glycerolipids
HMDB46396	TG(22:0/22:0/22:2(13Z,16Z))	M+2H+Na	359.997	1054.99	0.000861	Glycerolipids
HMDB45999	TG(20:0/22:2(13Z,16Z)/24:0)	M+2H+Na	359.997	1054.99	0.000861	Glycerolipids
HMDB47253	TG(24:0/18:1(9Z)/24:1(15Z))	M+2H+Na	359.997	1054.99	0.000861	Glycerolipids
HMDB49825	TG(18:1(9Z)/24:0/24:1(15Z))	M+2H+Na	359.997	1054.99	0.000861	Glycerolipids
MS search for 360.055776 m/z Delta = abs( query mass - adduct mass )
Show entriesSearch:
Compound	Name	Adduct	Adduct MW (Da)	Compound MW (Da)	Delta
HMDB15369	Chlorprothixene	M+2Na-H	360.056	315.085	0.000232	Benzopyrans
HMDB12143	2-Amino-4-oxo-4-alpha-hydroxy-6-(erythro-1',2',3'-trihydroxypropyl)-5,6,7,8-tetrahydroxypterin	M+K	360.055	321.092	0.000556	Pteridines And Derivatives
HMDB13647	Adenosine thiamine diphosphate	M+2Na	360.055	674.131	0.00098	Purines And Derivatives
MS search for 360.927376 m/z Delta = abs( query mass - adduct mass )
Show entriesSearch:
Compound	Name	Adduct	Adduct MW (Da)	Compound MW (Da)	Delta
No data available in table
MS search for 364.810376 m/z Delta = abs( query mass - adduct mass )
Show entriesSearch:
Compound	Name	Adduct	Adduct MW (Da)	Compound MW (Da)	Delta
No data available in table
MS search for 364.981576 m/z Delta = abs( query mass - adduct mass )
Show entriesSearch:
Compound	Name	Adduct	Adduct MW (Da)	Compound MW (Da)	Delta
HMDB37314	Norartocarpanone	M+2K+H	364.982	288.063	0.000852	Flavonoids
HMDB31911	Porric acid B	M+2K+H	364.982	288.063	0.000852	Benzofurans
HMDB05810	Eriodictyol	M+2K+H	364.982	288.063	0.000852	Flavonoids
HMDB30847	Aromadendrin	M+2K+H	364.982	288.063	0.000852	Flavonoids
HMDB32707	Dalbergioidin	M+2K+H	364.982	288.063	0.000852	Flavonoids
HMDB41651	3',4',5,7-Tetrahydroxyisoflavanone	M+2K+H	364.982	288.063	0.000852	Flavonoid
HMDB40314	2,4',5,7-Tetrahydroxyflavanone	M+2K+H	364.982	288.063	0.000852	Benzopyrans
MS search for 365.169976 m/z Delta = abs( query mass - adduct mass )
Show entriesSearch:
Compound	Name	Adduct	Adduct MW (Da)	Compound MW (Da)	Delta
HMDB12798	5'-Carboxy-alpha-chromanol	M+2Na-H	365.17	320.199	5.7e-05	Benzopyrans
HMDB37591	Oryzalide A	M+2Na-H	365.17	320.199	5.7e-05	Prenol Lipids
HMDB39821	10-Acetylpanaxytriol	M+2Na-H	365.17	320.199	5.7e-05	Fatty Alcohols
HMDB37592	Oryzalide B	M+2Na-H	365.17	320.199	5.7e-05	Prenol Lipids
HMDB39276	[8]-Gingerdione	M+2Na-H	365.17	320.199	5.7e-05	Phenols And Derivatives
MS search for 365.266176 m/z Delta = abs( query mass - adduct mass )
Show entriesSearch:
Compound	Name	Adduct	Adduct MW (Da)	Compound MW (Da)	Delta
No data available in table
MS search for 366.872576 m/z Delta = abs( query mass - adduct mass )
Show entriesSearch:
Compound	Name	Adduct	Adduct MW (Da)	Compound MW (Da)	Delta
No data available in table
MS search for 367.245476 m/z Delta = abs( query mass - adduct mass )
Show entriesSearch:
Compound	Name	Adduct	Adduct MW (Da)	Compound MW (Da)	Delta
HMDB05764	Melanostatin	M+2ACN+H	367.245	284.185	0.000265	Amino Acids And Derivatives
MS search for 367.281776 m/z Delta = abs( query mass - adduct mass )
Show entriesSearch:
Compound	Name	Adduct	Adduct MW (Da)	Compound MW (Da)	Delta
HMDB32315	Hexanal butane-2,3-diol acetal	2M+Na	367.282	172.146	0.000102	Dioxolanes
HMDB32045	Pentyl 3-methylbutanoate	2M+Na	367.282	172.146	0.000102	Fatty Acid Esters
HMDB38783	(Z)-1-(1-Ethoxyethoxy)-3-hexene	2M+Na	367.282	172.146	0.000102	Acetals
HMDB34849	4-Methylnonanoic acid	2M+Na	367.282	172.146	0.000102	Fatty Acids
HMDB31264	Methyl nonanoate	2M+Na	367.282	172.146	0.000102	Fatty Acid Esters
HMDB37849	Hexyl 2-methylpropanoate	2M+Na	367.282	172.146	0.000102	Carboxylic Acids And Derivatives
HMDB36228	2-Methylpropyl hexanoate	2M+Na	367.282	172.146	0.000102	Fatty Acid Esters
HMDB32155	Acetaldehyde 1,3-octanediol acetal	2M+Na	367.282	172.146	0.000102	Dioxanes
HMDB40211	Butyl hexanoate	2M+Na	367.282	172.146	0.000102	Fatty Acid Esters
HMDB35595	trans-p-Menthane-1,8-diol	2M+Na	367.282	172.146	0.000102	Prenol Lipids
HMDB38602	Octyl acetate	2M+Na	367.282	172.146	0.000102	Fatty Alcohol Esters
HMDB31923	10,20-Dihydroxyeicosanoic acid	M+Na	367.282	344.293	0.000102	Fatty Acids
HMDB40529	3-Methylbutyl pentanoate	2M+Na	367.282	172.146	0.000102	Fatty Acid Esters
HMDB40157	3-Methylbutyl 2-methylbutanoate	2M+Na	367.282	172.146	0.000102	Fatty Acid Esters
HMDB32070	Isooctyl acetate	2M+Na	367.282	172.146	0.000102	Carboxylic Acids And Derivatives
HMDB39218	2-Methylbutyl 2-methylbutanoate	2M+Na	367.282	172.146	0.000102	Fatty Acid Esters
HMDB00511	Capric acid	2M+Na	367.282	172.146	0.000102	Fatty Acids
HMDB38038	2-Methylbutyl 3-methylbutanoate	2M+Na	367.282	172.146	0.000102	Fatty Acid Esters
HMDB29760	1,1-Diethoxy-2-hexene	2M+Na	367.282	172.146	0.000102	Fatty Acid Esters
HMDB34457	Propyl heptanoate	2M+Na	367.282	172.146	0.000102	Fatty Acid Esters
HMDB30029	Isopentyl isopentanoate	2M+Na	367.282	172.146	0.000102	Fatty Acid Esters
HMDB33620	Hexyl butyrate	2M+Na	367.282	172.146	0.000102	Fatty Acid Esters
HMDB36136	4-Ethyloctanoic acid	2M+Na	367.282	172.146	0.000102	Fatty Acids
HMDB35723	(1R,2S,3S,4R)-p-Menthane-2,3-diol	2M+Na	367.282	172.146	0.000102	Prenol Lipids
HMDB32264	Ethyl 2-ethylhexanoate	2M+Na	367.282	172.146	0.000102	Fatty Acid Esters
HMDB31739	7-Hydroxy-3,7-dimethyloctanal	2M+Na	367.282	172.146	0.000102	Prenol Lipids
HMDB40195	Ethyl octanoate	2M+Na	367.282	172.146	0.000102	Fatty Acid Esters
HMDB37387	(1S,3R,4R)-p-Menthane-1,3-diol	2M+Na	367.282	172.146	0.000102	Prenol Lipids
HMDB41216	2,6-Dimethyl-7-octene-2,6-diol	2M+Na	367.282	172.146	0.000102	Prenol Lipids
HMDB36145	p-Menthane-3,8-diol	2M+Na	367.282	172.146	0.000102	Prenol Lipids
HMDB32302	Heptanal propyleneglycol acetal	2M+Na	367.282	172.146	0.000102	Dioxolanes
HMDB40167	(±)-3-Octyl acetate	2M+Na	367.282	172.146	0.000102	Carboxylic Acids And Derivatives
MS search for 370.989576 m/z Delta = abs( query mass - adduct mass )
Show entriesSearch:
Compound	Name	Adduct	Adduct MW (Da)	Compound MW (Da)	Delta
No data available in table
MS search for 376.912776 m/z Delta = abs( query mass - adduct mass )
Show entriesSearch:
Compound	Name	Adduct	Adduct MW (Da)	Compound MW (Da)	Delta
No data available in table
MS search for 379.281876 m/z Delta = abs( query mass - adduct mass )
Show entriesSearch:
Compound	Name	Adduct	Adduct MW (Da)	Compound MW (Da)	Delta
HMDB11567	MG(18:1(9Z)/0:0/0:0)	M+Na	379.282	356.293	2e-06	Glycerolipids
HMDB11566	MG(18:1(11Z)/0:0/0:0)	M+Na	379.282	356.293	2e-06	Glycerolipids
HMDB11536	MG(0:0/18:1(11Z)/0:0)	M+Na	379.282	356.293	2e-06	Glycerolipids
HMDB33372	Stearoyllactic acid	M+Na	379.282	356.293	2e-06	Fatty Acid Esters
HMDB11537	MG(0:0/18:1(9Z)/0:0)	M+Na	379.282	356.293	2e-06	Glycerolipids
HMDB34031	3-(2-Heptenyloxy)-2-hydroxypropyl undecanoate	M+Na	379.282	356.293	2e-06	Fatty Acid Esters
MS search for 381.027776 m/z Delta = abs( query mass - adduct mass )
Show entriesSearch:
Compound	Name	Adduct	Adduct MW (Da)	Compound MW (Da)	Delta
HMDB41777	Tectorigenin 4'-sulfate	M+H	381.027	380.02	0.000297	Flavonoid
HMDB41778	Tectorigenin 7-sulfate	M+H	381.027	380.02	0.000297	Flavonoid
MS search for 383.301276 m/z Delta = abs( query mass - adduct mass )
Show entriesSearch:
Compound	Name	Adduct	Adduct MW (Da)	Compound MW (Da)	Delta
No data available in table
MS search for 385.234876 m/z Delta = abs( query mass - adduct mass )
Show entriesSearch:
Compound	Name	Adduct	Adduct MW (Da)	Compound MW (Da)	Delta
HMDB36704	Epoxysiderol	M+Na	385.235	362.246	5.2e-05	Prenol Lipids
HMDB36315	Dimethyl ent-16alpha-kaurane-17,19-dioate	M+Na	385.235	362.246	5.2e-05	Prenol Lipids
HMDB10214	19,20-DiHDPA	M+Na	385.235	362.246	5.2e-05	Fatty Acids
HMDB41495	ent-16a-Hydroxy-17-acetoxy-19-kauranal	M+Na	385.235	362.246	5.2e-05	Prenol Lipids
HMDB31137	Annosquamosin A	M+Na	385.235	362.246	5.2e-05	Prenol Lipids
HMDB39226	(Z)-2,4-Dihydroxy-6-(8-pentadecenyl)benzoic acid	M+Na	385.235	362.246	5.2e-05	Benzoic Acid And Derivatives
HMDB33677	Lycopersiconolide	M+Na	385.235	362.246	5.2e-05	Steroids And Derivatives
HMDB33398	Annoglabasin B	M+Na	385.235	362.246	5.2e-05	Prenol Lipids
MS search for 385.346476 m/z Delta = abs( query mass - adduct mass )
Show entriesSearch:
Compound	Name	Adduct	Adduct MW (Da)	Compound MW (Da)	Delta
HMDB06842	5a-Cholesta-7,24-dien-3b-ol	M+H	385.346	384.339	1.6e-05	Prenol Lipids
HMDB02719	Desmosterol	M+H	385.346	384.339	1.6e-05	Steroids And Derivatives
HMDB12178	5Alpha-cholesta-8-en-3-one	M+H	385.346	384.339	1.6e-05	Steroids And Derivatives
HMDB06500	Previtamin D3	M+H	385.346	384.339	1.6e-05	Prenol Lipids
HMDB06271	Zymosterol intermediate 2	M+H	385.346	384.339	1.6e-05	Steroids And Derivatives
HMDB14315	Cholecalciferol	M+H	385.346	384.339	1.6e-05	Prenol Lipids
HMDB00921	Cholestenone	M+H	385.346	384.339	1.6e-05	Steroids And Derivatives
HMDB00876	Vitamin D3	M+H	385.346	384.339	1.6e-05	Prenol Lipids
HMDB06505	Lumisterol 3	M+H	385.346	384.339	1.6e-05	Steroids And Derivatives
HMDB00032	7-Dehydrocholesterol	M+H	385.346	384.339	1.6e-05	Steroids And Derivatives
HMDB02027	8-Dehydrocholesterol	M+H	385.346	384.339	1.6e-05	Steroids And Derivatives
HMDB06719	5,6-trans-Vitamin D3	M+H	385.346	384.339	1.6e-05	Prenol Lipids
HMDB06560	Tachysterol 3	M+H	385.346	384.339	1.6e-05	Prenol Lipids
HMDB34399	5alpha-Cholest-7-en-3-one	M+H	385.346	384.339	1.6e-05	Steroids And Derivatives
MS search for 386.963476 m/z Delta = abs( query mass - adduct mass )
Show entriesSearch:
Compound	Name	Adduct	Adduct MW (Da)	Compound MW (Da)	Delta
No data available in table
MS search for 390.137876 m/z Delta = abs( query mass - adduct mass )
Show entriesSearch:
Compound	Name	Adduct	Adduct MW (Da)	Compound MW (Da)	Delta
HMDB03826	6,7-Dimethyl-8-(1-D-ribityl)lumazine	M+ACN+Na	390.138	326.123	0.000523	Pteridines And Derivatives
HMDB06700	3-O-fucopyranosyl-2-acetamido-2-deoxyglucopyranose	M+Na	390.137	367.148	0.000812	Disaccharides
HMDB02220	N-Acetyl-6-O-L-fucosyl-D-glucosamine	M+Na	390.137	367.148	0.000812	Disaccharides
HMDB05817	2-Acetamido-2-deoxy-6-O-a-L-fucopyranosyl-D-glucose	M+Na	390.137	367.148	0.000812	Disaccharides
HMDB31999	Casuarine 6-alpha-D-glucoside	M+Na	390.137	367.148	0.000812	Glycosyl Compounds
HMDB06701	3-O-a-L-Fucopyranosyl-D-glucose	M+ACN+Na	390.137	326.121	0.000814	Disaccharides
HMDB06590	2-O-a-L-Fucopyranosyl-galactose	M+ACN+Na	390.137	326.121	0.000814	Oligosaccharides
HMDB29523	Neohesperidose	M+ACN+Na	390.137	326.121	0.000814	Disaccharides
MS search for 395.276676 m/z Delta = abs( query mass - adduct mass )
Show entriesSearch:
Compound	Name	Adduct	Adduct MW (Da)	Compound MW (Da)	Delta
No data available in table
MS search for 395.313076 m/z Delta = abs( query mass - adduct mass )
Show entriesSearch:
Compound	Name	Adduct	Adduct MW (Da)	Compound MW (Da)	Delta
HMDB41559	Butyl heptanoate	2M+Na	395.313	186.162	0.000102	Fatty Acid Esters
HMDB39215	Hexyl 2-methylbutanoate	2M+Na	395.313	186.162	0.000102	Fatty Acid Esters
HMDB32448	Octanal propyleneglycol acetal	2M+Na	395.313	186.162	0.000102	Dioxolanes
HMDB34458	Isobutyl enanthate	2M+Na	395.313	186.162	0.000102	Fatty Acid Esters
HMDB02373	4,6-Dimethylnonanoic acid	2M+Na	395.313	186.162	0.000102	Fatty Acids
HMDB38237	xi-8-Methyldecanoic acid	2M+Na	395.313	186.162	0.000102	Fatty Acids
HMDB32044	Hexyl 3-methylbutanoate	2M+Na	395.313	186.162	0.000102	Fatty Acid Esters
HMDB40171	Heptyl 2-methylpropanoate	2M+Na	395.313	186.162	0.000102	Carboxylic Acids And Derivatives
HMDB36034	6,6-Dimethoxy-2,5,5-trimethyl-2-hexene	2M+Na	395.313	186.162	0.000102	Fatty Acid Esters
HMDB33618	3-Methylbutyl hexanoate	2M+Na	395.313	186.162	0.000102	Fatty Acid Esters
HMDB40193	Ethyl nonanoate	2M+Na	395.313	186.162	0.000102	Fatty Acid Esters
HMDB34460	Heptyl butanoate	2M+Na	395.313	186.162	0.000102	Fatty Acid Esters
HMDB34134	Octyl propanoate	2M+Na	395.313	186.162	0.000102	Fatty Alcohol Esters
HMDB38267	7,7-Diethoxy-3-heptene	2M+Na	395.313	186.162	0.000102	Fatty Acid Esters
HMDB00947	Undecanoic acid	2M+Na	395.313	186.162	0.000102	Fatty Acids
HMDB33848	Methyl decanoate	2M+Na	395.313	186.162	0.000102	Fatty Acid Esters
HMDB40266	Nonyl acetate	2M+Na	395.313	186.162	0.000102	Fatty Alcohol Esters
HMDB36229	Pentyl hexanoate	2M+Na	395.313	186.162	0.000102	Fatty Acid Esters
HMDB32325	2-Hexyl-4,5-dimethyl-1,3-dioxolane	2M+Na	395.313	186.162	0.000102	Dioxolanes
HMDB34456	9-Methyldecanoic acid	2M+Na	395.313	186.162	0.000102	Fatty Acids
MS search for 395.349476 m/z Delta = abs( query mass - adduct mass )
Show entriesSearch:
Compound	Name	Adduct	Adduct MW (Da)	Compound MW (Da)	Delta
No data available in table
MS search for 398.751976 m/z Delta = abs( query mass - adduct mass )
Show entriesSearch:
Compound	Name	Adduct	Adduct MW (Da)	Compound MW (Da)	Delta
No data available in table
MS search for 403.817276 m/z Delta = abs( query mass - adduct mass )
Show entriesSearch:
Compound	Name	Adduct	Adduct MW (Da)	Compound MW (Da)	Delta
No data available in table
MS search for 408.308376 m/z Delta = abs( query mass - adduct mass )
Show entriesSearch:
Compound	Name	Adduct	Adduct MW (Da)	Compound MW (Da)	Delta
HMDB32315	Hexanal butane-2,3-diol acetal	2M+ACN+Na	408.308	172.146	4.9e-05	Dioxolanes
HMDB32045	Pentyl 3-methylbutanoate	2M+ACN+Na	408.308	172.146	4.9e-05	Fatty Acid Esters
HMDB38783	(Z)-1-(1-Ethoxyethoxy)-3-hexene	2M+ACN+Na	408.308	172.146	4.9e-05	Acetals
HMDB34849	4-Methylnonanoic acid	2M+ACN+Na	408.308	172.146	4.9e-05	Fatty Acids
HMDB31264	Methyl nonanoate	2M+ACN+Na	408.308	172.146	4.9e-05	Fatty Acid Esters
HMDB37849	Hexyl 2-methylpropanoate	2M+ACN+Na	408.308	172.146	4.9e-05	Carboxylic Acids And Derivatives
HMDB36228	2-Methylpropyl hexanoate	2M+ACN+Na	408.308	172.146	4.9e-05	Fatty Acid Esters
HMDB32155	Acetaldehyde 1,3-octanediol acetal	2M+ACN+Na	408.308	172.146	4.9e-05	Dioxanes
HMDB40211	Butyl hexanoate	2M+ACN+Na	408.308	172.146	4.9e-05	Fatty Acid Esters
HMDB35595	trans-p-Menthane-1,8-diol	2M+ACN+Na	408.308	172.146	4.9e-05	Prenol Lipids
HMDB38602	Octyl acetate	2M+ACN+Na	408.308	172.146	4.9e-05	Fatty Alcohol Esters
HMDB31923	10,20-Dihydroxyeicosanoic acid	M+ACN+Na	408.308	344.293	4.9e-05	Fatty Acids
HMDB40529	3-Methylbutyl pentanoate	2M+ACN+Na	408.308	172.146	4.9e-05	Fatty Acid Esters
HMDB40157	3-Methylbutyl 2-methylbutanoate	2M+ACN+Na	408.308	172.146	4.9e-05	Fatty Acid Esters
HMDB32070	Isooctyl acetate	2M+ACN+Na	408.308	172.146	4.9e-05	Carboxylic Acids And Derivatives
HMDB39218	2-Methylbutyl 2-methylbutanoate	2M+ACN+Na	408.308	172.146	4.9e-05	Fatty Acid Esters
HMDB00511	Capric acid	2M+ACN+Na	408.308	172.146	4.9e-05	Fatty Acids
HMDB38038	2-Methylbutyl 3-methylbutanoate	2M+ACN+Na	408.308	172.146	4.9e-05	Fatty Acid Esters
HMDB29760	1,1-Diethoxy-2-hexene	2M+ACN+Na	408.308	172.146	4.9e-05	Fatty Acid Esters
HMDB34457	Propyl heptanoate	2M+ACN+Na	408.308	172.146	4.9e-05	Fatty Acid Esters
HMDB30029	Isopentyl isopentanoate	2M+ACN+Na	408.308	172.146	4.9e-05	Fatty Acid Esters
HMDB33620	Hexyl butyrate	2M+ACN+Na	408.308	172.146	4.9e-05	Fatty Acid Esters
HMDB36136	4-Ethyloctanoic acid	2M+ACN+Na	408.308	172.146	4.9e-05	Fatty Acids
HMDB35723	(1R,2S,3S,4R)-p-Menthane-2,3-diol	2M+ACN+Na	408.308	172.146	4.9e-05	Prenol Lipids
HMDB32264	Ethyl 2-ethylhexanoate	2M+ACN+Na	408.308	172.146	4.9e-05	Fatty Acid Esters
HMDB31739	7-Hydroxy-3,7-dimethyloctanal	2M+ACN+Na	408.308	172.146	4.9e-05	Prenol Lipids
HMDB40195	Ethyl octanoate	2M+ACN+Na	408.308	172.146	4.9e-05	Fatty Acid Esters
HMDB37387	(1S,3R,4R)-p-Menthane-1,3-diol	2M+ACN+Na	408.308	172.146	4.9e-05	Prenol Lipids
HMDB41216	2,6-Dimethyl-7-octene-2,6-diol	2M+ACN+Na	408.308	172.146	4.9e-05	Prenol Lipids
HMDB36145	p-Menthane-3,8-diol	2M+ACN+Na	408.308	172.146	4.9e-05	Prenol Lipids
HMDB32302	Heptanal propyleneglycol acetal	2M+ACN+Na	408.308	172.146	4.9e-05	Dioxolanes
HMDB40167	(±)-3-Octyl acetate	2M+ACN+Na	408.308	172.146	4.9e-05	Carboxylic Acids And Derivatives
MS search for 409.162076 m/z Delta = abs( query mass - adduct mass )
Show entriesSearch:
Compound	Name	Adduct	Adduct MW (Da)	Compound MW (Da)	Delta
HMDB35404	Isogingerenone B	M+Na	409.162	386.173	8.1e-05	Phenols And Derivatives
HMDB35405	Gingerenone B	M+Na	409.162	386.173	8.1e-05	Phenols And Derivatives
HMDB30810	Porson	M+Na	409.162	386.173	8.1e-05	Phenols And Derivatives
HMDB32841	5-Megastigmen-7-yne-3,9-diol 9-glucoside	M+K	409.162	370.199	0.000235	Prenol Lipids
HMDB36822	(3S,7E,9S)-9-Hydroxy-4,7-megastigmadien-3-one 9-glucoside	M+K	409.162	370.199	0.000235	Prenol Lipids
HMDB32842	5-Megastigmen-7-yne-3,9-diol 3-glucoside	M+K	409.162	370.199	0.000235	Prenol Lipids
MS search for 409.271376 m/z Delta = abs( query mass - adduct mass )
Show entriesSearch:
Compound	Name	Adduct	Adduct MW (Da)	Compound MW (Da)	Delta
HMDB10602	PG(18:0/18:0)	M+H+K	409.271	778.572	3.4e-05	Glycerophospholipids
HMDB40270	Diethylhexyl adipate	M+K	409.271	370.308	9.2e-05	Fatty Acid Esters
HMDB41619	Dioctyl hexanedioate	M+K	409.271	370.308	9.2e-05	Fatty Alcohol Esters
MS search for 409.328776 m/z Delta = abs( query mass - adduct mass )
Show entriesSearch:
Compound	Name	Adduct	Adduct MW (Da)	Compound MW (Da)	Delta
HMDB11147	DG(18:0e/2:0/0:0)	M+Na	409.329	386.34	5.2e-05	Carboxylic Acids And Derivatives
HMDB11542	MG(0:0/20:0/0:0)	M+Na	409.329	386.34	5.2e-05	Fatty Amides
HMDB11572	MG(20:0/0:0/0:0)	M+Na	409.329	386.34	5.2e-05	Glycerolipids
MS search for 411.224776 m/z Delta = abs( query mass - adduct mass )
Show entriesSearch:
Compound	Name	Adduct	Adduct MW (Da)	Compound MW (Da)	Delta
No data available in table
MS search for 414.041576 m/z Delta = abs( query mass - adduct mass )
Show entriesSearch:
Compound	Name	Adduct	Adduct MW (Da)	Compound MW (Da)	Delta
HMDB31573	(R)-(E)-Sulforaphene	2M+ACN+Na	414.041	175.013	0.0007	Sulfoxides
MS search for 414.725876 m/z Delta = abs( query mass - adduct mass )
Show entriesSearch:
Compound	Name	Adduct	Adduct MW (Da)	Compound MW (Da)	Delta
No data available in table
MS search for 416.123376 m/z Delta = abs( query mass - adduct mass )
Show entriesSearch:
Compound	Name	Adduct	Adduct MW (Da)	Compound MW (Da)	Delta
HMDB14794	Trazodone	M+2Na-H	416.122	371.151	0.000928	Phenylpiperazines
MS search for 418.983576 m/z Delta = abs( query mass - adduct mass )
Show entriesSearch:
Compound	Name	Adduct	Adduct MW (Da)	Compound MW (Da)	Delta
HMDB41777	Tectorigenin 4'-sulfate	M+K	418.983	380.02	0.000215	Flavonoid
HMDB41778	Tectorigenin 7-sulfate	M+K	418.983	380.02	0.000215	Flavonoid
MS search for 419.276776 m/z Delta = abs( query mass - adduct mass )
Show entriesSearch:
Compound	Name	Adduct	Adduct MW (Da)	Compound MW (Da)	Delta
HMDB34994	Chikusetsusaponin Ia	M+2ACN+2H	419.277	754.487	0.000411	Prenol Lipids
MS search for 419.791076 m/z Delta = abs( query mass - adduct mass )
Show entriesSearch:
Compound	Name	Adduct	Adduct MW (Da)	Compound MW (Da)	Delta
No data available in table
MS search for 424.991676 m/z Delta = abs( query mass - adduct mass )
Show entriesSearch:
Compound	Name	Adduct	Adduct MW (Da)	Compound MW (Da)	Delta
HMDB41777	Tectorigenin 4'-sulfate	M+2Na-H	424.991	380.02	0.000313	Flavonoid
HMDB41778	Tectorigenin 7-sulfate	M+2Na-H	424.991	380.02	0.000313	Flavonoid
MS search for 428.948176 m/z Delta = abs( query mass - adduct mass )
Show entriesSearch:
Compound	Name	Adduct	Adduct MW (Da)	Compound MW (Da)	Delta
No data available in table
MS search for 429.240076 m/z Delta = abs( query mass - adduct mass )
Show entriesSearch:
Compound	Name	Adduct	Adduct MW (Da)	Compound MW (Da)	Delta
HMDB10687	PG(18:3(9Z,12Z,15Z)/22:5(4Z,7Z,10Z,13Z,16Z))	M+H+K	429.24	818.51	3.4e-05	Glycerophospholipids
HMDB10673	PG(18:3(6Z,9Z,12Z)/22:5(7Z,10Z,13Z,16Z,19Z))	M+H+K	429.24	818.51	3.4e-05	Glycerophospholipids
HMDB10659	PG(18:2(9Z,12Z)/22:6(4Z,7Z,10Z,13Z,16Z,19Z))	M+H+K	429.24	818.51	3.4e-05	Glycerophospholipids
HMDB10672	PG(18:3(6Z,9Z,12Z)/22:5(4Z,7Z,10Z,13Z,16Z))	M+H+K	429.24	818.51	3.4e-05	Glycerophospholipids
HMDB10688	PG(18:3(9Z,12Z,15Z)/22:5(7Z,10Z,13Z,16Z,19Z))	M+H+K	429.24	818.51	3.4e-05	Glycerophospholipids
HMDB15119	Nandrolone phenpropionate	M+Na	429.24	406.251	6.3e-05	Steroids And Derivatives
HMDB00503	7a-Hydroxy-3-oxo-5b-cholanoic acid	M+K	429.24	390.277	9.2e-05	Bile Acids And Derivatives
HMDB41454	D8'-Merulinic acid A	M+K	429.24	390.277	9.2e-05	Benzoic Acid And Derivatives
HMDB00328	12-Ketodeoxycholic acid	M+K	429.24	390.277	9.2e-05	Bile Acids And Derivatives
HMDB00467	Nutriacholic acid	M+K	429.24	390.277	9.2e-05	Bile Acids And Derivatives
HMDB00460	7-Hydroxy-3-oxocholanoic acid	M+K	429.24	390.277	9.2e-05	Bile Acids And Derivatives
HMDB12866	9'-Carboxy-alpha-chromanol	M+K	429.24	390.277	9.2e-05	Benzopyrans
HMDB15163	Irbesartan	M+H	429.24	428.232	0.00034	Phenyltetrazoles And Derivatives
MS search for 429.372576 m/z Delta = abs( query mass - adduct mass )
Show entriesSearch:
Compound	Name	Adduct	Adduct MW (Da)	Compound MW (Da)	Delta
HMDB12168	4alpha-formyl-4beta-methyl-5alpha-cholesta-8-en-3beta-ol	M+H	429.373	428.365	0.000131	Prenol Lipids
HMDB39822	Stigmastane-3,6-dione	M+H	429.373	428.365	0.000131	Steroids And Derivatives
HMDB39498	(6beta,24R)-6-Hydroxystigmast-4-en-3-one	M+H	429.373	428.365	0.000131	Steroids And Derivatives
HMDB12170	4alpha-hydroxymethyl-4beta-methyl-5alpha-cholesta-8,24-dien-3beta-ol	M+H	429.373	428.365	0.000131	Prenol Lipids
HMDB36018	Mangiferdesmethylursanone	M+H	429.373	428.365	0.000131	Prenol Lipids
HMDB03822	Cholesteryl acetate	M+H	429.373	428.365	0.000131	Steroids And Derivatives
HMDB34422	3-Hydroxystigmast-5-en-7-one	M+H	429.373	428.365	0.000131	Steroids And Derivatives
HMDB41112	(3alpha,5alpha,7alpha)-14-Methylergosta-9(11),24(28)-dien-3,7-diol	M+H	429.373	428.365	0.000131	Steroids And Derivatives
HMDB47815	TG(14:1(9Z)/18:0/o-18:0)	M+H+K	429.372	818.773	0.000996	Fatty Acid Esters
HMDB49092	TG(18:1(11Z)/14:0/o-18:0)	M+H+K	429.372	818.773	0.000996	Fatty Acid Esters
HMDB48478	TG(16:1(9Z)/16:0/o-18:0)	M+H+K	429.372	818.773	0.000996	Fatty Acid Esters
HMDB42390	TG(14:0/18:1(9Z)/o-18:0)	M+H+K	429.372	818.773	0.000996	Fatty Acid Esters
HMDB44080	TG(16:0/16:1(9Z)/o-18:0)	M+H+K	429.372	818.773	0.000996	Fatty Acid Esters
HMDB42360	TG(14:0/18:1(11Z)/o-18:0)	M+H+K	429.372	818.773	0.000996	Fatty Acid Esters
HMDB45455	TG(18:0/o-18:0/14:1(9Z))	M+H+K	429.372	818.773	0.000996	Fatty Acid Esters
HMDB44647	TG(16:0/o-18:0/16:1(9Z))	M+H+K	429.372	818.773	0.000996	Fatty Acid Esters
HMDB44883	TG(18:0/14:1(9Z)/o-18:0)	M+H+K	429.372	818.773	0.000996	Fatty Acid Esters
HMDB49720	TG(18:1(9Z)/14:0/o-18:0)	M+H+K	429.372	818.773	0.000996	Fatty Acid Esters
HMDB42941	TG(14:0/o-18:0/18:1(9Z))	M+H+K	429.372	818.773	0.000996	Fatty Acid Esters
HMDB42940	TG(14:0/o-18:0/18:1(11Z))	M+H+K	429.372	818.773	0.000996	Fatty Acid Esters
MS search for 430.869876 m/z Delta = abs( query mass - adduct mass )
Show entriesSearch:
Compound	Name	Adduct	Adduct MW (Da)	Compound MW (Da)	Delta
No data available in table
MS search for 435.069576 m/z Delta = abs( query mass - adduct mass )
Show entriesSearch:
Compound	Name	Adduct	Adduct MW (Da)	Compound MW (Da)	Delta
HMDB33995	Methyl (Z)-5-(5-methyl-2-thienyl)-2-penten-4-ynoate	2M+Na	435.07	206.04	5.7e-05	Fatty Acid Esters
HMDB34858	Methyl (Z)-5-(1-propynyl)-2-thienylacrylate	2M+Na	435.07	206.04	5.7e-05	Fatty Acid Esters
HMDB41662	3,4-O-Dimethylgallic acid	2M+K	435.069	198.053	0.000771	Benzoic Acid And Derivatives
HMDB29170	3-hydroxy-4-methoxymandelate	2M+K	435.069	198.053	0.000771	Phenols And Derivatives
HMDB33836	Ethyl gallate	2M+K	435.069	198.053	0.000771	Benzoic Acid And Derivatives
HMDB02085	Syringic acid	2M+K	435.069	198.053	0.000771	Benzoic Acid And Derivatives
HMDB00291	Vanillylmandelic acid	2M+K	435.069	198.053	0.000771	Phenols And Derivatives
HMDB03503	3-(3,4-Dihydroxyphenyl)lactic acid	2M+K	435.069	198.053	0.000771	Benzyl Alcohols And Derivatives
MS search for 436.023576 m/z Delta = abs( query mass - adduct mass )
Show entriesSearch:
Compound	Name	Adduct	Adduct MW (Da)	Compound MW (Da)	Delta
HMDB11610	5-Taurinomethyl-2-thiouridine	M+K	436.025	397.061	0.000938	Pyrimidines And Analogues
MS search for 437.193376 m/z Delta = abs( query mass - adduct mass )
Show entriesSearch:
Compound	Name	Adduct	Adduct MW (Da)	Compound MW (Da)	Delta
HMDB30404	Armillaripin	M+Na	437.193	414.204	8.1e-05	Prenol Lipids
HMDB41407	Clausarinol	M+Na	437.193	414.204	8.1e-05	Benzopyrans
HMDB37039	4-O-Methylmelleolide	M+Na	437.193	414.204	8.1e-05	Prenol Lipids
HMDB39380	Armillarin	M+Na	437.193	414.204	8.1e-05	Prenol Lipids
HMDB14838	Eplerenone	M+Na	437.193	414.204	8.1e-05	Prenol Lipids
HMDB14354	Trospium	M+2Na-H	437.194	392.223	0.000353	Diphenylmethanes
MS search for 437.206276 m/z Delta = abs( query mass - adduct mass )
Show entriesSearch:
Compound	Name	Adduct	Adduct MW (Da)	Compound MW (Da)	Delta
HMDB31977	Methyl (9Z)-6'-oxo-6,5'-diapo-6-carotenoate	M+2Na-H	437.206	392.235	2.9e-05	Prenol Lipids
HMDB34264	Glyceollin IV	M+2ACN+H	437.207	354.147	0.000818	Flavonoids
HMDB39067	Epoxybergamottin	M+2ACN+H	437.207	354.147	0.000818	Benzopyrans
HMDB35002	Xanthogalenol	M+2ACN+H	437.207	354.147	0.000818	Flavonoid
HMDB38756	Gancaonin I	M+2ACN+H	437.207	354.147	0.000818	Benzofurans
HMDB29319	1-Methoxyphaseollidin	M+2ACN+H	437.207	354.147	0.000818	Flavonoids
HMDB34048	Isoxanthohumol	M+2ACN+H	437.207	354.147	0.000818	Flavonoids
HMDB35371	Licoagrochalcone D	M+2ACN+H	437.207	354.147	0.000818	Flavonoid
HMDB37479	Xanthohumol	M+2ACN+H	437.207	354.147	0.000818	Flavonoids
HMDB30735	Aurantiumal	M+2ACN+H	437.207	354.147	0.000818	Benzopyrans
HMDB30716	2,3-Dihydro-7-methoxy-2-(3-methoxy-4,5-methylenedioxyphenyl)-3-methyl-5-(1-propenyl)benzofuran	M+2ACN+H	437.207	354.147	0.000818	Benzofurans
HMDB34025	Cristacarpin	M+2ACN+H	437.207	354.147	0.000818	Flavonoids
HMDB34414	3'-Hydroxy-4'-methoxyglabridin	M+2ACN+H	437.207	354.147	0.000818	Flavonoids
HMDB34838	Lansiumarin C	M+2ACN+H	437.207	354.147	0.000818	Benzopyrans
HMDB35428	Licoagrochalcone C	M+2ACN+H	437.207	354.147	0.000818	Flavonoids
MS search for 438.105376 m/z Delta = abs( query mass - adduct mass )
Show entriesSearch:
Compound	Name	Adduct	Adduct MW (Da)	Compound MW (Da)	Delta
No data available in table
MS search for 438.943576 m/z Delta = abs( query mass - adduct mass )
Show entriesSearch:
Compound	Name	Adduct	Adduct MW (Da)	Compound MW (Da)	Delta
No data available in table
MS search for 438.976976 m/z Delta = abs( query mass - adduct mass )
Show entriesSearch:
Compound	Name	Adduct	Adduct MW (Da)	Compound MW (Da)	Delta
HMDB15366	Sevoflurane	2M+K	438.978	200.007	0.000606	Organofluorides
MS search for 438.986376 m/z Delta = abs( query mass - adduct mass )
Show entriesSearch:
Compound	Name	Adduct	Adduct MW (Da)	Compound MW (Da)	Delta
HMDB15417	Fosphenytoin	M+2K+H	438.986	362.067	0.000563	Diphenylmethanes
MS search for 439.256076 m/z Delta = abs( query mass - adduct mass )
Show entriesSearch:
Compound	Name	Adduct	Adduct MW (Da)	Compound MW (Da)	Delta
HMDB34533	Spinasaponin A	M+2ACN+2H	439.256	794.445	0.000375	Prenol Lipids
HMDB39543	Cynarasaponin C	M+2ACN+2H	439.256	794.445	0.000375	Prenol Lipids
HMDB33174	Calendulaglycoside E	M+2ACN+2H	439.256	794.445	0.000375	Prenol Lipids
MS search for 440.965576 m/z Delta = abs( query mass - adduct mass )
Show entriesSearch:
Compound	Name	Adduct	Adduct MW (Da)	Compound MW (Da)	Delta
No data available in table
MS search for 441.297476 m/z Delta = abs( query mass - adduct mass )
Show entriesSearch:
Compound	Name	Adduct	Adduct MW (Da)	Compound MW (Da)	Delta
HMDB12515	11'-Carboxy-alpha-chromanol	M+Na	441.298	418.308	5.2e-05	Benzopyrans
HMDB39317	Hexadecyl ferulate	M+Na	441.298	418.308	5.2e-05	Cinnamic Acid Derivatives
MS search for 444.922076 m/z Delta = abs( query mass - adduct mass )
Show entriesSearch:
Compound	Name	Adduct	Adduct MW (Da)	Compound MW (Da)	Delta
HMDB48206	TG(14:1(9Z)/22:2(13Z,16Z)/o-18:0)	M+H+NH4	444.923	870.804	0.000487	Fatty Acid Esters
HMDB45684	TG(20:0/14:1(9Z)/o-18:0)	M+ACN+2H	444.923	846.804	0.000487	Fatty Acid Esters
HMDB44136	TG(16:0/18:1(9Z)/o-18:0)	M+ACN+2H	444.923	846.804	0.000487	Fatty Acid Esters
HMDB53688	TG(20:3n6/16:0/o-18:0)	M+H+NH4	444.923	870.804	0.000487	Fatty Acid Esters
HMDB45315	TG(18:0/18:3(9Z,12Z,15Z)/o-18:0)	M+H+NH4	444.923	870.804	0.000487	Lineolic Acids And Derivatives
HMDB42942	TG(14:0/o-18:0/20:1(11Z))	M+ACN+2H	444.923	846.804	0.000487	Fatty Acid Esters
HMDB52900	TG(18:3(6Z,9Z,12Z)/18:0/o-18:0)	M+H+NH4	444.923	870.804	0.000487	Lineolic Acids And Derivatives
HMDB48500	TG(16:1(9Z)/18:0/o-18:0)	M+ACN+2H	444.923	846.804	0.000487	Fatty Acid Esters
HMDB44360	TG(16:0/20:3n6/o-18:0)	M+H+NH4	444.923	870.804	0.000487	Fatty Acid Esters
HMDB42420	TG(14:0/20:1(11Z)/o-18:0)	M+ACN+2H	444.923	846.804	0.000487	Fatty Acid Esters
HMDB48404	TG(14:1(9Z)/o-18:0/22:2(13Z,16Z))	M+H+NH4	444.923	870.804	0.000487	Fatty Acid Esters
HMDB44648	TG(16:0/o-18:0/18:1(11Z))	M+ACN+2H	444.923	846.804	0.000487	Fatty Acid Esters
HMDB49134	TG(18:1(11Z)/16:0/o-18:0)	M+ACN+2H	444.923	846.804	0.000487	Fatty Acid Esters
HMDB44910	TG(18:0/16:1(9Z)/o-18:0)	M+ACN+2H	444.923	846.804	0.000487	Fatty Acid Esters
HMDB45456	TG(18:0/o-18:0/16:1(9Z))	M+ACN+2H	444.923	846.804	0.000487	Fatty Acid Esters
HMDB44657	TG(16:0/o-18:0/20:3n6)	M+H+NH4	444.923	870.804	0.000487	Fatty Acid Esters
HMDB44651	TG(16:0/o-18:0/20:3(5Z,8Z,11Z))	M+H+NH4	444.923	870.804	0.000487	Fatty Acid Esters
HMDB46234	TG(20:0/o-18:0/14:1(9Z))	M+ACN+2H	444.923	846.804	0.000487	Fatty Acid Esters
HMDB45464	TG(18:0/o-18:0/18:3(6Z,9Z,12Z))	M+H+NH4	444.923	870.804	0.000487	Lineolic Acids And Derivatives
HMDB54420	TG(22:2(13Z,16Z)/14:1(9Z)/o-18:0)	M+H+NH4	444.923	870.804	0.000487	Fatty Acid Esters
HMDB44192	TG(16:0/20:3(5Z,8Z,11Z)/o-18:0)	M+H+NH4	444.923	870.804	0.000487	Fatty Acid Esters
HMDB44649	TG(16:0/o-18:0/18:1(9Z))	M+ACN+2H	444.923	846.804	0.000487	Fatty Acid Esters
HMDB44108	TG(16:0/18:1(11Z)/o-18:0)	M+ACN+2H	444.923	846.804	0.000487	Fatty Acid Esters
HMDB47838	TG(14:1(9Z)/20:0/o-18:0)	M+ACN+2H	444.923	846.804	0.000487	Fatty Acid Esters
HMDB45471	TG(18:0/o-18:0/18:3(9Z,12Z,15Z))	M+H+NH4	444.923	870.804	0.000487	Lineolic Acids And Derivatives
HMDB45126	TG(18:0/18:3(6Z,9Z,12Z)/o-18:0)	M+H+NH4	444.923	870.804	0.000487	Lineolic Acids And Derivatives
HMDB50922	TG(20:3(5Z,8Z,11Z)/16:0/o-18:0)	M+H+NH4	444.923	870.804	0.000487	Fatty Acid Esters
HMDB55175	TG(18:3(9Z,12Z,15Z)/18:0/o-18:0)	M+H+NH4	444.923	870.804	0.000487	Lineolic Acids And Derivatives
HMDB49760	TG(18:1(9Z)/16:0/o-18:0)	M+ACN+2H	444.923	846.804	0.000487	Fatty Acid Esters
HMDB50318	TG(20:1(11Z)/14:0/o-18:0)	M+ACN+2H	444.923	846.804	0.000487	Fatty Acid Esters
MS search for 449.284376 m/z Delta = abs( query mass - adduct mass )
Show entriesSearch:
Compound	Name	Adduct	Adduct MW (Da)	Compound MW (Da)	Delta
HMDB14371	Guanadrel Sulfate	2M+Na	449.285	213.148	0.000296	Cycloalkanes
MS search for 449.287876 m/z Delta = abs( query mass - adduct mass )
Show entriesSearch:
Compound	Name	Adduct	Adduct MW (Da)	Compound MW (Da)	Delta
No data available in table
MS search for 449.360076 m/z Delta = abs( query mass - adduct mass )
Show entriesSearch:
Compound	Name	Adduct	Adduct MW (Da)	Compound MW (Da)	Delta
No data available in table
MS search for 451.256076 m/z Delta = abs( query mass - adduct mass )
Show entriesSearch:
Compound	Name	Adduct	Adduct MW (Da)	Compound MW (Da)	Delta
No data available in table
MS search for 453.167376 m/z Delta = abs( query mass - adduct mass )
Show entriesSearch:
Compound	Name	Adduct	Adduct MW (Da)	Compound MW (Da)	Delta
HMDB30404	Armillaripin	M+K	453.167	414.204	2.1e-05	Prenol Lipids
HMDB41407	Clausarinol	M+K	453.167	414.204	2.1e-05	Benzopyrans
HMDB37039	4-O-Methylmelleolide	M+K	453.167	414.204	2.1e-05	Prenol Lipids
HMDB39380	Armillarin	M+K	453.167	414.204	2.1e-05	Prenol Lipids
HMDB14838	Eplerenone	M+K	453.167	414.204	2.1e-05	Prenol Lipids
HMDB35068	Melleolide M	M+H	453.167	452.16	8.1e-05	Prenol Lipids
HMDB32172	Ammonium citrate, dibasic	2M+H	453.167	226.08	0.000102	Carboxylic Acids And Derivatives
MS search for 455.313176 m/z Delta = abs( query mass - adduct mass )
Show entriesSearch:
Compound	Name	Adduct	Adduct MW (Da)	Compound MW (Da)	Delta
HMDB12454	3 beta,7 alpha-Dihydroxy-5-cholestenoate	M+Na	455.313	432.324	2e-06	Steroids And Derivatives
HMDB30702	Neochlorogenin	M+Na	455.313	432.324	2e-06	Steroids And Derivatives
HMDB06228	24-Hydroxycalcitriol	M+Na	455.313	432.324	2e-06	Prenol Lipids
HMDB33769	Rockogenin	M+Na	455.313	432.324	2e-06	Steroids And Derivatives
MS search for 457.328776 m/z Delta = abs( query mass - adduct mass )
Show entriesSearch:
Compound	Name	Adduct	Adduct MW (Da)	Compound MW (Da)	Delta
HMDB00359	3a,7a-Dihydroxycoprostanic acid	M+Na	457.329	434.34	5.2e-05	Steroids And Derivatives
HMDB03533	3a,7a,12a-Trihydroxy-5b-cholestan-26-al	M+Na	457.329	434.34	5.2e-05	Steroids And Derivatives
MS search for 458.005476 m/z Delta = abs( query mass - adduct mass )
Show entriesSearch:
Compound	Name	Adduct	Adduct MW (Da)	Compound MW (Da)	Delta
No data available in table
MS search for 459.188276 m/z Delta = abs( query mass - adduct mass )
Show entriesSearch:
Compound	Name	Adduct	Adduct MW (Da)	Compound MW (Da)	Delta
No data available in table
MS search for 461.775876 m/z Delta = abs( query mass - adduct mass )
Show entriesSearch:
Compound	Name	Adduct	Adduct MW (Da)	Compound MW (Da)	Delta
No data available in table
MS search for 463.302976 m/z Delta = abs( query mass - adduct mass )
Show entriesSearch:
Compound	Name	Adduct	Adduct MW (Da)	Compound MW (Da)	Delta
No data available in table
MS search for 464.345776 m/z Delta = abs( query mass - adduct mass )
Show entriesSearch:
Compound	Name	Adduct	Adduct MW (Da)	Compound MW (Da)	Delta
HMDB13162	2-Hexenoylcholine	2M+ACN+Na	464.346	200.165	9.7e-05	Alcohols And Polyols
HMDB52749	TG(18:2(9Z,12Z)/18:3(9Z,12Z,15Z)/18:3(9Z,12Z,15Z))	M+H+K	464.346	888.721	0.000214	Glycerolipids
HMDB43676	TG(15:0/18:4(6Z,9Z,12Z,15Z)/22:4(7Z,10Z,13Z,16Z))	M+H+K	464.346	888.721	0.000214	Glycerolipids
HMDB55267	TG(18:3(9Z,12Z,15Z)/20:2n6/18:3(9Z,12Z,15Z))	M+H+K	464.346	888.721	0.000214	Glycerolipids
HMDB54023	TG(20:4(5Z,8Z,11Z,14Z)/15:0/20:4(5Z,8Z,11Z,14Z))	M+H+K	464.346	888.721	0.000214	Glycerolipids
HMDB43592	TG(15:0/22:4(7Z,10Z,13Z,16Z)/18:4(6Z,9Z,12Z,15Z))	M+H+K	464.346	888.721	0.000214	Glycerolipids
HMDB50901	TG(20:3(5Z,8Z,11Z)/15:0/20:5(5Z,8Z,11Z,14Z,17Z))	M+H+K	464.346	888.721	0.000214	Glycerolipids
HMDB53083	TG(18:3(6Z,9Z,12Z)/20:2n6/18:3(6Z,9Z,12Z))	M+H+K	464.346	888.721	0.000214	Glycerolipids
HMDB53673	TG(20:3n6/15:0/20:5(5Z,8Z,11Z,14Z,17Z))	M+H+K	464.346	888.721	0.000214	Glycerolipids
HMDB43758	TG(15:0/22:5(7Z,10Z,13Z,16Z,19Z)/18:3(6Z,9Z,12Z))	M+H+K	464.346	888.721	0.000214	Glycerolipids
HMDB53377	TG(20:2n6/16:1(9Z)/20:5(5Z,8Z,11Z,14Z,17Z))	M+H+K	464.346	888.721	0.000214	Glycerolipids
HMDB43613	TG(15:0/22:5(4Z,7Z,10Z,13Z,16Z)/18:3(6Z,9Z,12Z))	M+H+K	464.346	888.721	0.000214	Glycerolipids
HMDB48238	TG(14:1(9Z)/22:5(4Z,7Z,10Z,13Z,16Z)/18:2(9Z,12Z))	M+H+K	464.346	888.721	0.000214	Glycerolipids
HMDB53478	TG(20:2n6/18:3(6Z,9Z,12Z)/18:3(9Z,12Z,15Z))	M+H+K	464.346	888.721	0.000214	Glycerolipids
HMDB42916	TG(14:0/22:6(4Z,7Z,10Z,13Z,16Z,19Z)/18:2(9Z,12Z))	M+H+K	464.346	888.721	0.000214	Glycerolipids
HMDB52644	TG(18:2(9Z,12Z)/18:3(6Z,9Z,12Z)/18:3(9Z,12Z,15Z))	M+H+K	464.346	888.721	0.000214	Glycerolipids
HMDB52527	TG(18:2(9Z,12Z)/16:1(9Z)/20:5(5Z,8Z,11Z,14Z,17Z))	M+H+K	464.346	888.721	0.000214	Glycerolipids
HMDB48805	TG(16:1(9Z)/20:2n6/20:5(5Z,8Z,11Z,14Z,17Z))	M+H+K	464.346	888.721	0.000214	Glycerolipids
HMDB52865	TG(18:3(6Z,9Z,12Z)/15:0/22:5(4Z,7Z,10Z,13Z,16Z))	M+H+K	464.346	888.721	0.000214	Glycerolipids
HMDB54918	TG(22:5(4Z,7Z,10Z,13Z,16Z)/15:0/18:3(9Z,12Z,15Z))	M+H+K	464.346	888.721	0.000214	Glycerolipids
HMDB43450	TG(15:0/18:3(6Z,9Z,12Z)/22:5(7Z,10Z,13Z,16Z,19Z))	M+H+K	464.346	888.721	0.000214	Glycerolipids
HMDB48992	TG(16:1(9Z)/20:5(5Z,8Z,11Z,14Z,17Z)/18:2(9Z,12Z))	M+H+K	464.346	888.721	0.000214	Glycerolipids
HMDB53070	TG(18:3(6Z,9Z,12Z)/18:3(6Z,9Z,12Z)/20:2n6)	M+H+K	464.346	888.721	0.000214	Glycerolipids
HMDB52742	TG(18:2(9Z,12Z)/18:3(9Z,12Z,15Z)/18:3(6Z,9Z,12Z))	M+H+K	464.346	888.721	0.000214	Glycerolipids
HMDB52513	TG(18:2(9Z,12Z)/14:1(9Z)/22:5(7Z,10Z,13Z,16Z,19Z))	M+H+K	464.346	888.721	0.000214	Glycerolipids
HMDB43333	TG(15:0/20:3(5Z,8Z,11Z)/20:5(5Z,8Z,11Z,14Z,17Z))	M+H+K	464.346	888.721	0.000214	Glycerolipids
HMDB52637	TG(18:2(9Z,12Z)/18:3(6Z,9Z,12Z)/18:3(6Z,9Z,12Z))	M+H+K	464.346	888.721	0.000214	Glycerolipids
HMDB48084	TG(14:1(9Z)/18:2(9Z,12Z)/22:5(4Z,7Z,10Z,13Z,16Z))	M+H+K	464.346	888.721	0.000214	Glycerolipids
HMDB48761	TG(16:1(9Z)/18:2(9Z,12Z)/20:5(5Z,8Z,11Z,14Z,17Z))	M+H+K	464.346	888.721	0.000214	Glycerolipids
HMDB53569	TG(20:2n6/18:3(9Z,12Z,15Z)/18:3(9Z,12Z,15Z))	M+H+K	464.346	888.721	0.000214	Glycerolipids
HMDB43529	TG(15:0/20:4(5Z,8Z,11Z,14Z)/20:4(5Z,8Z,11Z,14Z))	M+H+K	464.346	888.721	0.000214	Glycerolipids
HMDB53168	TG(18:3(6Z,9Z,12Z)/18:3(9Z,12Z,15Z)/20:2n6)	M+H+K	464.346	888.721	0.000214	Glycerolipids
HMDB53275	TG(20:2n6/14:0/22:6(4Z,7Z,10Z,13Z,16Z,19Z))	M+H+K	464.346	888.721	0.000214	Glycerolipids
HMDB43725	TG(15:0/20:5(5Z,8Z,11Z,14Z,17Z)/20:3(5Z,8Z,11Z))	M+H+K	464.346	888.721	0.000214	Glycerolipids
HMDB52508	TG(18:2(9Z,12Z)/14:1(9Z)/22:5(4Z,7Z,10Z,13Z,16Z))	M+H+K	464.346	888.721	0.000214	Glycerolipids
HMDB53062	TG(18:3(6Z,9Z,12Z)/18:2(9Z,12Z)/18:3(9Z,12Z,15Z))	M+H+K	464.346	888.721	0.000214	Glycerolipids
HMDB53055	TG(18:3(6Z,9Z,12Z)/18:2(9Z,12Z)/18:3(6Z,9Z,12Z))	M+H+K	464.346	888.721	0.000214	Glycerolipids
HMDB42918	TG(14:0/22:6(4Z,7Z,10Z,13Z,16Z,19Z)/20:2n6)	M+H+K	464.346	888.721	0.000214	Glycerolipids
HMDB43535	TG(15:0/20:4(5Z,8Z,11Z,14Z)/20:4(8Z,11Z,14Z,17Z))	M+H+K	464.346	888.721	0.000214	Glycerolipids
HMDB54652	TG(22:4(7Z,10Z,13Z,16Z)/15:0/18:4(6Z,9Z,12Z,15Z))	M+H+K	464.346	888.721	0.000214	Glycerolipids
HMDB53360	TG(20:2n6/14:1(9Z)/22:5(4Z,7Z,10Z,13Z,16Z))	M+H+K	464.346	888.721	0.000214	Glycerolipids
HMDB48353	TG(14:1(9Z)/22:5(7Z,10Z,13Z,16Z,19Z)/18:2(9Z,12Z))	M+H+K	464.346	888.721	0.000214	Glycerolipids
HMDB43765	TG(15:0/22:5(7Z,10Z,13Z,16Z,19Z)/18:3(9Z,12Z,15Z))	M+H+K	464.346	888.721	0.000214	Glycerolipids
HMDB55159	TG(18:3(9Z,12Z,15Z)/15:0/22:5(7Z,10Z,13Z,16Z,19Z))	M+H+K	464.346	888.721	0.000214	Glycerolipids
HMDB43648	TG(15:0/18:3(9Z,12Z,15Z)/22:5(4Z,7Z,10Z,13Z,16Z))	M+H+K	464.346	888.721	0.000214	Glycerolipids
HMDB43731	TG(15:0/20:5(5Z,8Z,11Z,14Z,17Z)/20:3n6)	M+H+K	464.346	888.721	0.000214	Glycerolipids
HMDB43653	TG(15:0/18:3(9Z,12Z,15Z)/22:5(7Z,10Z,13Z,16Z,19Z))	M+H+K	464.346	888.721	0.000214	Glycerolipids
HMDB48240	TG(14:1(9Z)/22:5(4Z,7Z,10Z,13Z,16Z)/20:2n6)	M+H+K	464.346	888.721	0.000214	Glycerolipids
HMDB52870	TG(18:3(6Z,9Z,12Z)/15:0/22:5(7Z,10Z,13Z,16Z,19Z))	M+H+K	464.346	888.721	0.000214	Glycerolipids
HMDB43703	TG(15:0/20:4(8Z,11Z,14Z,17Z)/20:4(5Z,8Z,11Z,14Z))	M+H+K	464.346	888.721	0.000214	Glycerolipids
HMDB43507	TG(15:0/20:3n6/20:5(5Z,8Z,11Z,14Z,17Z))	M+H+K	464.346	888.721	0.000214	Glycerolipids
HMDB54029	TG(20:4(5Z,8Z,11Z,14Z)/15:0/20:4(8Z,11Z,14Z,17Z))	M+H+K	464.346	888.721	0.000214	Glycerolipids
HMDB48355	TG(14:1(9Z)/22:5(7Z,10Z,13Z,16Z,19Z)/20:2n6)	M+H+K	464.346	888.721	0.000214	Glycerolipids
HMDB53365	TG(20:2n6/14:1(9Z)/22:5(7Z,10Z,13Z,16Z,19Z))	M+H+K	464.346	888.721	0.000214	Glycerolipids
HMDB43445	TG(15:0/18:3(6Z,9Z,12Z)/22:5(4Z,7Z,10Z,13Z,16Z))	M+H+K	464.346	888.721	0.000214	Glycerolipids
HMDB52409	TG(18:2(9Z,12Z)/14:0/22:6(4Z,7Z,10Z,13Z,16Z,19Z))	M+H+K	464.346	888.721	0.000214	Glycerolipids
HMDB55541	TG(20:4(8Z,11Z,14Z,17Z)/15:0/20:4(8Z,11Z,14Z,17Z))	M+H+K	464.346	888.721	0.000214	Glycerolipids
HMDB43620	TG(15:0/22:5(4Z,7Z,10Z,13Z,16Z)/18:3(9Z,12Z,15Z))	M+H+K	464.346	888.721	0.000214	Glycerolipids
HMDB48994	TG(16:1(9Z)/20:5(5Z,8Z,11Z,14Z,17Z)/20:2n6)	M+H+K	464.346	888.721	0.000214	Glycerolipids
HMDB48135	TG(14:1(9Z)/20:2n6/22:5(7Z,10Z,13Z,16Z,19Z))	M+H+K	464.346	888.721	0.000214	Glycerolipids
HMDB42599	TG(14:0/20:2n6/22:6(4Z,7Z,10Z,13Z,16Z,19Z))	M+H+K	464.346	888.721	0.000214	Glycerolipids
HMDB48089	TG(14:1(9Z)/18:2(9Z,12Z)/22:5(7Z,10Z,13Z,16Z,19Z))	M+H+K	464.346	888.721	0.000214	Glycerolipids
HMDB48130	TG(14:1(9Z)/20:2n6/22:5(4Z,7Z,10Z,13Z,16Z))	M+H+K	464.346	888.721	0.000214	Glycerolipids
HMDB53090	TG(18:3(6Z,9Z,12Z)/20:2n6/18:3(9Z,12Z,15Z))	M+H+K	464.346	888.721	0.000214	Glycerolipids
HMDB42539	TG(14:0/18:2(9Z,12Z)/22:6(4Z,7Z,10Z,13Z,16Z,19Z))	M+H+K	464.346	888.721	0.000214	Glycerolipids
HMDB43709	TG(15:0/20:4(8Z,11Z,14Z,17Z)/20:4(8Z,11Z,14Z,17Z))	M+H+K	464.346	888.721	0.000214	Glycerolipids
MS search for 468.966476 m/z Delta = abs( query mass - adduct mass )
Show entriesSearch:
Compound	Name	Adduct	Adduct MW (Da)	Compound MW (Da)	Delta
No data available in table
MS search for 469.328776 m/z Delta = abs( query mass - adduct mass )
Show entriesSearch:
Compound	Name	Adduct	Adduct MW (Da)	Compound MW (Da)	Delta
HMDB12557	13'-Carboxy-gamma-tocopherol	M+Na	469.329	446.34	5.2e-05	Prenol Lipids
HMDB40999	Secasterone	M+Na	469.329	446.34	5.2e-05	Steroids And Derivatives
HMDB32123	(3beta,5alpha,6alpha,9alpha,22E,24R)-Ergosta-7,22-diene-3,5,6,9-tetrol	M+Na	469.329	446.34	5.2e-05	Prenol Lipids
HMDB41527	3-Dehydroteasterone	M+Na	469.329	446.34	5.2e-05	Steroids And Derivatives
HMDB32107	(3beta,5alpha,6beta,7alpha,22E,24R)-Ergosta-8,22-diene-3,5,6,7-tetrol	M+Na	469.329	446.34	5.2e-05	Prenol Lipids
HMDB32875	3,5,9-Trihydroxyergost-7-en-6-one	M+Na	469.329	446.34	5.2e-05	Steroids And Derivatives
HMDB14393	Cabergoline	M+NH4	469.329	451.295	0.000228	Quinolines And Derivatives
MS search for 469.365176 m/z Delta = abs( query mass - adduct mass )
Show entriesSearch:
Compound	Name	Adduct	Adduct MW (Da)	Compound MW (Da)	Delta
HMDB44544	TG(16:0/20:4(8Z,11Z,14Z,17Z)/20:2n6)	M+2Na	469.365	892.752	3.7e-05	Glycerolipids
HMDB44272	TG(16:0/18:2(9Z,12Z)/20:4(8Z,11Z,14Z,17Z))	M+2Na	469.365	892.752	3.7e-05	Glycerolipids
HMDB50047	TG(18:1(9Z)/20:2n6/18:3(6Z,9Z,12Z))	M+2Na	469.365	892.752	3.7e-05	Glycerolipids
HMDB49106	TG(18:1(11Z)/15:0/22:5(4Z,7Z,10Z,13Z,16Z))	M+2Na	469.365	892.752	3.7e-05	Glycerolipids
HMDB49416	TG(18:1(11Z)/18:3(6Z,9Z,12Z)/20:2n6)	M+2Na	469.365	892.752	3.7e-05	Glycerolipids
HMDB44720	TG(18:0/15:0/22:6(4Z,7Z,10Z,13Z,16Z,19Z))	M+2Na	469.365	892.752	3.7e-05	Glycerolipids
HMDB42532	TG(14:0/18:2(9Z,12Z)/22:4(7Z,10Z,13Z,16Z))	M+2Na	469.365	892.752	3.7e-05	Glycerolipids
HMDB53665	TG(20:3n6/15:0/20:3n6)	M+2Na	469.365	892.752	3.7e-05	Glycerolipids
HMDB52430	TG(18:2(9Z,12Z)/16:0/20:4(5Z,8Z,11Z,14Z))	M+2Na	469.365	892.752	3.7e-05	Glycerolipids
HMDB48753	TG(16:1(9Z)/18:2(9Z,12Z)/20:3n6)	M+2Na	469.365	892.752	3.7e-05	Glycerolipids
HMDB43304	TG(15:0/20:1(11Z)/20:5(5Z,8Z,11Z,14Z,17Z))	M+2Na	469.365	892.752	3.7e-05	Glycerolipids
HMDB48791	TG(16:1(9Z)/20:2n6/20:3(5Z,8Z,11Z))	M+2Na	469.365	892.752	3.7e-05	Glycerolipids
HMDB48797	TG(16:1(9Z)/20:2n6/20:3n6)	M+2Na	469.365	892.752	3.7e-05	Glycerolipids
HMDB43276	TG(15:0/18:1(9Z)/22:5(7Z,10Z,13Z,16Z,19Z))	M+2Na	469.365	892.752	3.7e-05	Glycerolipids
HMDB50007	TG(18:1(9Z)/18:2(9Z,12Z)/18:3(6Z,9Z,12Z))	M+2Na	469.365	892.752	3.7e-05	Glycerolipids
HMDB45148	TG(18:0/20:2n6/18:4(6Z,9Z,12Z,15Z))	M+2Na	469.365	892.752	3.7e-05	Glycerolipids
HMDB49414	TG(18:1(11Z)/18:3(6Z,9Z,12Z)/18:2(9Z,12Z))	M+2Na	469.365	892.752	3.7e-05	Glycerolipids
HMDB50166	TG(18:1(9Z)/18:3(9Z,12Z,15Z)/18:2(9Z,12Z))	M+2Na	469.365	892.752	3.7e-05	Glycerolipids
HMDB29607	Stigmastentriol	M+Na	469.365	446.376	3.7e-05	Steroids And Derivatives
HMDB48816	TG(16:1(9Z)/20:3n6/18:2(9Z,12Z))	M+2Na	469.365	892.752	3.7e-05	Glycerolipids
HMDB43752	TG(15:0/22:5(7Z,10Z,13Z,16Z,19Z)/18:1(9Z))	M+2Na	469.365	892.752	3.7e-05	Glycerolipids
HMDB49443	TG(18:1(11Z)/20:2n6/18:3(9Z,12Z,15Z))	M+2Na	469.365	892.752	3.7e-05	Glycerolipids
HMDB43675	TG(15:0/18:4(6Z,9Z,12Z,15Z)/22:2(13Z,16Z))	M+2Na	469.365	892.752	3.7e-05	Glycerolipids
HMDB42706	TG(14:0/22:4(7Z,10Z,13Z,16Z)/18:2(9Z,12Z))	M+2Na	469.365	892.752	3.7e-05	Glycerolipids
HMDB49401	TG(18:1(11Z)/18:2(9Z,12Z)/18:3(9Z,12Z,15Z))	M+2Na	469.365	892.752	3.7e-05	Glycerolipids
HMDB43606	TG(15:0/22:5(4Z,7Z,10Z,13Z,16Z)/18:1(11Z))	M+2Na	469.365	892.752	3.7e-05	Glycerolipids
HMDB53298	TG(20:2n6/16:0/20:4(8Z,11Z,14Z,17Z))	M+2Na	469.365	892.752	3.7e-05	Glycerolipids
HMDB43325	TG(15:0/20:3(5Z,8Z,11Z)/20:3n6)	M+2Na	469.365	892.752	3.7e-05	Glycerolipids
HMDB49738	TG(18:1(9Z)/15:0/22:5(7Z,10Z,13Z,16Z,19Z))	M+2Na	469.365	892.752	3.7e-05	Glycerolipids
HMDB43751	TG(15:0/22:5(7Z,10Z,13Z,16Z,19Z)/18:1(11Z))	M+2Na	469.365	892.752	3.7e-05	Glycerolipids
HMDB43242	TG(15:0/18:1(11Z)/22:5(4Z,7Z,10Z,13Z,16Z))	M+2Na	469.365	892.752	3.7e-05	Glycerolipids
HMDB44376	TG(16:0/20:4(5Z,8Z,11Z,14Z)/20:2n6)	M+2Na	469.365	892.752	3.7e-05	Glycerolipids
HMDB43724	TG(15:0/20:5(5Z,8Z,11Z,14Z,17Z)/20:1(11Z))	M+2Na	469.365	892.752	3.7e-05	Glycerolipids
HMDB34408	alpha-Tocopherolquinone	M+Na	469.365	446.376	3.7e-05	Prenol Lipids
HMDB52986	TG(18:3(6Z,9Z,12Z)/18:1(9Z)/20:2n6)	M+2Na	469.365	892.752	3.7e-05	Glycerolipids
HMDB53310	TG(20:2n6/18:0/18:4(6Z,9Z,12Z,15Z))	M+2Na	469.365	892.752	3.7e-05	Glycerolipids
HMDB50026	TG(18:1(9Z)/18:3(6Z,9Z,12Z)/18:2(9Z,12Z))	M+2Na	469.365	892.752	3.7e-05	Glycerolipids
HMDB50334	TG(20:1(11Z)/15:0/20:5(5Z,8Z,11Z,14Z,17Z))	M+2Na	469.365	892.752	3.7e-05	Glycerolipids
HMDB52972	TG(18:3(6Z,9Z,12Z)/18:1(11Z)/20:2n6)	M+2Na	469.365	892.752	3.7e-05	Glycerolipids
HMDB44328	TG(16:0/20:2n6/20:4(8Z,11Z,14Z,17Z))	M+2Na	469.365	892.752	3.7e-05	Glycerolipids
HMDB49563	TG(18:1(11Z)/18:3(9Z,12Z,15Z)/20:2n6)	M+2Na	469.365	892.752	3.7e-05	Glycerolipids
HMDB48818	TG(16:1(9Z)/20:3n6/20:2n6)	M+2Na	469.365	892.752	3.7e-05	Glycerolipids
HMDB52532	TG(18:2(9Z,12Z)/18:1(11Z)/18:3(6Z,9Z,12Z))	M+2Na	469.365	892.752	3.7e-05	Glycerolipids
HMDB49436	TG(18:1(11Z)/20:2n6/18:3(6Z,9Z,12Z))	M+2Na	469.365	892.752	3.7e-05	Glycerolipids
HMDB48684	TG(16:1(9Z)/20:3(5Z,8Z,11Z)/18:2(9Z,12Z))	M+2Na	469.365	892.752	3.7e-05	Glycerolipids
HMDB44542	TG(16:0/20:4(8Z,11Z,14Z,17Z)/18:2(9Z,12Z))	M+2Na	469.365	892.752	3.7e-05	Glycerolipids
HMDB49733	TG(18:1(9Z)/15:0/22:5(4Z,7Z,10Z,13Z,16Z))	M+2Na	469.365	892.752	3.7e-05	Glycerolipids
HMDB50014	TG(18:1(9Z)/18:2(9Z,12Z)/18:3(9Z,12Z,15Z))	M+2Na	469.365	892.752	3.7e-05	Glycerolipids
HMDB51016	TG(20:3(5Z,8Z,11Z)/16:1(9Z)/18:2(9Z,12Z))	M+2Na	469.365	892.752	3.7e-05	Glycerolipids
HMDB52402	TG(18:2(9Z,12Z)/14:0/22:4(7Z,10Z,13Z,16Z))	M+2Na	469.365	892.752	3.7e-05	Glycerolipids
HMDB53268	TG(20:2n6/14:0/22:4(7Z,10Z,13Z,16Z))	M+2Na	469.365	892.752	3.7e-05	Glycerolipids
HMDB54355	TG(22:2(13Z,16Z)/15:0/18:4(6Z,9Z,12Z,15Z))	M+2Na	469.365	892.752	3.7e-05	Glycerolipids
HMDB52539	TG(18:2(9Z,12Z)/18:1(11Z)/18:3(9Z,12Z,15Z))	M+2Na	469.365	892.752	3.7e-05	Glycerolipids
HMDB43247	TG(15:0/18:1(11Z)/22:5(7Z,10Z,13Z,16Z,19Z))	M+2Na	469.365	892.752	3.7e-05	Glycerolipids
HMDB43493	TG(15:0/20:3n6/20:3(5Z,8Z,11Z))	M+2Na	469.365	892.752	3.7e-05	Glycerolipids
HMDB50028	TG(18:1(9Z)/18:3(6Z,9Z,12Z)/20:2n6)	M+2Na	469.365	892.752	3.7e-05	Glycerolipids
HMDB48686	TG(16:1(9Z)/20:3(5Z,8Z,11Z)/20:2n6)	M+2Na	469.365	892.752	3.7e-05	Glycerolipids
HMDB50168	TG(18:1(9Z)/18:3(9Z,12Z,15Z)/20:2n6)	M+2Na	469.365	892.752	3.7e-05	Glycerolipids
HMDB42592	TG(14:0/20:2n6/22:4(7Z,10Z,13Z,16Z))	M+2Na	469.365	892.752	3.7e-05	Glycerolipids
HMDB50054	TG(18:1(9Z)/20:2n6/18:3(9Z,12Z,15Z))	M+2Na	469.365	892.752	3.7e-05	Glycerolipids
HMDB43774	TG(15:0/22:6(4Z,7Z,10Z,13Z,16Z,19Z)/18:0)	M+2Na	469.365	892.752	3.7e-05	Glycerolipids
HMDB12559	13'-hydroxy-alpha-tocopherol	M+Na	469.365	446.376	3.7e-05	Glycerolipids
HMDB51018	TG(20:3(5Z,8Z,11Z)/16:1(9Z)/20:2n6)	M+2Na	469.365	892.752	3.7e-05	Glycerolipids
HMDB43563	TG(15:0/22:2(13Z,16Z)/18:4(6Z,9Z,12Z,15Z))	M+2Na	469.365	892.752	3.7e-05	Glycerolipids
HMDB42708	TG(14:0/22:4(7Z,10Z,13Z,16Z)/20:2n6)	M+2Na	469.365	892.752	3.7e-05	Glycerolipids
HMDB52519	TG(18:2(9Z,12Z)/16:1(9Z)/20:3n6)	M+2Na	469.365	892.752	3.7e-05	Glycerolipids
HMDB45330	TG(18:0/18:4(6Z,9Z,12Z,15Z)/20:2n6)	M+2Na	469.365	892.752	3.7e-05	Glycerolipids
HMDB49394	TG(18:1(11Z)/18:2(9Z,12Z)/18:3(6Z,9Z,12Z))	M+2Na	469.365	892.752	3.7e-05	Glycerolipids
HMDB52450	TG(18:2(9Z,12Z)/18:0/18:4(6Z,9Z,12Z,15Z))	M+2Na	469.365	892.752	3.7e-05	Glycerolipids
HMDB52436	TG(18:2(9Z,12Z)/16:0/20:4(8Z,11Z,14Z,17Z))	M+2Na	469.365	892.752	3.7e-05	Glycerolipids
HMDB44322	TG(16:0/20:2n6/20:4(5Z,8Z,11Z,14Z))	M+2Na	469.365	892.752	3.7e-05	Glycerolipids
HMDB50893	TG(20:3(5Z,8Z,11Z)/15:0/20:3n6)	M+2Na	469.365	892.752	3.7e-05	Glycerolipids
HMDB43074	TG(15:0/18:0/22:6(4Z,7Z,10Z,13Z,16Z,19Z))	M+2Na	469.365	892.752	3.7e-05	Glycerolipids
HMDB44374	TG(16:0/20:4(5Z,8Z,11Z,14Z)/18:2(9Z,12Z))	M+2Na	469.365	892.752	3.7e-05	Glycerolipids
HMDB49111	TG(18:1(11Z)/15:0/22:5(7Z,10Z,13Z,16Z,19Z))	M+2Na	469.365	892.752	3.7e-05	Glycerolipids
HMDB45328	TG(18:0/18:4(6Z,9Z,12Z,15Z)/18:2(9Z,12Z))	M+2Na	469.365	892.752	3.7e-05	Glycerolipids
HMDB43319	TG(15:0/20:3(5Z,8Z,11Z)/20:3(5Z,8Z,11Z))	M+2Na	469.365	892.752	3.7e-05	Glycerolipids
HMDB53400	TG(20:2n6/18:1(9Z)/18:3(9Z,12Z,15Z))	M+2Na	469.365	892.752	3.7e-05	Glycerolipids
HMDB43499	TG(15:0/20:3n6/20:3n6)	M+2Na	469.365	892.752	3.7e-05	Glycerolipids
HMDB53292	TG(20:2n6/16:0/20:4(5Z,8Z,11Z,14Z))	M+2Na	469.365	892.752	3.7e-05	Glycerolipids
HMDB48747	TG(16:1(9Z)/18:2(9Z,12Z)/20:3(5Z,8Z,11Z))	M+2Na	469.365	892.752	3.7e-05	Glycerolipids
HMDB53369	TG(20:2n6/16:1(9Z)/20:3n6)	M+2Na	469.365	892.752	3.7e-05	Glycerolipids
HMDB49561	TG(18:1(11Z)/18:3(9Z,12Z,15Z)/18:2(9Z,12Z))	M+2Na	469.365	892.752	3.7e-05	Glycerolipids
HMDB50887	TG(20:3(5Z,8Z,11Z)/15:0/20:3(5Z,8Z,11Z))	M+2Na	469.365	892.752	3.7e-05	Glycerolipids
HMDB43607	TG(15:0/22:5(4Z,7Z,10Z,13Z,16Z)/18:1(9Z))	M+2Na	469.365	892.752	3.7e-05	Glycerolipids
HMDB45094	TG(18:0/18:2(9Z,12Z)/18:4(6Z,9Z,12Z,15Z))	M+2Na	469.365	892.752	3.7e-05	Glycerolipids
HMDB35512	Schleicherastatin 3	M+Na	469.365	446.376	3.7e-05	Steroids And Derivatives
HMDB53387	TG(20:2n6/18:1(11Z)/18:3(9Z,12Z,15Z))	M+2Na	469.365	892.752	3.7e-05	Glycerolipids
HMDB43271	TG(15:0/18:1(9Z)/22:5(4Z,7Z,10Z,13Z,16Z))	M+2Na	469.365	892.752	3.7e-05	Glycerolipids
MS search for 470.997176 m/z Delta = abs( query mass - adduct mass )
Show entriesSearch:
Compound	Name	Adduct	Adduct MW (Da)	Compound MW (Da)	Delta
No data available in table
MS search for 476.942276 m/z Delta = abs( query mass - adduct mass )
Show entriesSearch:
Compound	Name	Adduct	Adduct MW (Da)	Compound MW (Da)	Delta
No data available in table
MS search for 478.841576 m/z Delta = abs( query mass - adduct mass )
Show entriesSearch:
Compound	Name	Adduct	Adduct MW (Da)	Compound MW (Da)	Delta
No data available in table
MS search for 478.939376 m/z Delta = abs( query mass - adduct mass )
Show entriesSearch:
Compound	Name	Adduct	Adduct MW (Da)	Compound MW (Da)	Delta
No data available in table
MS search for 479.004676 m/z Delta = abs( query mass - adduct mass )
Show entriesSearch:
Compound	Name	Adduct	Adduct MW (Da)	Compound MW (Da)	Delta
HMDB01117	4-Phosphopantothenoylcysteine	M+2K+H	479.005	402.086	0.000552	Amino Acids And Derivatives
MS search for 484.947276 m/z Delta = abs( query mass - adduct mass )
Show entriesSearch:
Compound	Name	Adduct	Adduct MW (Da)	Compound MW (Da)	Delta
No data available in table
MS search for 486.906776 m/z Delta = abs( query mass - adduct mass )
Show entriesSearch:
Compound	Name	Adduct	Adduct MW (Da)	Compound MW (Da)	Delta
No data available in table
MS search for 488.828576 m/z Delta = abs( query mass - adduct mass )
Show entriesSearch:
Compound	Name	Adduct	Adduct MW (Da)	Compound MW (Da)	Delta
No data available in table
MS search for 488.903776 m/z Delta = abs( query mass - adduct mass )
Show entriesSearch:
Compound	Name	Adduct	Adduct MW (Da)	Compound MW (Da)	Delta
No data available in table
MS search for 490.948376 m/z Delta = abs( query mass - adduct mass )
Show entriesSearch:
Compound	Name	Adduct	Adduct MW (Da)	Compound MW (Da)	Delta
HMDB04912	Ganglioside GD3 (d18:1/9Z-18:1)	M+3H	490.949	1469.82	0.000308	Sphingolipids
HMDB11872	Ganglioside GD3 (d18:1/18:1(11Z))	M+3H	490.949	1469.82	0.000308	Sphingolipids
MS search for 492.107476 m/z Delta = abs( query mass - adduct mass )
Show entriesSearch:
Compound	Name	Adduct	Adduct MW (Da)	Compound MW (Da)	Delta
No data available in table
MS search for 492.377076 m/z Delta = abs( query mass - adduct mass )
Show entriesSearch:
Compound	Name	Adduct	Adduct MW (Da)	Compound MW (Da)	Delta
HMDB52572	TG(18:2(9Z,12Z)/20:1(11Z)/20:5(5Z,8Z,11Z,14Z,17Z))	M+H+K	492.377	944.783	0.000213	Glycerolipids
HMDB53833	TG(20:3n6/18:2(9Z,12Z)/20:3n6)	M+H+K	492.377	944.783	0.000213	Glycerolipids
HMDB53421	TG(20:2n6/20:3(5Z,8Z,11Z)/20:3n6)	M+H+K	492.377	944.783	0.000213	Glycerolipids
HMDB52705	TG(18:2(9Z,12Z)/22:2(13Z,16Z)/18:4(6Z,9Z,12Z,15Z))	M+H+K	492.377	944.783	0.000213	Glycerolipids
HMDB53391	TG(20:2n6/18:1(11Z)/22:5(7Z,10Z,13Z,16Z,19Z))	M+H+K	492.377	944.783	0.000213	Glycerolipids
HMDB49447	TG(18:1(11Z)/20:2n6/22:5(7Z,10Z,13Z,16Z,19Z))	M+H+K	492.377	944.783	0.000213	Glycerolipids
HMDB49540	TG(18:1(11Z)/22:5(4Z,7Z,10Z,13Z,16Z)/18:2(9Z,12Z))	M+H+K	492.377	944.783	0.000213	Glycerolipids
HMDB50146	TG(18:1(9Z)/22:5(4Z,7Z,10Z,13Z,16Z)/18:2(9Z,12Z))	M+H+K	492.377	944.783	0.000213	Glycerolipids
HMDB50013	TG(18:1(9Z)/18:2(9Z,12Z)/22:5(4Z,7Z,10Z,13Z,16Z))	M+H+K	492.377	944.783	0.000213	Glycerolipids
HMDB51198	TG(20:3(5Z,8Z,11Z)/20:3n6/20:2n6)	M+H+K	492.377	944.783	0.000213	Glycerolipids
HMDB53531	TG(20:2n6/22:2(13Z,16Z)/18:4(6Z,9Z,12Z,15Z))	M+H+K	492.377	944.783	0.000213	Glycerolipids
HMDB49400	TG(18:1(11Z)/18:2(9Z,12Z)/22:5(4Z,7Z,10Z,13Z,16Z))	M+H+K	492.377	944.783	0.000213	Glycerolipids
HMDB51088	TG(20:3(5Z,8Z,11Z)/20:3(5Z,8Z,11Z)/18:2(9Z,12Z))	M+H+K	492.377	944.783	0.000213	Glycerolipids
HMDB45436	TG(18:0/22:6(4Z,7Z,10Z,13Z,16Z,19Z)/18:2(9Z,12Z))	M+H+K	492.377	944.783	0.000213	Glycerolipids
HMDB43791	TG(15:0/22:6(4Z,7Z,10Z,13Z,16Z,19Z)/22:2(13Z,16Z))	M+H+K	492.377	944.783	0.000213	Glycerolipids
HMDB53579	TG(20:2n6/18:4(6Z,9Z,12Z,15Z)/22:2(13Z,16Z))	M+H+K	492.377	944.783	0.000213	Glycerolipids
HMDB53399	TG(20:2n6/18:1(9Z)/22:5(4Z,7Z,10Z,13Z,16Z))	M+H+K	492.377	944.783	0.000213	Glycerolipids
HMDB53386	TG(20:2n6/18:1(11Z)/22:5(4Z,7Z,10Z,13Z,16Z))	M+H+K	492.377	944.783	0.000213	Glycerolipids
HMDB50018	TG(18:1(9Z)/18:2(9Z,12Z)/22:5(7Z,10Z,13Z,16Z,19Z))	M+H+K	492.377	944.783	0.000213	Glycerolipids
HMDB50798	TG(20:1(11Z)/20:5(5Z,8Z,11Z,14Z,17Z)/18:2(9Z,12Z))	M+H+K	492.377	944.783	0.000213	Glycerolipids
HMDB49647	TG(18:1(11Z)/22:5(7Z,10Z,13Z,16Z,19Z)/20:2n6)	M+H+K	492.377	944.783	0.000213	Glycerolipids
HMDB49645	TG(18:1(11Z)/22:5(7Z,10Z,13Z,16Z,19Z)/18:2(9Z,12Z))	M+H+K	492.377	944.783	0.000213	Glycerolipids
HMDB50800	TG(20:1(11Z)/20:5(5Z,8Z,11Z,14Z,17Z)/20:2n6)	M+H+K	492.377	944.783	0.000213	Glycerolipids
HMDB51175	TG(20:3(5Z,8Z,11Z)/20:2n6/20:3(5Z,8Z,11Z))	M+H+K	492.377	944.783	0.000213	Glycerolipids
HMDB52579	TG(18:2(9Z,12Z)/20:3(5Z,8Z,11Z)/20:3n6)	M+H+K	492.377	944.783	0.000213	Glycerolipids
HMDB50248	TG(18:1(9Z)/22:5(7Z,10Z,13Z,16Z,19Z)/20:2n6)	M+H+K	492.377	944.783	0.000213	Glycerolipids
HMDB53499	TG(20:2n6/20:3n6/20:3n6)	M+H+K	492.377	944.783	0.000213	Glycerolipids
HMDB50148	TG(18:1(9Z)/22:5(4Z,7Z,10Z,13Z,16Z)/20:2n6)	M+H+K	492.377	944.783	0.000213	Glycerolipids
HMDB52553	TG(18:2(9Z,12Z)/18:1(9Z)/22:5(4Z,7Z,10Z,13Z,16Z))	M+H+K	492.377	944.783	0.000213	Glycerolipids
HMDB51196	TG(20:3(5Z,8Z,11Z)/20:3n6/18:2(9Z,12Z))	M+H+K	492.377	944.783	0.000213	Glycerolipids
HMDB52669	TG(18:2(9Z,12Z)/20:3n6/20:3n6)	M+H+K	492.377	944.783	0.000213	Glycerolipids
HMDB51181	TG(20:3(5Z,8Z,11Z)/20:2n6/20:3n6)	M+H+K	492.377	944.783	0.000213	Glycerolipids
HMDB50053	TG(18:1(9Z)/20:2n6/22:5(4Z,7Z,10Z,13Z,16Z))	M+H+K	492.377	944.783	0.000213	Glycerolipids
HMDB50638	TG(20:1(11Z)/20:2n6/20:5(5Z,8Z,11Z,14Z,17Z))	M+H+K	492.377	944.783	0.000213	Glycerolipids
HMDB43567	TG(15:0/22:2(13Z,16Z)/22:6(4Z,7Z,10Z,13Z,16Z,19Z))	M+H+K	492.377	944.783	0.000213	Glycerolipids
HMDB54359	TG(22:2(13Z,16Z)/15:0/22:6(4Z,7Z,10Z,13Z,16Z,19Z))	M+H+K	492.377	944.783	0.000213	Glycerolipids
HMDB50246	TG(18:1(9Z)/22:5(7Z,10Z,13Z,16Z,19Z)/18:2(9Z,12Z))	M+H+K	492.377	944.783	0.000213	Glycerolipids
HMDB53314	TG(20:2n6/18:0/22:6(4Z,7Z,10Z,13Z,16Z,19Z))	M+H+K	492.377	944.783	0.000213	Glycerolipids
HMDB45438	TG(18:0/22:6(4Z,7Z,10Z,13Z,16Z,19Z)/20:2n6)	M+H+K	492.377	944.783	0.000213	Glycerolipids
HMDB50058	TG(18:1(9Z)/20:2n6/22:5(7Z,10Z,13Z,16Z,19Z))	M+H+K	492.377	944.783	0.000213	Glycerolipids
HMDB54515	TG(22:2(13Z,16Z)/20:2n6/18:4(6Z,9Z,12Z,15Z))	M+H+K	492.377	944.783	0.000213	Glycerolipids
HMDB54649	TG(22:4(7Z,10Z,13Z,16Z)/15:0/22:4(7Z,10Z,13Z,16Z))	M+H+K	492.377	944.783	0.000213	Glycerolipids
HMDB54495	TG(22:2(13Z,16Z)/18:2(9Z,12Z)/18:4(6Z,9Z,12Z,15Z))	M+H+K	492.377	944.783	0.000213	Glycerolipids
HMDB53416	TG(20:2n6/20:1(11Z)/20:5(5Z,8Z,11Z,14Z,17Z))	M+H+K	492.377	944.783	0.000213	Glycerolipids
HMDB49542	TG(18:1(11Z)/22:5(4Z,7Z,10Z,13Z,16Z)/20:2n6)	M+H+K	492.377	944.783	0.000213	Glycerolipids
HMDB52761	TG(18:2(9Z,12Z)/18:4(6Z,9Z,12Z,15Z)/22:2(13Z,16Z))	M+H+K	492.377	944.783	0.000213	Glycerolipids
HMDB51145	TG(20:3(5Z,8Z,11Z)/18:2(9Z,12Z)/20:3n6)	M+H+K	492.377	944.783	0.000213	Glycerolipids
HMDB51090	TG(20:3(5Z,8Z,11Z)/20:3(5Z,8Z,11Z)/20:2n6)	M+H+K	492.377	944.783	0.000213	Glycerolipids
HMDB52543	TG(18:2(9Z,12Z)/18:1(11Z)/22:5(7Z,10Z,13Z,16Z,19Z))	M+H+K	492.377	944.783	0.000213	Glycerolipids
HMDB53404	TG(20:2n6/18:1(9Z)/22:5(7Z,10Z,13Z,16Z,19Z))	M+H+K	492.377	944.783	0.000213	Glycerolipids
HMDB51139	TG(20:3(5Z,8Z,11Z)/18:2(9Z,12Z)/20:3(5Z,8Z,11Z))	M+H+K	492.377	944.783	0.000213	Glycerolipids
HMDB45098	TG(18:0/18:2(9Z,12Z)/22:6(4Z,7Z,10Z,13Z,16Z,19Z))	M+H+K	492.377	944.783	0.000213	Glycerolipids
HMDB43589	TG(15:0/22:4(7Z,10Z,13Z,16Z)/22:4(7Z,10Z,13Z,16Z))	M+H+K	492.377	944.783	0.000213	Glycerolipids
HMDB52538	TG(18:2(9Z,12Z)/18:1(11Z)/22:5(4Z,7Z,10Z,13Z,16Z))	M+H+K	492.377	944.783	0.000213	Glycerolipids
HMDB50600	TG(20:1(11Z)/18:2(9Z,12Z)/20:5(5Z,8Z,11Z,14Z,17Z))	M+H+K	492.377	944.783	0.000213	Glycerolipids
HMDB49405	TG(18:1(11Z)/18:2(9Z,12Z)/22:5(7Z,10Z,13Z,16Z,19Z))	M+H+K	492.377	944.783	0.000213	Glycerolipids
HMDB53857	TG(20:3n6/20:2n6/20:3n6)	M+H+K	492.377	944.783	0.000213	Glycerolipids
HMDB45152	TG(18:0/20:2n6/22:6(4Z,7Z,10Z,13Z,16Z,19Z))	M+H+K	492.377	944.783	0.000213	Glycerolipids
HMDB49442	TG(18:1(11Z)/20:2n6/22:5(4Z,7Z,10Z,13Z,16Z))	M+H+K	492.377	944.783	0.000213	Glycerolipids
MS search for 492.829976 m/z Delta = abs( query mass - adduct mass )
Show entriesSearch:
Compound	Name	Adduct	Adduct MW (Da)	Compound MW (Da)	Delta
No data available in table
MS search for 492.979076 m/z Delta = abs( query mass - adduct mass )
Show entriesSearch:
Compound	Name	Adduct	Adduct MW (Da)	Compound MW (Da)	Delta
No data available in table
MS search for 493.313476 m/z Delta = abs( query mass - adduct mass )
Show entriesSearch:
Compound	Name	Adduct	Adduct MW (Da)	Compound MW (Da)	Delta
No data available in table
MS search for 495.053976 m/z Delta = abs( query mass - adduct mass )
Show entriesSearch:
Compound	Name	Adduct	Adduct MW (Da)	Compound MW (Da)	Delta
No data available in table
MS search for 497.895176 m/z Delta = abs( query mass - adduct mass )
Show entriesSearch:
Compound	Name	Adduct	Adduct MW (Da)	Compound MW (Da)	Delta
No data available in table
MS search for 498.259776 m/z Delta = abs( query mass - adduct mass )
Show entriesSearch:
Compound	Name	Adduct	Adduct MW (Da)	Compound MW (Da)	Delta
HMDB15530	Solifenacin	M+NH4	498.26	480.226	8.4e-05	Isoquinolines
HMDB33471	N1,N10-Diferuloylspermidine	M+H	498.26	497.253	8.6e-05	Phenols And Derivatives
HMDB11509	LysoPE(18:3(9Z,12Z,15Z)/0:0)	M+Na	498.259	475.27	0.000669	Glycerophospholipids
HMDB11508	LysoPE(18:3(6Z,9Z,12Z)/0:0)	M+Na	498.259	475.27	0.000669	Glycerophospholipids
HMDB11478	LysoPE(0:0/18:3(6Z,9Z,12Z))	M+Na	498.259	475.27	0.000669	Glycerophospholipids
HMDB11479	LysoPE(0:0/18:3(9Z,12Z,15Z))	M+Na	498.259	475.27	0.000669	Glycerophospholipids
HMDB07852	LPA(0:0/18:2(9Z,12Z))	M+ACN+Na	498.259	434.243	0.000671	Fatty Acid Esters
HMDB07856	LPA(18:2(9Z,12Z)/0:0)	M+ACN+Na	498.259	434.243	0.000671	Glycerophospholipids
HMDB41085	Sambutoxin	M+2Na-H	498.259	453.288	0.000707	Prenol Lipids
MS search for 500.977276 m/z Delta = abs( query mass - adduct mass )
Show entriesSearch:
Compound	Name	Adduct	Adduct MW (Da)	Compound MW (Da)	Delta
No data available in table
MS search for 502.880776 m/z Delta = abs( query mass - adduct mass )
Show entriesSearch:
Compound	Name	Adduct	Adduct MW (Da)	Compound MW (Da)	Delta
No data available in table
MS search for 507.329176 m/z Delta = abs( query mass - adduct mass )
Show entriesSearch:
Compound	Name	Adduct	Adduct MW (Da)	Compound MW (Da)	Delta
No data available in table
MS search for 508.060176 m/z Delta = abs( query mass - adduct mass )
Show entriesSearch:
Compound	Name	Adduct	Adduct MW (Da)	Compound MW (Da)	Delta
No data available in table
MS search for 508.952976 m/z Delta = abs( query mass - adduct mass )
Show entriesSearch:
Compound	Name	Adduct	Adduct MW (Da)	Compound MW (Da)	Delta
HMDB54638	TG(22:2(13Z,16Z)/o-18:0/22:5(7Z,10Z,13Z,16Z,19Z))	M+ACN+2H	508.954	974.867	0.000887	Fatty Acid Esters
HMDB54633	TG(22:2(13Z,16Z)/o-18:0/22:5(4Z,7Z,10Z,13Z,16Z))	M+ACN+2H	508.954	974.867	0.000887	Fatty Acid Esters
HMDB55076	TG(22:5(4Z,7Z,10Z,13Z,16Z)/22:2(13Z,16Z)/o-18:0)	M+ACN+2H	508.954	974.867	0.000887	Fatty Acid Esters
HMDB51916	TG(22:1(13Z)/o-18:0/22:6(4Z,7Z,10Z,13Z,16Z,19Z))	M+ACN+2H	508.954	974.867	0.000887	Fatty Acid Esters
HMDB54570	TG(22:2(13Z,16Z)/22:5(4Z,7Z,10Z,13Z,16Z)/o-18:0)	M+ACN+2H	508.954	974.867	0.000887	Fatty Acid Esters
HMDB55920	TG(22:6(4Z,7Z,10Z,13Z,16Z,19Z)/22:1(13Z)/o-18:0)	M+ACN+2H	508.954	974.867	0.000887	Fatty Acid Esters
HMDB54620	TG(22:2(13Z,16Z)/22:5(7Z,10Z,13Z,16Z,19Z)/o-18:0)	M+ACN+2H	508.954	974.867	0.000887	Fatty Acid Esters
HMDB55866	TG(22:5(7Z,10Z,13Z,16Z,19Z)/22:2(13Z,16Z)/o-18:0)	M+ACN+2H	508.954	974.867	0.000887	Fatty Acid Esters
HMDB51900	TG(22:1(13Z)/22:6(4Z,7Z,10Z,13Z,16Z,19Z)/o-18:0)	M+ACN+2H	508.954	974.867	0.000887	Fatty Acid Esters
MS search for 514.068176 m/z Delta = abs( query mass - adduct mass )
Show entriesSearch:
Compound	Name	Adduct	Adduct MW (Da)	Compound MW (Da)	Delta
No data available in table
MS search for 514.089376 m/z Delta = abs( query mass - adduct mass )
Show entriesSearch:
Compound	Name	Adduct	Adduct MW (Da)	Compound MW (Da)	Delta
HMDB15021	Isosorbide Dinitrate	2M+ACN+H	514.09	236.028	0.000577	Furofurans
MS search for 517.035976 m/z Delta = abs( query mass - adduct mass )
Show entriesSearch:
Compound	Name	Adduct	Adduct MW (Da)	Compound MW (Da)	Delta
HMDB01127	6-Phosphonoglucono-D-lactone	2M+H	517.035	258.014	0.000563	Monosaccharides
HMDB01376	2-Keto-3-deoxy-6-phosphogluconic acid	2M+H	517.035	258.014	0.000563	Keto-Acids And Derivatives
MS search for 522.968476 m/z Delta = abs( query mass - adduct mass )
Show entriesSearch:
Compound	Name	Adduct	Adduct MW (Da)	Compound MW (Da)	Delta
No data available in table
MS search for 523.303276 m/z Delta = abs( query mass - adduct mass )
Show entriesSearch:
Compound	Name	Adduct	Adduct MW (Da)	Compound MW (Da)	Delta
HMDB33234	Ganoderic acid beta	M+Na	523.303	500.314	0.000269	Prenol Lipids
HMDB35137	Heliannuol D	2M+Na	523.303	250.157	0.000269	Benzoxepines
HMDB39644	Heliannuol A	2M+Na	523.303	250.157	0.000269	Oxocins
HMDB31901	Blennin A	2M+Na	523.303	250.157	0.000269	Prenol Lipids
HMDB37064	FS4 toxin	2M+Na	523.303	250.157	0.000269	Prenol Lipids
HMDB37529	Lactaronecatorin A	2M+Na	523.303	250.157	0.000269	Prenol Lipids
HMDB35299	Ganolucidic acid D	M+Na	523.303	500.314	0.000269	Prenol Lipids
HMDB36037	13-Hydroxymarasmene	2M+Na	523.303	250.157	0.000269	Prenol Lipids
HMDB34200	Physalolactone B	M+Na	523.303	500.314	0.000269	Prenol Lipids
HMDB35760	3-Hydroxytrichothecene	2M+Na	523.303	250.157	0.000269	Trichothecenes
HMDB36036	3beta-Dihydroxymarasmene	2M+Na	523.303	250.157	0.000269	Prenol Lipids
HMDB35358	Ketosantalic acid	2M+Na	523.303	250.157	0.000269	Prenol Lipids
HMDB39156	3beta-Hydroxycinnamolide	2M+Na	523.303	250.157	0.000269	Prenol Lipids
HMDB37559	Cadabicilone	2M+Na	523.303	250.157	0.000269	Prenol Lipids
HMDB39635	Abscisic alcohol	2M+Na	523.303	250.157	0.000269	Prenol Lipids
HMDB35302	Ganolucidic acid A	M+Na	523.303	500.314	0.000269	Prenol Lipids
HMDB40754	(3beta,8beta)-3-Hydroxy-7(11)-eremophilen-12,8-olide	2M+Na	523.303	250.157	0.000269	Prenol Lipids
HMDB35798	Piperdial	2M+Na	523.303	250.157	0.000269	Prenol Lipids
HMDB34721	Procurcumadiol	2M+Na	523.303	250.157	0.000269	Prenol Lipids
HMDB36563	Valerenolic acid	2M+Na	523.303	250.157	0.000269	Prenol Lipids
HMDB30917	1-Hydroxyacorenone	2M+Na	523.303	250.157	0.000269	Prenol Lipids
HMDB35148	(6beta,8alpha)-6-Hydroxy-7(11)-eremophilen-12,8-olide	2M+Na	523.303	250.157	0.000269	Prenol Lipids
HMDB15371	Gemfibrozil	2M+Na	523.303	250.157	0.000269	Toluenes
HMDB36664	Ketopelenolide a	2M+Na	523.303	250.157	0.000269	Prenol Lipids
HMDB35117	(3beta,6beta)-Furanoeremophilane-3,6-diol	2M+Na	523.303	250.157	0.000269	Naphthofurans
HMDB36550	3-Ketoapotrichothecene	2M+Na	523.303	250.157	0.000269	Prenol Lipids
MS search for 525.288076 m/z Delta = abs( query mass - adduct mass )
Show entriesSearch:
Compound	Name	Adduct	Adduct MW (Da)	Compound MW (Da)	Delta
HMDB33526	Chalciporone	2M+K	525.288	243.162	0.000289	Azepines
MS search for 527.343976 m/z Delta = abs( query mass - adduct mass )
Show entriesSearch:
Compound	Name	Adduct	Adduct MW (Da)	Compound MW (Da)	Delta
No data available in table
MS search for 533.009976 m/z Delta = abs( query mass - adduct mass )
Show entriesSearch:
Compound	Name	Adduct	Adduct MW (Da)	Compound MW (Da)	Delta
No data available in table
MS search for 534.900976 m/z Delta = abs( query mass - adduct mass )
Show entriesSearch:
Compound	Name	Adduct	Adduct MW (Da)	Compound MW (Da)	Delta
No data available in table
MS search for 536.897976 m/z Delta = abs( query mass - adduct mass )
Show entriesSearch:
Compound	Name	Adduct	Adduct MW (Da)	Compound MW (Da)	Delta
No data available in table
MS search for 537.339676 m/z Delta = abs( query mass - adduct mass )
Show entriesSearch:
Compound	Name	Adduct	Adduct MW (Da)	Compound MW (Da)	Delta
No data available in table
MS search for 539.017876 m/z Delta = abs( query mass - adduct mass )
Show entriesSearch:
Compound	Name	Adduct	Adduct MW (Da)	Compound MW (Da)	Delta
HMDB01127	6-Phosphonoglucono-D-lactone	2M+Na	539.017	258.014	0.000521	Monosaccharides
HMDB01376	2-Keto-3-deoxy-6-phosphogluconic acid	2M+Na	539.017	258.014	0.000521	Keto-Acids And Derivatives
MS search for 542.905976 m/z Delta = abs( query mass - adduct mass )
Show entriesSearch:
Compound	Name	Adduct	Adduct MW (Da)	Compound MW (Da)	Delta
No data available in table
MS search for 544.940976 m/z Delta = abs( query mass - adduct mass )
Show entriesSearch:
Compound	Name	Adduct	Adduct MW (Da)	Compound MW (Da)	Delta
HMDB55951	TG(22:6(4Z,7Z,10Z,13Z,16Z,19Z)/o-18:0/22:6(4Z,7Z,10Z,13Z,16Z,19Z))	M+3ACN+2H	544.941	964.788	0.000309	Fatty Acid Esters
HMDB55950	TG(22:6(4Z,7Z,10Z,13Z,16Z,19Z)/22:6(4Z,7Z,10Z,13Z,16Z,19Z)/o-18:0)	M+3ACN+2H	544.941	964.788	0.000309	Fatty Acid Esters
MS search for 546.862476 m/z Delta = abs( query mass - adduct mass )
Show entriesSearch:
Compound	Name	Adduct	Adduct MW (Da)	Compound MW (Da)	Delta
No data available in table
MS search for 549.056176 m/z Delta = abs( query mass - adduct mass )
Show entriesSearch:
Compound	Name	Adduct	Adduct MW (Da)	Compound MW (Da)	Delta
HMDB34271	Hypericin	M+2Na-H	549.056	504.085	0.000499	Phenanthrenes And Derivatives
MS search for 550.006276 m/z Delta = abs( query mass - adduct mass )
Show entriesSearch:
Compound	Name	Adduct	Adduct MW (Da)	Compound MW (Da)	Delta
No data available in table
MS search for 550.937676 m/z Delta = abs( query mass - adduct mass )
Show entriesSearch:
Compound	Name	Adduct	Adduct MW (Da)	Compound MW (Da)	Delta
No data available in table
MS search for 551.355376 m/z Delta = abs( query mass - adduct mass )
Show entriesSearch:
Compound	Name	Adduct	Adduct MW (Da)	Compound MW (Da)	Delta
HMDB30527	Permetin A	M+2H	551.355	1100.7	0.000217	Amino Acids And Derivatives
MS search for 552.785576 m/z Delta = abs( query mass - adduct mass )
Show entriesSearch:
Compound	Name	Adduct	Adduct MW (Da)	Compound MW (Da)	Delta
HMDB06984	CDP-DG(18:0/22:3(10Z,13Z,16Z))	M+2Na	552.785	1059.59	8.7e-05	Steroids And Derivatives
MS search for 554.991876 m/z Delta = abs( query mass - adduct mass )
Show entriesSearch:
Compound	Name	Adduct	Adduct MW (Da)	Compound MW (Da)	Delta
HMDB01127	6-Phosphonoglucono-D-lactone	2M+K	554.991	258.014	0.000581	Monosaccharides
HMDB01376	2-Keto-3-deoxy-6-phosphogluconic acid	2M+K	554.991	258.014	0.000581	Keto-Acids And Derivatives
MS search for 555.173376 m/z Delta = abs( query mass - adduct mass )
Show entriesSearch:
Compound	Name	Adduct	Adduct MW (Da)	Compound MW (Da)	Delta
No data available in table
MS search for 556.882876 m/z Delta = abs( query mass - adduct mass )
Show entriesSearch:
Compound	Name	Adduct	Adduct MW (Da)	Compound MW (Da)	Delta
No data available in table
MS search for 558.879976 m/z Delta = abs( query mass - adduct mass )
Show entriesSearch:
Compound	Name	Adduct	Adduct MW (Da)	Compound MW (Da)	Delta
HMDB12257	Mannosyl-inositol-phosphorylceramide	M+2H	558.88	1115.75	0.000326	Sphingolipids
MS search for 560.999876 m/z Delta = abs( query mass - adduct mass )
Show entriesSearch:
Compound	Name	Adduct	Adduct MW (Da)	Compound MW (Da)	Delta
No data available in table
MS search for 571.307776 m/z Delta = abs( query mass - adduct mass )
Show entriesSearch:
Compound	Name	Adduct	Adduct MW (Da)	Compound MW (Da)	Delta
No data available in table
MS search for 572.048076 m/z Delta = abs( query mass - adduct mass )
Show entriesSearch:
Compound	Name	Adduct	Adduct MW (Da)	Compound MW (Da)	Delta
HMDB06744	3-carboxy-1-hydroxypropylthiamine diphosphate	M+2Na-H	572.048	527.077	0.000254	Thiamines
MS search for 576.973676 m/z Delta = abs( query mass - adduct mass )
Show entriesSearch:
Compound	Name	Adduct	Adduct MW (Da)	Compound MW (Da)	Delta
No data available in table
MS search for 580.879676 m/z Delta = abs( query mass - adduct mass )
Show entriesSearch:
Compound	Name	Adduct	Adduct MW (Da)	Compound MW (Da)	Delta
No data available in table
MS search for 580.927176 m/z Delta = abs( query mass - adduct mass )
Show entriesSearch:
Compound	Name	Adduct	Adduct MW (Da)	Compound MW (Da)	Delta
No data available in table
MS search for 581.365976 m/z Delta = abs( query mass - adduct mass )
Show entriesSearch:
Compound	Name	Adduct	Adduct MW (Da)	Compound MW (Da)	Delta
No data available in table
MS search for 586.765076 m/z Delta = abs( query mass - adduct mass )
Show entriesSearch:
Compound	Name	Adduct	Adduct MW (Da)	Compound MW (Da)	Delta
No data available in table
MS search for 593.020076 m/z Delta = abs( query mass - adduct mass )
Show entriesSearch:
Compound	Name	Adduct	Adduct MW (Da)	Compound MW (Da)	Delta
No data available in table
MS search for 595.381576 m/z Delta = abs( query mass - adduct mass )
Show entriesSearch:
Compound	Name	Adduct	Adduct MW (Da)	Compound MW (Da)	Delta
No data available in table
MS search for 597.339876 m/z Delta = abs( query mass - adduct mass )
Show entriesSearch:
Compound	Name	Adduct	Adduct MW (Da)	Compound MW (Da)	Delta
No data available in table
MS search for 598.867476 m/z Delta = abs( query mass - adduct mass )
Show entriesSearch:
Compound	Name	Adduct	Adduct MW (Da)	Compound MW (Da)	Delta
No data available in table
MS search for 600.864476 m/z Delta = abs( query mass - adduct mass )
Show entriesSearch:
Compound	Name	Adduct	Adduct MW (Da)	Compound MW (Da)	Delta
No data available in table
MS search for 602.899576 m/z Delta = abs( query mass - adduct mass )
Show entriesSearch:
Compound	Name	Adduct	Adduct MW (Da)	Compound MW (Da)	Delta
No data available in table
MS search for 616.176876 m/z Delta = abs( query mass - adduct mass )
Show entriesSearch:
Compound	Name	Adduct	Adduct MW (Da)	Compound MW (Da)	Delta
HMDB33679	Pelargonidin 3-sophoroside	M+Na	616.176	593.187	0.000627	Flavonoids
MS search for 616.838376 m/z Delta = abs( query mass - adduct mass )
Show entriesSearch:
Compound	Name	Adduct	Adduct MW (Da)	Compound MW (Da)	Delta
No data available in table
MS search for 618.958476 m/z Delta = abs( query mass - adduct mass )
Show entriesSearch:
Compound	Name	Adduct	Adduct MW (Da)	Compound MW (Da)	Delta
No data available in table
MS search for 625.392176 m/z Delta = abs( query mass - adduct mass )
Show entriesSearch:
Compound	Name	Adduct	Adduct MW (Da)	Compound MW (Da)	Delta
No data available in table
MS search for 626.033776 m/z Delta = abs( query mass - adduct mass )
Show entriesSearch:
Compound	Name	Adduct	Adduct MW (Da)	Compound MW (Da)	Delta
No data available in table
MS search for 634.932476 m/z Delta = abs( query mass - adduct mass )
Show entriesSearch:
Compound	Name	Adduct	Adduct MW (Da)	Compound MW (Da)	Delta
HMDB11931	Ganglioside GM3 (d18:1/23:0)	M+H+NH4	634.932	1250.82	0.000572	Sphingolipids
MS search for 638.153676 m/z Delta = abs( query mass - adduct mass )
Show entriesSearch:
Compound	Name	Adduct	Adduct MW (Da)	Compound MW (Da)	Delta
No data available in table
MS search for 638.838276 m/z Delta = abs( query mass - adduct mass )
Show entriesSearch:
Compound	Name	Adduct	Adduct MW (Da)	Compound MW (Da)	Delta
HMDB33158	Protoprimulagenin A 3-[rhamnosyl-(1->4)-rhamnosyl-(1->4)-[rhamnosyl-(1->2)]-glucosyl-(1->?)-glucuronide]	M+ACN+2H	638.838	1234.63	0.000409	Prenol Lipids
MS search for 639.407876 m/z Delta = abs( query mass - adduct mass )
Show entriesSearch:
Compound	Name	Adduct	Adduct MW (Da)	Compound MW (Da)	Delta
HMDB15680	Nonoxynol-9	M+Na	639.408	616.419	1e-05	Alkyl Aryl Ethers
MS search for 641.365776 m/z Delta = abs( query mass - adduct mass )
Show entriesSearch:
Compound	Name	Adduct	Adduct MW (Da)	Compound MW (Da)	Delta
HMDB36947	Quillaic acid 3-[galactosyl-(1->2)-[rhamnosyl-(1->3)]-glucuronide] 28-[apiosyl-(1->3)-xylosyl-(1->4)-[glucosyl-(1->3)]-rhamnosyl-(1->2)-[rhamnosyl-(1->3)]-4-acetyl-fucosyl] ester	M+H+2Na	641.366	1876.8	7.3e-05	Oligosaccharides
MS search for 644.723576 m/z Delta = abs( query mass - adduct mass )
Show entriesSearch:
Compound	Name	Adduct	Adduct MW (Da)	Compound MW (Da)	Delta
No data available in table
MS search for 647.391776 m/z Delta = abs( query mass - adduct mass )
Show entriesSearch:
Compound	Name	Adduct	Adduct MW (Da)	Compound MW (Da)	Delta
No data available in table
MS search for 650.818176 m/z Delta = abs( query mass - adduct mass )
Show entriesSearch:
Compound	Name	Adduct	Adduct MW (Da)	Compound MW (Da)	Delta
HMDB29845	Chymopapain	2M+Na	650.818	313.914	0.000362	Benzenesulfonic Acid Derivatives
MS search for 650.978376 m/z Delta = abs( query mass - adduct mass )
Show entriesSearch:
Compound	Name	Adduct	Adduct MW (Da)	Compound MW (Da)	Delta
HMDB01364	Adenosine tetraphosphate	M+ACN+Na	650.978	586.962	0.000535	Purines And Derivatives
MS search for 654.812376 m/z Delta = abs( query mass - adduct mass )
Show entriesSearch:
Compound	Name	Adduct	Adduct MW (Da)	Compound MW (Da)	Delta
No data available in table
MS search for 655.381576 m/z Delta = abs( query mass - adduct mass )
Show entriesSearch:
Compound	Name	Adduct	Adduct MW (Da)	Compound MW (Da)	Delta
HMDB40851	Calenduloside E	M+Na	655.382	632.392	7.5e-05	Prenol Lipids
HMDB39892	Cloversaponin I	M+Na	655.382	632.392	7.5e-05	Prenol Lipids
HMDB41353	Lucyoside K	M+Na	655.382	632.392	7.5e-05	Prenol Lipids
HMDB15680	Nonoxynol-9	M+K	655.382	616.419	0.00023	Alkyl Aryl Ethers
MS search for 659.287276 m/z Delta = abs( query mass - adduct mass )
Show entriesSearch:
Compound	Name	Adduct	Adduct MW (Da)	Compound MW (Da)	Delta
No data available in table
MS search for 659.984776 m/z Delta = abs( query mass - adduct mass )
Show entriesSearch:
Compound	Name	Adduct	Adduct MW (Da)	Compound MW (Da)	Delta
No data available in table
MS search for 660.135476 m/z Delta = abs( query mass - adduct mass )
Show entriesSearch:
Compound	Name	Adduct	Adduct MW (Da)	Compound MW (Da)	Delta
No data available in table
MS search for 660.858076 m/z Delta = abs( query mass - adduct mass )
Show entriesSearch:
Compound	Name	Adduct	Adduct MW (Da)	Compound MW (Da)	Delta
No data available in table
MS search for 666.952676 m/z Delta = abs( query mass - adduct mass )
Show entriesSearch:
Compound	Name	Adduct	Adduct MW (Da)	Compound MW (Da)	Delta
No data available in table
MS search for 669.418376 m/z Delta = abs( query mass - adduct mass )
Show entriesSearch:
Compound	Name	Adduct	Adduct MW (Da)	Compound MW (Da)	Delta
No data available in table
MS search for 675.422876 m/z Delta = abs( query mass - adduct mass )
Show entriesSearch:
Compound	Name	Adduct	Adduct MW (Da)	Compound MW (Da)	Delta
HMDB32949	9-Oxoasimicinone	M+K	675.423	636.46	0.000401	Fatty Alcohols
MS search for 676.917176 m/z Delta = abs( query mass - adduct mass )
Show entriesSearch:
Compound	Name	Adduct	Adduct MW (Da)	Compound MW (Da)	Delta
No data available in table
MS search for 683.433876 m/z Delta = abs( query mass - adduct mass )
Show entriesSearch:
Compound	Name	Adduct	Adduct MW (Da)	Compound MW (Da)	Delta
No data available in table
MS search for 683.543176 m/z Delta = abs( query mass - adduct mass )
Show entriesSearch:
Compound	Name	Adduct	Adduct MW (Da)	Compound MW (Da)	Delta
HMDB11533	MG(0:0/16:0/0:0)	2M+Na	683.543	330.277	6.1e-05	Glycerolipids
HMDB11564	MG(16:0/0:0/0:0)	2M+Na	683.543	330.277	6.1e-05	Glycerolipids
HMDB31074	Glycerol 1-hexadecanoate	2M+Na	683.543	330.277	6.1e-05	Glycerolipids
MS search for 685.392176 m/z Delta = abs( query mass - adduct mass )
Show entriesSearch:
Compound	Name	Adduct	Adduct MW (Da)	Compound MW (Da)	Delta
No data available in table
MS search for 685.435176 m/z Delta = abs( query mass - adduct mass )
Show entriesSearch:
Compound	Name	Adduct	Adduct MW (Da)	Compound MW (Da)	Delta
No data available in table
MS search for 707.046276 m/z Delta = abs( query mass - adduct mass )
Show entriesSearch:
Compound	Name	Adduct	Adduct MW (Da)	Compound MW (Da)	Delta
No data available in table
MS search for 708.937276 m/z Delta = abs( query mass - adduct mass )
Show entriesSearch:
Compound	Name	Adduct	Adduct MW (Da)	Compound MW (Da)	Delta
No data available in table
MS search for 710.934176 m/z Delta = abs( query mass - adduct mass )
Show entriesSearch:
Compound	Name	Adduct	Adduct MW (Da)	Compound MW (Da)	Delta
No data available in table
MS search for 711.574376 m/z Delta = abs( query mass - adduct mass )
Show entriesSearch:
Compound	Name	Adduct	Adduct MW (Da)	Compound MW (Da)	Delta
HMDB31923	10,20-Dihydroxyeicosanoic acid	2M+Na	711.575	344.293	0.000162	Fatty Acids
MS search for 713.444576 m/z Delta = abs( query mass - adduct mass )
Show entriesSearch:
Compound	Name	Adduct	Adduct MW (Da)	Compound MW (Da)	Delta
No data available in table
MS search for 718.817076 m/z Delta = abs( query mass - adduct mass )
Show entriesSearch:
Compound	Name	Adduct	Adduct MW (Da)	Compound MW (Da)	Delta
HMDB31071	2-Methyltricosane	2M+ACN+H	718.816	338.391	0.00075	Acyclic Alkanes
HMDB34282	Lignocerane	2M+ACN+H	718.816	338.391	0.00075	Acyclic Alkanes
HMDB33888	3-Methyltricosane	2M+ACN+H	718.816	338.391	0.00075	Acyclic Alkanes
MS search for 720.813776 m/z Delta = abs( query mass - adduct mass )
Show entriesSearch:
Compound	Name	Adduct	Adduct MW (Da)	Compound MW (Da)	Delta
No data available in table
MS search for 722.501576 m/z Delta = abs( query mass - adduct mass )
Show entriesSearch:
Compound	Name	Adduct	Adduct MW (Da)	Compound MW (Da)	Delta
No data available in table
MS search for 726.908076 m/z Delta = abs( query mass - adduct mass )
Show entriesSearch:
Compound	Name	Adduct	Adduct MW (Da)	Compound MW (Da)	Delta
No data available in table
MS search for 727.460376 m/z Delta = abs( query mass - adduct mass )
Show entriesSearch:
Compound	Name	Adduct	Adduct MW (Da)	Compound MW (Da)	Delta
HMDB11912	Ganglioside GM2 (d18:1/23:0)	M+2H	727.461	1452.91	0.000316	Sphingolipids
MS search for 729.028276 m/z Delta = abs( query mass - adduct mass )
Show entriesSearch:
Compound	Name	Adduct	Adduct MW (Da)	Compound MW (Da)	Delta
No data available in table
MS search for 734.513276 m/z Delta = abs( query mass - adduct mass )
Show entriesSearch:
Compound	Name	Adduct	Adduct MW (Da)	Compound MW (Da)	Delta
No data available in table
MS search for 734.951176 m/z Delta = abs( query mass - adduct mass )
Show entriesSearch:
Compound	Name	Adduct	Adduct MW (Da)	Compound MW (Da)	Delta
No data available in table
MS search for 739.605876 m/z Delta = abs( query mass - adduct mass )
Show entriesSearch:
Compound	Name	Adduct	Adduct MW (Da)	Compound MW (Da)	Delta
HMDB11131	MG(18:0/0:0/0:0)	2M+Na	739.606	358.308	3.8e-05	Glycerolipids
HMDB11535	MG(0:0/18:0/0:0)	2M+Na	739.606	358.308	3.8e-05	Glycerolipids
HMDB31075	Glycerol 1-octadecanoate	2M+Na	739.606	358.308	3.8e-05	Glycerolipids
MS search for 751.009976 m/z Delta = abs( query mass - adduct mass )
Show entriesSearch:
Compound	Name	Adduct	Adduct MW (Da)	Compound MW (Da)	Delta
No data available in table
MS search for 757.470876 m/z Delta = abs( query mass - adduct mass )
Show entriesSearch:
Compound	Name	Adduct	Adduct MW (Da)	Compound MW (Da)	Delta
No data available in table
MS search for 761.048576 m/z Delta = abs( query mass - adduct mass )
Show entriesSearch:
Compound	Name	Adduct	Adduct MW (Da)	Compound MW (Da)	Delta
HMDB41777	Tectorigenin 4'-sulfate	2M+H	761.048	380.02	0.000895	Flavonoids
HMDB41778	Tectorigenin 7-sulfate	2M+H	761.048	380.02	0.000895	Flavonoids
MS search for 766.896076 m/z Delta = abs( query mass - adduct mass )
Show entriesSearch:
Compound	Name	Adduct	Adduct MW (Da)	Compound MW (Da)	Delta
No data available in table
MS search for 766.983876 m/z Delta = abs( query mass - adduct mass )
Show entriesSearch:
Compound	Name	Adduct	Adduct MW (Da)	Compound MW (Da)	Delta
No data available in table
MS search for 771.486776 m/z Delta = abs( query mass - adduct mass )
Show entriesSearch:
Compound	Name	Adduct	Adduct MW (Da)	Compound MW (Da)	Delta
No data available in table
MS search for 774.533476 m/z Delta = abs( query mass - adduct mass )
Show entriesSearch:
Compound	Name	Adduct	Adduct MW (Da)	Compound MW (Da)	Delta
No data available in table
MS search for 783.030076 m/z Delta = abs( query mass - adduct mass )
Show entriesSearch:
Compound	Name	Adduct	Adduct MW (Da)	Compound MW (Da)	Delta
HMDB41777	Tectorigenin 4'-sulfate	2M+Na	783.03	380.02	0.000453	Flavonoids
HMDB41778	Tectorigenin 7-sulfate	2M+Na	783.03	380.02	0.000453	Flavonoids
MS search for 815.512376 m/z Delta = abs( query mass - adduct mass )
Show entriesSearch:
Compound	Name	Adduct	Adduct MW (Da)	Compound MW (Da)	Delta
No data available in table
MS search for 824.854576 m/z Delta = abs( query mass - adduct mass )
Show entriesSearch:
Compound	Name	Adduct	Adduct MW (Da)	Compound MW (Da)	Delta
No data available in table
MS search for 840.989276 m/z Delta = abs( query mass - adduct mass )
Show entriesSearch:
Compound	Name	Adduct	Adduct MW (Da)	Compound MW (Da)	Delta
No data available in table
MS search for 898.947476 m/z Delta = abs( query mass - adduct mass )
Show entriesSearch:
Compound	Name	Adduct	Adduct MW (Da)	Compound MW (Da)	Delta
No data available in table
MS search for 208.060476 m/z Delta = abs( query mass - adduct mass )
Show entriesSearch:
Compound	Name	Adduct	Adduct MW (Da)	Compound MW (Da)	Delta
HMDB00978	4-(2-Aminophenyl)-2,4-dioxobutanoic acid	M+H	208.06	207.053	4.2e-05	Benzoic Acid And Derivatives
HMDB32613	3,4-Methylenedioxybenzoic acid	M+ACN+H	208.06	166.027	4.4e-05	Benzodioxoles
HMDB30802	Patuletin	M+2ACN+2H	208.06	332.053	4.4e-05	Flavonoids
HMDB39045	8H-1,3-Dioxolo[4,5-h][1]benzopyran-8-one	M+NH4	208.06	190.027	4.4e-05	Benzopyrans
HMDB02107	Phthalic acid	M+ACN+H	208.06	166.027	4.4e-05	Benzoic Acid And Derivatives
HMDB39147	6-Formylumbelliferone	M+NH4	208.06	190.027	4.4e-05	Benzopyrans
HMDB02334	Benzoquinoneacetic acid	M+ACN+H	208.06	166.027	4.4e-05	Benzoquinones
HMDB32944	Coumarin-4-carboxylic acid	M+NH4	208.06	190.027	4.4e-05	Benzopyrans
HMDB33648	4',5,6,7,8-Pentahydroxy-3'-methoxyflavone	M+2ACN+2H	208.06	332.053	4.4e-05	Flavonoids
HMDB02428	Terephthalic acid	M+ACN+H	208.06	166.027	4.4e-05	Benzoic Acid And Derivatives
HMDB35499	Isoxanthohumol B	M+2Na	208.06	370.142	0.000439	Flavonoids
HMDB38236	(+)-Fargesin	M+2Na	208.06	370.142	0.000439	Furofuran Lignans
HMDB34836	Lansiumarin B	M+2Na	208.06	370.142	0.000439	Benzopyrans
HMDB34867	Xanthohumol B	M+2Na	208.06	370.142	0.000439	Flavonoids
HMDB35003	Xanthohumol D	M+2Na	208.06	370.142	0.000439	Flavonoids
HMDB30439	Fragransol D	M+2Na	208.06	370.142	0.000439	Benzofurans
HMDB38114	4'-O-Methylkievitone	M+2Na	208.06	370.142	0.000439	Flavonoids
HMDB06555	dIMP	M+2ACN+2H	208.06	332.052	0.00056	Purines And Derivatives
HMDB11634	Norspermidine	M+2K+H	208.061	131.142	0.000812	Alkylamines
HMDB33906	2'-Hydroxy-3',4',5',7,8-pentamethoxyflavan	M+H+K	208.061	376.152	0.000843	Flavonoids
HMDB32731	(1E,4Z,6a,8b,10a)-8-Angeloyloxy-10,15-dihydroxy-3-oxo-1,4,11(13)-germacratrien-12,6-olide	M+H+K	208.061	376.152	0.000843	Prenol Lipids
HMDB36780	Diosbulbin F	M+H+K	208.061	376.152	0.000843	Prenol Lipids
HMDB32105	1,2-Anhydridoniveusin	M+H+K	208.061	376.152	0.000843	Fatty Acid Esters
HMDB39032	trans-Grandmarin isovalerate	M+H+K	208.061	376.152	0.000843	Benzopyrans
HMDB39575	alpha-Peroxyachifolide	M+H+K	208.061	376.152	0.000843	Prenol Lipids
HMDB30081	Carissanol	M+H+K	208.061	376.152	0.000843	Dibenzylbutyrolactols
HMDB35108	Diosbulbin A	M+H+K	208.061	376.152	0.000843	Prenol Lipids
MS search for 220.088776 m/z Delta = abs( query mass - adduct mass )
Show entriesSearch:
Compound	Name	Adduct	Adduct MW (Da)	Compound MW (Da)	Delta
HMDB41363	Secoeremopetasitolide B	M+2Na	220.089	394.199	1.9e-05	Prenol Lipids
HMDB32587	Pteroside Z	M+2Na	220.089	394.199	1.9e-05	Glycosyl Compounds
HMDB36938	1-O-Feruloylglucose	M+2ACN+2H	220.089	356.111	0.000413	Cinnamic Acid Derivatives
HMDB40866	1-O-2'-Hydroxy-4'-methoxycinnamoyl-b-D-glucose	M+2ACN+2H	220.089	356.111	0.000413	Cinnamic Acid Derivatives
HMDB40664	Veranisatin B	M+2ACN+2H	220.089	356.111	0.000413	Prenol Lipids
HMDB38730	5-O-p-Coumaroylnigrumin	M+H+NH4	220.089	421.137	0.000415	Cinnamic Acid Derivatives
HMDB15369	Chlorprothixene	M+3ACN+2H	220.09	315.085	0.000745	Benzopyrans
MS search for 220.167176 m/z Delta = abs( query mass - adduct mass )
Show entriesSearch:
Compound	Name	Adduct	Adduct MW (Da)	Compound MW (Da)	Delta
HMDB35094	L-Citronellol	M+ACN+Na	220.167	156.151	4e-06	Prenol Lipids
HMDB31409	2-Decanone	M+ACN+Na	220.167	156.151	4e-06	Carbonyl Compounds
HMDB32241	3,7-Dimethyloctanal	M+ACN+Na	220.167	156.151	4e-06	Carbonyl Compounds
HMDB32532	2-DECENOL	M+ACN+Na	220.167	156.151	4e-06	Fatty Alcohols
HMDB35763	(+)-Neomenthol	M+ACN+Na	220.167	156.151	4e-06	Prenol Lipids
HMDB41628	(+)-Neoisomenthol	M+ACN+Na	220.167	156.151	4e-06	Prenol Lipids
HMDB37020	p-Menthan-1-ol	M+ACN+Na	220.167	156.151	4e-06	Prenol Lipids
HMDB11623	Decanal	M+ACN+Na	220.167	156.151	4e-06	Carbonyl Compounds
HMDB37223	(±)-Carvomenthol	M+ACN+Na	220.167	156.151	4e-06	Prenol Lipids
HMDB35764	(-)-Neoisomenthol	M+ACN+Na	220.167	156.151	4e-06	Prenol Lipids
HMDB37171	alpha-Citronellol	M+ACN+Na	220.167	156.151	4e-06	Prenol Lipids
HMDB35755	3,7-Dimethyl-6-octen-1-ol	M+ACN+Na	220.167	156.151	4e-06	Prenol Lipids
HMDB35765	p-Menthan-3-ol	M+ACN+Na	220.167	156.151	4e-06	Prenol Lipids
HMDB32274	(+/-)-4-Ethyloctanal	M+ACN+Na	220.167	156.151	4e-06	Carbonyl Compounds
HMDB37806	Dihydrocitronellal	M+ACN+Na	220.167	156.151	4e-06	Prenol Lipids
HMDB32212	3-Decanone	M+ACN+Na	220.167	156.151	4e-06	Carbonyl Compounds
HMDB34717	Menthanol	M+ACN+Na	220.167	156.151	4e-06	Prenol Lipids
HMDB03352	Menthol	M+ACN+Na	220.167	156.151	4e-06	Prenol Lipids
HMDB35093	D-Citronellol	M+ACN+Na	220.167	156.151	4e-06	Prenol Lipids
HMDB35726	p-Menthan-4-ol	M+ACN+Na	220.167	156.151	4e-06	Prenol Lipids
HMDB39854	1-Decen-3-ol	M+ACN+Na	220.167	156.151	4e-06	Fatty Alcohols
HMDB32206	cis-4-Decenol	M+ACN+Na	220.167	156.151	4e-06	Fatty Alcohols
HMDB00651	Decanoylcarnitine	M+3ACN+2H	220.168	315.241	0.0004	Fatty Acid Esters
MS search for 228.973376 m/z Delta = abs( query mass - adduct mass )
Show entriesSearch:
Compound	Name	Adduct	Adduct MW (Da)	Compound MW (Da)	Delta
No data available in table
MS search for 230.042376 m/z Delta = abs( query mass - adduct mass )
Show entriesSearch:
Compound	Name	Adduct	Adduct MW (Da)	Compound MW (Da)	Delta
HMDB00978	4-(2-Aminophenyl)-2,4-dioxobutanoic acid	M+Na	230.042	207.053	0	Benzoic Acid And Derivatives
HMDB32613	3,4-Methylenedioxybenzoic acid	M+ACN+Na	230.042	166.027	2e-06	Benzodioxoles
HMDB02107	Phthalic acid	M+ACN+Na	230.042	166.027	2e-06	Benzoic Acid And Derivatives
HMDB02334	Benzoquinoneacetic acid	M+ACN+Na	230.042	166.027	2e-06	Benzoquinones
HMDB02428	Terephthalic acid	M+ACN+Na	230.042	166.027	2e-06	Benzoic Acid And Derivatives
HMDB31346	Calystegine C1	M+K	230.043	191.079	0.000155	Tropanes
HMDB41883	doripenem	M+H+K	230.042	420.114	0.000296	Beta Lactams
HMDB14304	NADH	M+2H+Na	230.043	665.125	0.000471	Purines And Derivatives
HMDB14304	NADH	M+2H+Na	230.043	665.125	0.000471	Purines And Derivatives
HMDB14304	NADH	M+2H+Na	230.043	665.125	0.000471	Purines And Derivatives
HMDB14304	NADH	M+2H+Na	230.043	665.125	0.000471	Purines And Derivatives
HMDB14304	NADH	M+2H+Na	230.043	665.125	0.000471	Purines And Derivatives
HMDB14304	NADH	M+2H+Na	230.043	665.125	0.000471	Purines And Derivatives
HMDB14304	NADH	M+2H+Na	230.043	665.125	0.000471	Purines And Derivatives
HMDB14304	NADH	M+2H+Na	230.043	665.125	0.000471	Purines And Derivatives
HMDB14304	NADH	M+2H+Na	230.043	665.125	0.000471	Purines And Derivatives
HMDB14304	NADH	M+2H+Na	230.043	665.125	0.000471	Purines And Derivatives
HMDB14304	NADH	M+2H+Na	230.043	665.125	0.000471	Purines And Derivatives
HMDB14304	NADH	M+2H+Na	230.043	665.125	0.000471	Purines And Derivatives
HMDB14304	NADH	M+2H+Na	230.043	665.125	0.000471	Purines And Derivatives
HMDB14304	NADH	M+2H+Na	230.043	665.125	0.000471	Purines And Derivatives
HMDB14304	NADH	M+2H+Na	230.043	665.125	0.000471	Purines And Derivatives
HMDB14304	NADH	M+2H+Na	230.043	665.125	0.000471	Purines And Derivatives
HMDB14304	NADH	M+2H+Na	230.043	665.125	0.000471	Purines And Derivatives
HMDB14304	NADH	M+2H+Na	230.043	665.125	0.000471	Purines And Derivatives
HMDB14304	NADH	M+2H+Na	230.043	665.125	0.000471	Purines And Derivatives
HMDB14304	NADH	M+2H+Na	230.043	665.125	0.000471	Purines And Derivatives
HMDB14304	NADH	M+2H+Na	230.043	665.125	0.000471	Purines And Derivatives
HMDB14304	NADH	M+2H+Na	230.043	665.125	0.000471	Purines And Derivatives
HMDB14304	NADH	M+2H+Na	230.043	665.125	0.000471	Purines And Derivatives
HMDB14304	NADH	M+2H+Na	230.043	665.125	0.000471	Purines And Derivatives
HMDB14304	NADH	M+2H+Na	230.043	665.125	0.000471	Purines And Derivatives
HMDB14304	NADH	M+2H+Na	230.043	665.125	0.000471	Purines And Derivatives
HMDB14304	NADH	M+2H+Na	230.043	665.125	0.000471	Purines And Derivatives
HMDB14304	NADH	M+2H+Na	230.043	665.125	0.000471	Purines And Derivatives
HMDB14304	NADH	M+2H+Na	230.043	665.125	0.000471	Purines And Derivatives
HMDB14304	NADH	M+2H+Na	230.043	665.125	0.000471	Purines And Derivatives
HMDB14304	NADH	M+2H+Na	230.043	665.125	0.000471	Purines And Derivatives
HMDB14304	NADH	M+2H+Na	230.043	665.125	0.000471	Purines And Derivatives
HMDB14304	NADH	M+2H+Na	230.043	665.125	0.000471	Purines And Derivatives
HMDB14304	NADH	M+2H+Na	230.043	665.125	0.000471	Purines And Derivatives
HMDB14304	NADH	M+2H+Na	230.043	665.125	0.000471	Purines And Derivatives
HMDB14304	NADH	M+2H+Na	230.043	665.125	0.000471	Purines And Derivatives
HMDB14304	NADH	M+2H+Na	230.043	665.125	0.000471	Purines And Derivatives
HMDB14304	NADH	M+2H+Na	230.043	665.125	0.000471	Purines And Derivatives
HMDB14304	NADH	M+2H+Na	230.043	665.125	0.000471	Purines And Derivatives
HMDB14304	NADH	M+2H+Na	230.043	665.125	0.000471	Purines And Derivatives
HMDB14304	NADH	M+2H+Na	230.043	665.125	0.000471	Purines And Derivatives
HMDB14304	NADH	M+2H+Na	230.043	665.125	0.000471	Purines And Derivatives
HMDB14304	NADH	M+2H+Na	230.043	665.125	0.000471	Purines And Derivatives
HMDB14304	NADH	M+2H+Na	230.043	665.125	0.000471	Purines And Derivatives
HMDB14304	NADH	M+2H+Na	230.043	665.125	0.000471	Purines And Derivatives
MS search for 240.078576 m/z Delta = abs( query mass - adduct mass )
Show entriesSearch:
Compound	Name	Adduct	Adduct MW (Da)	Compound MW (Da)	Delta
HMDB40007	2,3-Dihydro-6-methyl-5-(5-methyl-2-furanyl)-1H-pyrrolizine	M+K	240.079	201.115	5.4e-05	Pyrrolizines
HMDB38835	(E)-1-Cinnamoylpyrrolidine	M+K	240.079	201.115	5.4e-05	Phenylpropenes
HMDB41793	1-aminopyrene	M+Na	240.078	217.089	0.000209	Acenes
MS search for 240.096376 m/z Delta = abs( query mass - adduct mass )
Show entriesSearch:
Compound	Name	Adduct	Adduct MW (Da)	Compound MW (Da)	Delta
HMDB29189	5-hydroxysebacate	M+Na	240.097	217.108	0.000441	Hydroxy Acids And Derivatives
HMDB41892	faropenem	M+2Na+H	240.096	285.067	0.000443	Beta Lactams
HMDB41817	7-aminoclonazepam	M+2Na+H	240.096	285.067	0.000646	Benzodiazepines
HMDB31742	4-(2-Nitroethyl)phenyl primeveroside	M+H+NH4	240.097	461.153	0.000837	Disaccharides
HMDB28790	Glutaminyl-Alanine	M+Na	240.095	217.106	0.000902	Amino Acids And Derivatives
HMDB29142	Gamma-glutamyl-Alanine	M+Na	240.095	217.106	0.000902	Amino Acids And Derivatives
HMDB28685	Alanyl-Glutamine	M+Na	240.095	217.106	0.000902	Amino Acids And Derivatives
HMDB28701	Alanyl-Gamma-glutamate	M+Na	240.095	217.106	0.000902	Amino Acids And Derivatives
HMDB00856	N-a-Acetylcitrulline	M+Na	240.095	217.106	0.000902	Amino Acids And Derivatives
HMDB28696	Alanyl-Serine	M+ACN+Na	240.095	176.08	0.000904	Amino Acids And Derivatives
HMDB29032	Serinyl-Alanine	M+ACN+Na	240.095	176.08	0.000904	Amino Acids And Derivatives
HMDB29061	Threoninyl-Glycine	M+ACN+Na	240.095	176.08	0.000904	Amino Acids And Derivatives
HMDB28851	Glycyl-Threonine	M+ACN+Na	240.095	176.08	0.000904	Amino Acids And Derivatives
HMDB14843	Delavirdine	M+H+Na	240.095	456.194	0.000949	Indoles
MS search for 250.973176 m/z Delta = abs( query mass - adduct mass )
Show entriesSearch:
Compound	Name	Adduct	Adduct MW (Da)	Compound MW (Da)	Delta
No data available in table
MS search for 252.045476 m/z Delta = abs( query mass - adduct mass )
Show entriesSearch:
Compound	Name	Adduct	Adduct MW (Da)	Compound MW (Da)	Delta
HMDB32422	2-(4-Methyl-5-thiazolyl)ethyl isobutyrate	M+K	252.046	213.082	3.1e-05	Thiazoles
HMDB32418	2-(4-Methyl-5-thiazolyl)ethyl butanoate	M+K	252.046	213.082	3.1e-05	Fatty Acid Esters
HMDB00985	Dihydrolipoamide	M+2Na-H	252.046	207.075	0.00084	Thiols
MS search for 253.055876 m/z Delta = abs( query mass - adduct mass )
Show entriesSearch:
Compound	Name	Adduct	Adduct MW (Da)	Compound MW (Da)	Delta
HMDB00684	L-Kynurenine	M+2Na-H	253.056	208.085	7.6e-05	Amino Acids And Derivatives
HMDB12948	Formyl-5-hydroxykynurenamine	M+2Na-H	253.056	208.085	7.6e-05	Benzoic Acid And Derivatives
HMDB37043	Melledonal B	M+H+K	253.055	466.139	0.000936	Prenol Lipids
MS search for 254.094276 m/z Delta = abs( query mass - adduct mass )
Show entriesSearch:
Compound	Name	Adduct	Adduct MW (Da)	Compound MW (Da)	Delta
HMDB14017	4-Hydroxyketamine	M+H	254.094	253.087	4.4e-05	Phenylmethylamines
HMDB14016	5-Hydroxyketamine	M+H	254.094	253.087	4.4e-05	Phenylmethylamines
MS search for 262.060476 m/z Delta = abs( query mass - adduct mass )
Show entriesSearch:
Compound	Name	Adduct	Adduct MW (Da)	Compound MW (Da)	Delta
HMDB41793	1-aminopyrene	M+2Na-H	262.06	217.089	0.000167	Acenes
HMDB31334	Glycerol alpha-monochlorohydrin	2M+ACN+H	262.061	110.013	0.000261	Alcohols And Polyols
HMDB29242	Cyanidin 3-O-dimalonyl-laminaribioside	M+3H	262.061	783.162	0.000799	Flavonoids
MS search for 263.993676 m/z Delta = abs( query mass - adduct mass )
Show entriesSearch:
Compound	Name	Adduct	Adduct MW (Da)	Compound MW (Da)	Delta
HMDB15496	Amrinone	M+2K+H	263.994	187.075	7.4e-05	Bipyridines
MS search for 264.950076 m/z Delta = abs( query mass - adduct mass )
Show entriesSearch:
Compound	Name	Adduct	Adduct MW (Da)	Compound MW (Da)	Delta
No data available in table
MS search for 265.177376 m/z Delta = abs( query mass - adduct mass )
Show entriesSearch:
Compound	Name	Adduct	Adduct MW (Da)	Compound MW (Da)	Delta
HMDB30982	6-Ketomyristic acid	M+Na	265.177	242.188	3.7e-05	Fatty Acids
HMDB32370	L-Menthyl (R,S)-3-hydroxybutyrate	M+Na	265.177	242.188	3.7e-05	Prenol Lipids
HMDB10730	3-Oxotetradecanoic acid	M+Na	265.177	242.188	3.7e-05	Fatty Acids
HMDB14021	N-Desmethylcitalopram	M+2Na+H	265.177	310.148	0.000395	Phenylbutylamines
MS search for 266.947176 m/z Delta = abs( query mass - adduct mass )
Show entriesSearch:
Compound	Name	Adduct	Adduct MW (Da)	Compound MW (Da)	Delta
No data available in table
MS search for 269.029876 m/z Delta = abs( query mass - adduct mass )
Show entriesSearch:
Compound	Name	Adduct	Adduct MW (Da)	Compound MW (Da)	Delta
HMDB01018	UDP-D-Xylose	M+2H	269.03	536.044	0.000372	Pyrimidines And Derivatives
HMDB12303	UDP-L-arabinose	M+2H	269.03	536.044	0.000372	Pyrimidines And Derivatives
HMDB12301	UDP-D-apiose	M+2H	269.03	536.044	0.000372	Pyrimidines And Derivatives
MS search for 274.139776 m/z Delta = abs( query mass - adduct mass )
Show entriesSearch:
Compound	Name	Adduct	Adduct MW (Da)	Compound MW (Da)	Delta
HMDB29062	Threoninyl-Hydroxyproline	M+ACN+H	274.14	232.106	3.1e-05	Amino Acids And Derivatives
HMDB29393	L-N-(3-Carboxypropyl)glutamine	M+ACN+H	274.14	232.106	3.1e-05	Amino Acids And Derivatives
HMDB28873	Hydroxyprolyl-Threonine	M+ACN+H	274.14	232.106	3.1e-05	Amino Acids And Derivatives
HMDB29123	Valyl-Aspartate	M+ACN+H	274.14	232.106	3.1e-05	Amino Acids And Derivatives
HMDB11648	1-(beta-D-Ribofuranosyl)-1,4-dihydronicotinamide	M+NH4	274.14	256.106	3.1e-05	Glycosyl Compounds
HMDB28766	Aspartyl-Valine	M+ACN+H	274.14	232.106	3.1e-05	Amino Acids And Derivatives
HMDB01199	N2-Succinyl-L-ornithine	M+ACN+H	274.14	232.106	3.1e-05	Amino Acids And Derivatives
HMDB12161	4-(Glutamylamino) butanoate	M+ACN+H	274.14	232.106	3.1e-05	Amino Acids And Derivatives
HMDB31346	Calystegine C1	M+2ACN+H	274.14	191.079	3.3e-05	Tropanes
HMDB29429	Malformin	M+H+NH4	274.14	529.239	0.000404	Amino Acids And Derivatives
HMDB13267	N-Decanoylglycine	M+2Na-H	274.139	229.168	0.000822	Amino Acids And Derivatives
HMDB40333	Dihydro-4,6-dimethyl-2-(1-methylethyl)-4H-1,3,5-dithiazine	M+2ACN+H	274.141	191.08	0.000835	Thioacetals
HMDB40332	Dihydro-6-isopropyl-2,4-dimethyl-4H-1,3,5-dithiazine	M+2ACN+H	274.141	191.08	0.000835	Thioacetals
MS search for 275.991276 m/z Delta = abs( query mass - adduct mass )
Show entriesSearch:
Compound	Name	Adduct	Adduct MW (Da)	Compound MW (Da)	Delta
No data available in table
MS search for 279.040976 m/z Delta = abs( query mass - adduct mass )
Show entriesSearch:
Compound	Name	Adduct	Adduct MW (Da)	Compound MW (Da)	Delta
HMDB32129	2',5'-Dihydroxychalcone	M+K	279.042	240.079	0.000826	Styrenes
HMDB39612	2,4-Dihydroxychalcone	M+K	279.042	240.079	0.000826	Flavonoid
HMDB36738	Lettucenin A	M+K	279.042	240.079	0.000826	Furans
HMDB32130	3',4'-Dihydroxychalcone	M+K	279.042	240.079	0.000826	Styrenes
MS search for 284.110376 m/z Delta = abs( query mass - adduct mass )
Show entriesSearch:
Compound	Name	Adduct	Adduct MW (Da)	Compound MW (Da)	Delta
HMDB13133	Methylmalonylcarnitine	M+Na	284.11	261.121	7.9e-05	Fatty Acid Esters
HMDB33865	Lotaustralin	M+Na	284.11	261.121	7.9e-05	Glycosyl Compounds
HMDB34777	Epidermin	M+Na	284.11	261.121	7.9e-05	Glycosyl Compounds
HMDB39082	Camelinin	M+Na	284.111	261.122	0.000948	Sulfoxides
MS search for 285.098176 m/z Delta = abs( query mass - adduct mass )
Show entriesSearch:
Compound	Name	Adduct	Adduct MW (Da)	Compound MW (Da)	Delta
HMDB15653	Lumefantrine	M+ACN+2H	285.098	527.155	0.000152	Stilbenes
HMDB39875	2-[(Ethylthio)methyl]furan	2M+H	285.098	142.045	0.000429	Furans
HMDB40198	2,5-Dimethyl-3-(methylthio)furan	2M+H	285.098	142.045	0.000429	Furans
MS search for 285.975676 m/z Delta = abs( query mass - adduct mass )
Show entriesSearch:
Compound	Name	Adduct	Adduct MW (Da)	Compound MW (Da)	Delta
HMDB12216	Dimethylarsinous acid	2M+ACN+H	285.976	121.971	0.00072	No Annotation
MS search for 289.138276 m/z Delta = abs( query mass - adduct mass )
Show entriesSearch:
[truncated: 7,810 more rows]
