# Supplementary material for: Metabolic Signatures of Triatomine Vectors of Trypanosoma cruzi Unveiled by Metabolomics
Source: PLoS One. 2013 Oct 30;8(10):e77283. doi: 10.1371/journal.pone.0077283 (PMC3813737; doi:10.1371/journal.pone.0077283)
Supplement: Table S3 — Putative metabolite identity assignments for the variable core (Pm vs Ti-Rp) using the Human Metabolome Database. (XLSX) [file pone.0077283.s004.xlsx]

## Sheet: Table S3
Table S3. Putative metabolite identity assignments for the variable core (Pm vs Ti-Rp) using the Human Metabolome Database.
Positive ionization
MS search for 316.320976 m/z Delta = abs( query mass - adduct mass )
Compound	Name	Adduct	Adduct MW (Da)	Compound MW (Da)	Delta	Class Or Subclass
HMDB37397	xi-17-Methyloctadecanoic acid	M+NH4	316.321	298.287	2.7e-05	Fatty Acids
HMDB35474	Isopropyl hexadecanoate	M+NH4	316.321	298.287	2.7e-05	Fatty Acid Esters
HMDB35674	4-Hydroxy-6-nonadecanone	M+NH4	316.321	298.287	2.7e-05	Fatty Alcohols
HMDB00772	Nonadecanoic acid	M+NH4	316.321	298.287	2.7e-05	Fatty Acids
HMDB35675	6-Hydroxy-4-nonadecanone	M+NH4	316.321	298.287	2.7e-05	Fatty Alcohols
HMDB04085	Tuberculostearic acid	M+NH4	316.321	298.287	2.7e-05	Fatty Acids
HMDB34154	Methyl stearate	M+NH4	316.321	298.287	2.7e-05	Fatty Acid Esters
HMDB00795	Pristanic acid	M+NH4	316.321	298.287	2.7e-05	Prenol Lipids
HMDB38070	xi-16-Methyloctadecanoic acid	M+NH4	316.321	298.287	2.7e-05	Fatty Acids
MS search for 381.297276 m/z Delta = abs( query mass - adduct mass )
Show entriesSearch:
Compound	Name	Adduct	Adduct MW (Da)	Compound MW (Da)	Delta
HMDB11131	MG(18:0/0:0/0:0)	M+Na	381.298	358.308	0.000252	Glycerolipids
HMDB11535	MG(0:0/18:0/0:0)	M+Na	381.298	358.308	0.000252	Glycerolipids
HMDB31075	Glycerol 1-octadecanoate	M+Na	381.298	358.308	0.000252	Glycerolipids
MS search for 393.297476 m/z Delta = abs( query mass - adduct mass )
Show entriesSearch:
Compound	Name	Adduct	Adduct MW (Da)	Compound MW (Da)	Delta
HMDB40270	Diethylhexyl adipate	M+Na	393.298	370.308	5.2e-05	Fatty Acid Esters
HMDB41619	Dioctyl hexanedioate	M+Na	393.298	370.308	5.2e-05	Fatty Alcohol Esters
MS search for 403.009676 m/z Delta = abs( query mass - adduct mass )
Show entriesSearch:
Compound	Name	Adduct	Adduct MW (Da)	Compound MW (Da)	Delta
HMDB41777	Tectorigenin 4'-sulfate	M+Na	403.009	380.02	0.000255	Flavonoids
HMDB41778	Tectorigenin 7-sulfate	M+Na	403.009	380.02	0.000255	Flavonoids
MS search for 354.940276 m/z Delta = abs( query mass - adduct mass )
Show entriesSearch:
Compound	Name	Adduct	Adduct MW (Da)	Compound MW (Da)	Delta
HMDB29612	Asparagusic acid syn-S-oxide	2M+Na	354.941	165.976	0.000613	Dithiolanes
MS search for 374.326476 m/z Delta = abs( query mass - adduct mass )
Show entriesSearch:
Compound	Name	Adduct	Adduct MW (Da)	Compound MW (Da)	Delta
HMDB11567	MG(18:1(9Z)/0:0/0:0)	M+NH4	374.326	356.293	7e-06	Glycerolipids
HMDB11566	MG(18:1(11Z)/0:0/0:0)	M+NH4	374.326	356.293	7e-06	Glycerolipids
HMDB11536	MG(0:0/18:1(11Z)/0:0)	M+NH4	374.326	356.293	7e-06	Glycerolipids
HMDB33372	Stearoyllactic acid	M+NH4	374.326	356.293	7e-06	Fatty Acid Esters
HMDB11537	MG(0:0/18:1(9Z)/0:0)	M+NH4	374.326	356.293	7e-06	Glycerolipids
HMDB34031	3-(2-Heptenyloxy)-2-hydroxypropyl undecanoate	M+NH4	374.326	356.293	7e-06	Fatty Acid Esters
MS search for 540.191076 m/z Delta = abs( query mass - adduct mass )
Show entriesSearch:
Compound	Name	Adduct	Adduct MW (Da)	Compound MW (Da)	Delta
HMDB02071	O-2-(acetylamino)-2-deoxy-a-D-Gal-(1->3)-O-[6-deoxy-a-L-Gal-(1->2)]-O-b-D-Gal-(1->3)-O-2-(acetylamino)-2-deoxy-b-D-Glc-(1->3)-O-b-D-Gal-(1->4)-D-Glucose	M+H+Na	540.191	1056.39	1.5e-05	Oligosaccharides
HMDB28794	Glutaminyl-Cysteine	2M+ACN+H	540.19	249.078	0.0006	Amino Acids And Derivatives
HMDB29146	Gamma-glutamyl-Cysteine	2M+ACN+H	540.19	249.078	0.0006	Amino Acids And Derivatives
HMDB28773	Cysteinyl-Glutamine	2M+ACN+H	540.19	249.078	0.0006	Amino Acids And Derivatives
HMDB28789	Cysteinyl-Gamma-glutamate	2M+ACN+H	540.19	249.078	0.0006	Amino Acids And Derivatives
MS search for 369.240076 m/z Delta = abs( query mass - adduct mass )
Show entriesSearch:
Compound	Name	Adduct	Adduct MW (Da)	Compound MW (Da)	Delta
HMDB41001	Volemolide	M+Na	369.24	346.251	6.3e-05	Prenol Lipids
HMDB41302	(R)-3,4-Dihydro-8-hydroxy-3-tridecyl-1H-2-benzopyran-1-one	M+Na	369.24	346.251	6.3e-05	Benzopyrans
HMDB31465	Methyl-[10]-shogaol	M+Na	369.24	346.251	6.3e-05	Phenols And Derivatives
HMDB33897	Ginkgoic acid	M+Na	369.24	346.251	6.3e-05	Benzoic Acid And Derivatives
HMDB36722	ent-17-Acetoxy-16b-kauran-19-al	M+Na	369.24	346.251	6.3e-05	Prenol Lipids
HMDB34944	Siderol	M+Na	369.24	346.251	6.3e-05	Prenol Lipids
HMDB11533	MG(0:0/16:0/0:0)	M+K	369.24	330.277	9.2e-05	Glycerolipids
HMDB11564	MG(16:0/0:0/0:0)	M+K	369.24	330.277	9.2e-05	Glycerolipids
HMDB31074	Glycerol 1-hexadecanoate	M+K	369.24	330.277	9.2e-05	Glycerolipids
MS search for 397.271376 m/z Delta = abs( query mass - adduct mass )
Show entriesSearch:
Compound	Name	Adduct	Adduct MW (Da)	Compound MW (Da)	Delta
HMDB41453	D8'-Merulinic acid C	M+Na	397.271	374.282	6.3e-05	Benzoic Acid And Derivatives
HMDB00308	3b-Hydroxy-5-cholenoic acid	M+Na	397.271	374.282	6.3e-05	Steroids
HMDB38522	2-(10-Heptadecenyl)-6-hydroxybenzoic acid	M+Na	397.271	374.282	6.3e-05	Benzoic Acid And Derivatives
HMDB11131	MG(18:0/0:0/0:0)	M+K	397.271	358.308	9.2e-05	Glycerolipids
HMDB11535	MG(0:0/18:0/0:0)	M+K	397.271	358.308	9.2e-05	Glycerolipids
HMDB31075	Glycerol 1-octadecanoate	M+K	397.271	358.308	9.2e-05	Glycerolipids
HMDB32995	2-Undecyl-4(1H)-quinolinone N-oxide	M+2ACN+H	397.272	314.212	0.000998	Quinolines And Derivatives
MS search for 443.232876 m/z Delta = abs( query mass - adduct mass )
Show entriesSearch:
Compound	Name	Adduct	Adduct MW (Da)	Compound MW (Da)	Delta
HMDB35860	Terretonin	M+2Na+H	443.233	488.205	0.000597	Prenol Lipids
HMDB39364	Isolimonic acid 16->17-lactone	M+2Na+H	443.233	488.205	0.000597	Prenol Lipids
MS search for 738.504976 m/z Delta = abs( query mass - adduct mass )
Show entriesSearch:
Compound	Name	Adduct	Adduct MW (Da)	Compound MW (Da)	Delta
HMDB08959	PE(16:1(9Z)/18:1(11Z))	M+Na	738.504	715.515	0.000553	Glycerophospholipids
HMDB09283	PE(20:2(11Z,14Z)/14:0)	M+Na	738.504	715.515	0.000553	Glycerophospholipids
HMDB08928	PE(16:0/18:2(9Z,12Z))	M+Na	738.504	715.515	0.000553	Glycerophospholipids
HMDB08835	PE(14:0/20:2(11Z,14Z))	M+Na	738.504	715.515	0.000553	Glycerophospholipids
HMDB09251	PE(20:1(11Z)/14:1(9Z))	M+Na	738.504	715.515	0.000553	Glycerophospholipids
HMDB09056	PE(18:1(9Z)/16:1(9Z))	M+Na	738.504	715.515	0.000553	Glycerophospholipids
HMDB08867	PE(14:1(9Z)/20:1(11Z))	M+Na	738.504	715.515	0.000553	Glycerophospholipids
HMDB09023	PE(18:1(11Z)/16:1(9Z))	M+Na	738.504	715.515	0.000553	Glycerophospholipids
HMDB09088	PE(18:2(9Z,12Z)/16:0)	M+Na	738.504	715.515	0.000553	Glycerophospholipids
HMDB08960	PE(16:1(9Z)/18:1(9Z))	M+Na	738.504	715.515	0.000553	Glycerophospholipids
HMDB07859	PA(16:0/18:1(9Z))	M+ACN+Na	738.504	674.489	0.000555	Glycerophospholipids
HMDB31130	9-Octadecenoic acid 1-[[(1-oxohexadecyl)oxy]methyl]-2-(phosphonoxy)ethyl ester	M+ACN+Na	738.504	674.489	0.000555	Glycerophospholipids
HMDB07858	PA(16:0/18:1(11Z))	M+ACN+Na	738.504	674.489	0.000555	Glycerophospholipids
MS search for 344.279576 m/z Delta = abs( query mass - adduct mass )
Show entriesSearch:
Compound	Name	Adduct	Adduct MW (Da)	Compound MW (Da)	Delta
HMDB02250	Dodecanoylcarnitine	M+H	344.28	343.272	4.1e-05	Fatty Acid Esters
HMDB31047	Avocadyne 2-acetate	M+NH4	344.28	326.246	4.3e-05	Fatty Alcohols
HMDB11530	MG(0:0/14:0/0:0)	M+ACN+H	344.28	302.246	4.3e-05	Glycerolipids
HMDB31048	Avocadyne 1-acetate	M+NH4	344.28	326.246	4.3e-05	Fatty Alcohol Esters
HMDB31006	1-Acetoxy-2-hydroxy-16-heptadecen-4-one	M+NH4	344.28	326.246	4.3e-05	Fatty Alcohol Esters
HMDB11561	MG(14:0/0:0/0:0)	M+ACN+H	344.28	302.246	4.3e-05	Glycerolipids
HMDB31049	Avocadyne 4-acetate	M+NH4	344.28	326.246	4.3e-05	Fatty Alcohols
MS search for 346.295276 m/z Delta = abs( query mass - adduct mass )
Show entriesSearch:
Compound	Name	Adduct	Adduct MW (Da)	Compound MW (Da)	Delta
HMDB11534	MG(0:0/16:1(9Z)/0:0)	M+NH4	346.295	328.261	9.3e-05	Glycerolipids
HMDB31045	Avocadene 4-acetate	M+NH4	346.295	328.261	9.3e-05	Fatty Alcohols
HMDB31044	Avocadene 2-acetate	M+NH4	346.295	328.261	9.3e-05	Fatty Alcohols
HMDB31043	Avocadene 1-acetate	M+NH4	346.295	328.261	9.3e-05	Fatty Alcohols
HMDB11565	MG(16:1(9Z)/0:0/0:0)	M+NH4	346.295	328.261	9.3e-05	Glycerolipids
MS search for 372.310876 m/z Delta = abs( query mass - adduct mass )
Show entriesSearch:
Compound	Name	Adduct	Adduct MW (Da)	Compound MW (Da)	Delta
HMDB05066	Tetradecanoylcarnitine	M+H	372.311	371.304	4.1e-05	Fatty Acid Esters
HMDB04970	Glucosylceramide (d18:1/9Z-18:1)	M+H+NH4	372.311	725.581	4.2e-05	Sphingolipids
HMDB10714	Galactosylceramide (d18:1/18:1(9Z))	M+H+NH4	372.311	725.581	4.2e-05	Sphingolipids
HMDB11568	MG(18:2(9Z,12Z)/0:0/0:0)	M+NH4	372.311	354.277	4.3e-05	Glycerolipids
HMDB11533	MG(0:0/16:0/0:0)	M+ACN+H	372.311	330.277	4.3e-05	Glycerolipids
HMDB11564	MG(16:0/0:0/0:0)	M+ACN+H	372.311	330.277	4.3e-05	Glycerolipids
HMDB31074	Glycerol 1-hexadecanoate	M+ACN+H	372.311	330.277	4.3e-05	Glycerolipids
HMDB11538	MG(0:0/18:2(9Z,12Z)/0:0)	M+NH4	372.311	354.277	4.3e-05	Glycerolipids
HMDB42068	TG(14:0/14:0/14:1(9Z))	M+H+Na	372.312	720.627	0.000766	Glycerolipids
HMDB42271	TG(14:0/14:1(9Z)/14:0)	M+H+Na	372.312	720.627	0.000766	Glycerolipids
MS search for 400.357376 m/z Delta = abs( query mass - adduct mass )
Show entriesSearch:
Compound	Name	Adduct	Adduct MW (Da)	Compound MW (Da)	Delta
HMDB03896	7-Dehydrodesmosterol	M+NH4	400.357	382.324	1.3e-05	Prenol Lipids
HMDB01093	5a-Cholesta-8,24-dien-3-one	M+NH4	400.357	382.324	1.3e-05	Steroids
HMDB02394	Cholesta-4,6-dien-3-one	M+NH4	400.357	382.324	1.3e-05	Steroids
HMDB32023	3-Epidemissidine	M+H	400.357	399.35	1.5e-05	Steroids
MS search for 702.587976 m/z Delta = abs( query mass - adduct mass )
Show entriesSearch:
Compound	Name	Adduct	Adduct MW (Da)	Compound MW (Da)	Delta
HMDB11533	MG(0:0/16:0/0:0)	2M+ACN+H	702.588	330.277	0.000134	Glycerolipids
HMDB11564	MG(16:0/0:0/0:0)	2M+ACN+H	702.588	330.277	0.000134	Glycerolipids
HMDB31074	Glycerol 1-hexadecanoate	2M+ACN+H	702.588	330.277	0.000134	Glycerolipids
MS search for 730.619176 m/z Delta = abs( query mass - adduct mass )
Show entriesSearch:
Compound	Name	Adduct	Adduct MW (Da)	Compound MW (Da)	Delta
HMDB11567	MG(18:1(9Z)/0:0/0:0)	2M+NH4	730.619	356.293	3.3e-05	Glycerolipids
HMDB31923	10,20-Dihydroxyeicosanoic acid	2M+ACN+H	730.619	344.293	3.3e-05	Fatty Acids
HMDB11566	MG(18:1(11Z)/0:0/0:0)	2M+NH4	730.619	356.293	3.3e-05	Glycerolipids
HMDB11536	MG(0:0/18:1(11Z)/0:0)	2M+NH4	730.619	356.293	3.3e-05	Glycerolipids
HMDB33372	Stearoyllactic acid	2M+NH4	730.619	356.293	3.3e-05	Fatty Acid Esters
HMDB11537	MG(0:0/18:1(9Z)/0:0)	2M+NH4	730.619	356.293	3.3e-05	Glycerolipids
HMDB34031	3-(2-Heptenyloxy)-2-hydroxypropyl undecanoate	2M+NH4	730.619	356.293	3.3e-05	Fatty Acid Esters
MS search for 327.025676 m/z Delta = abs( query mass - adduct mass )
Show entriesSearch:
Compound	Name	Adduct	Adduct MW (Da)	Compound MW (Da)	Delta
HMDB37314	Norartocarpanone	M+K	327.027	288.063	0.00087	Flavonoids
HMDB31911	Porric acid B	M+K	327.027	288.063	0.00087	Benzofurans
HMDB05810	Eriodictyol	M+K	327.027	288.063	0.00087	Flavonoids
HMDB30847	Aromadendrin	M+K	327.027	288.063	0.00087	Flavonoids
HMDB32707	Dalbergioidin	M+K	327.027	288.063	0.00087	Flavonoids
HMDB41651	3',4',5,7-Tetrahydroxyisoflavanone	M+K	327.027	288.063	0.00087	Flavonoids
HMDB40314	2,4',5,7-Tetrahydroxyflavanone	M+K	327.027	288.063	0.00087	Flavonoids
MS search for 218.151576 m/z Delta = abs( query mass - adduct mass )
Show entriesSearch:
Compound	Name	Adduct	Adduct MW (Da)	Compound MW (Da)	Delta
HMDB37902	4,5-Dimethyl-2-heptyloxazole	M+Na	218.152	195.162	4.4e-05	Azoles
HMDB37898	2,5-Dibutyl-4-methyloxazole	M+Na	218.152	195.162	4.4e-05	Azoles
HMDB37901	4-Ethyl-2-hexyl-5-methyloxazole	M+Na	218.152	195.162	4.4e-05	Azoles
HMDB37899	5-Ethyl-2-hexyl-4-methyloxazole	M+Na	218.152	195.162	4.4e-05	Azoles
HMDB37900	4-Methyl-2-pentyl-5-propyloxazole	M+Na	218.152	195.162	4.4e-05	Azoles
HMDB35783	(+)-Menthone	M+ACN+Na	218.152	154.136	4.6e-05	Prenol Lipids
HMDB36126	(-)-Pinocampheol	M+ACN+Na	218.152	154.136	4.6e-05	Prenol Lipids
HMDB36068	Campholenic alcohol	M+ACN+Na	218.152	154.136	4.6e-05	Prenol Lipids
HMDB36102	D-Linalool	M+ACN+Na	218.152	154.136	4.6e-05	Prenol Lipids
HMDB36196	(2E,4E)-2,4-Decadien-1-ol	M+ACN+Na	218.152	154.136	4.6e-05	Fatty Alcohols
HMDB37047	(-)-trans-m-Menth-8-en-1-ol	M+ACN+Na	218.152	154.136	4.6e-05	Prenol Lipids
HMDB38185	Ocimen quintoxide	M+ACN+Na	218.152	154.136	4.6e-05	Prenol Lipids
HMDB38025	xi-p-Menth-3-en-1-ol	M+ACN+Na	218.152	154.136	4.6e-05	Prenol Lipids
HMDB35815	(+)-Isoborneol	M+ACN+Na	218.152	154.136	4.6e-05	Prenol Lipids
HMDB36112	(1R,4S,5R)-4-Thujanol	M+ACN+Na	218.152	154.136	4.6e-05	Prenol Lipids
HMDB34972	(+)-Isomenthone	M+ACN+Na	218.152	154.136	4.6e-05	Prenol Lipids
HMDB36097	Rose oxide	M+ACN+Na	218.152	154.136	4.6e-05	Prenol Lipids
HMDB37049	(R)-m-Menth-1(6)-en-8-ol	M+ACN+Na	218.152	154.136	4.6e-05	Prenol Lipids
HMDB35825	(-)-Dihydrocarveol	M+ACN+Na	218.152	154.136	4.6e-05	Prenol Lipids
HMDB37006	cis-Isopulegone	M+ACN+Na	218.152	154.136	4.6e-05	Prenol Lipids
HMDB37161	2-Isopropyl-5-methyl-2-hexenal	M+ACN+Na	218.152	154.136	4.6e-05	Carbonyl Compounds
HMDB04472	Eucalyptol	M+ACN+Na	218.152	154.136	4.6e-05	Oxanes
HMDB35955	(1R*,2S*,3S*,6S*)-2-Caranol	M+ACN+Na	218.152	154.136	4.6e-05	Prenol Lipids
HMDB35820	(R)-Citronellal	M+ACN+Na	218.152	154.136	4.6e-05	Prenol Lipids
HMDB36996	beta-Terpineol	M+ACN+Na	218.152	154.136	4.6e-05	Prenol Lipids
HMDB37133	Linaloyl oxide	M+ACN+Na	218.152	154.136	4.6e-05	Prenol Lipids
HMDB35818	(+)-Borneol	M+ACN+Na	218.152	154.136	4.6e-05	Prenol Lipids
HMDB36086	(S)-alpha-Terpineol	M+ACN+Na	218.152	154.136	4.6e-05	Prenol Lipids
HMDB05812	Geraniol	M+ACN+Na	218.152	154.136	4.6e-05	Prenol Lipids
HMDB35155	beta-Geraniol	M+ACN+Na	218.152	154.136	4.6e-05	Prenol Lipids
HMDB35823	(S)-p-Menth-1-en-4-ol	M+ACN+Na	218.152	154.136	4.6e-05	Prenol Lipids
HMDB37048	m-Menth-1-en-8-ol	M+ACN+Na	218.152	154.136	4.6e-05	Prenol Lipids
HMDB35838	Piperitol	M+ACN+Na	218.152	154.136	4.6e-05	Prenol Lipids
HMDB37214	cis-beta-Terpineol	M+ACN+Na	218.152	154.136	4.6e-05	Prenol Lipids
HMDB31410	3-Decen-2-one	M+ACN+Na	218.152	154.136	4.6e-05	Acryloyl Compounds
HMDB32530	Thujyl alcohol	M+ACN+Na	218.152	154.136	4.6e-05	Prenol Lipids
HMDB35841	Citronellal	M+ACN+Na	218.152	154.136	4.6e-05	Prenol Lipids
HMDB35819	(-)-Isoborneol	M+ACN+Na	218.152	154.136	4.6e-05	Prenol Lipids
HMDB36991	delta-Terpineol	M+ACN+Na	218.152	154.136	4.6e-05	Cycloalkanes
HMDB35162	(-)-Menthone	M+ACN+Na	218.152	154.136	4.6e-05	Prenol Lipids
HMDB30999	2-Decenal	M+ACN+Na	218.152	154.136	4.6e-05	Carbonyl Compounds
HMDB36077	p-Menth-8-en-3-ol	M+ACN+Na	218.152	154.136	4.6e-05	Prenol Lipids
HMDB35833	p-Menth-1-en-4-ol	M+ACN+Na	218.152	154.136	4.6e-05	Prenol Lipids
HMDB36041	(R)-Lavandulol	M+ACN+Na	218.152	154.136	4.6e-05	Fatty Alcohols
HMDB34969	(-)-Carvomenthone	M+ACN+Na	218.152	154.136	4.6e-05	Prenol Lipids
HMDB36100	3,7-Dimethyl-1,6-octadien-3-ol	M+ACN+Na	218.152	154.136	4.6e-05	Prenol Lipids
HMDB35861	trans-(-)-p-Menth-1-en-3-ol	M+ACN+Na	218.152	154.136	4.6e-05	Prenol Lipids
HMDB37215	trans-beta-Terpineol	M+ACN+Na	218.152	154.136	4.6e-05	Prenol Lipids
HMDB37019	6,8-Epoxy-p-menthane	M+ACN+Na	218.152	154.136	4.6e-05	Prenol Lipids
HMDB36107	Myrcenol	M+ACN+Na	218.152	154.136	4.6e-05	Alcohols And Polyols
HMDB04043	Alpha-Terpineol	M+ACN+Na	218.152	154.136	4.6e-05	Prenol Lipids
HMDB36993	gamma-Terpineol	M+ACN+Na	218.152	154.136	4.6e-05	Prenol Lipids
HMDB35842	(S)-Citronellal	M+ACN+Na	218.152	154.136	4.6e-05	Prenol Lipids
HMDB37007	p-Menth-1-en-9-ol	M+ACN+Na	218.152	154.136	4.6e-05	Prenol Lipids
HMDB41014	4-Decenal	M+ACN+Na	218.152	154.136	4.6e-05	Carbonyl Compounds
HMDB32118	2,6-Dimethyl-7-octen-3-one	M+ACN+Na	218.152	154.136	4.6e-05	Carbonyl Compounds
HMDB34932	Fenchol	M+ACN+Na	218.152	154.136	4.6e-05	Prenol Lipids
HMDB36096	1,4-Cineole	M+ACN+Na	218.152	154.136	4.6e-05	Prenol Lipids
HMDB35614	2-Bornanol	M+ACN+Na	218.152	154.136	4.6e-05	Prenol Lipids
HMDB36078	(-)-Isopulegol	M+ACN+Na	218.152	154.136	4.6e-05	Prenol Lipids
HMDB35272	p-Menthan-2-one	M+ACN+Na	218.152	154.136	4.6e-05	Prenol Lipids
HMDB40448	2-(1-Methylpropyl)cyclohexanone	M+ACN+Na	218.152	154.136	4.6e-05	Cycloalkanes
HMDB36101	(R)-3,7-Dimethyl-1,6-octadien-3-ol	M+ACN+Na	218.152	154.136	4.6e-05	Prenol Lipids
HMDB37016	p-Menth-1-en-5-ol	M+ACN+Na	218.152	154.136	4.6e-05	Prenol Lipids
HMDB34848	9-Decenal	M+ACN+Na	218.152	154.136	4.6e-05	Carbonyl Compounds
HMDB34976	(±)-Borneol	M+ACN+Na	218.152	154.136	4.6e-05	Prenol Lipids
HMDB35954	(1R*,3R*,6S*)-3-Caranol	M+ACN+Na	218.152	154.136	4.6e-05	Prenol Lipids
HMDB41034	(4Z,7Z)-4,7-Decadien-1-ol	M+ACN+Na	218.152	154.136	4.6e-05	Fatty Alcohols
HMDB37183	Polysorbate 60	M+2H	218.151	434.288	0.000316	Monosaccharides
HMDB13325	2-trans,4-cis-Decadienoylcarnitine	M+3ACN+2H	218.152	311.21	0.00035	Fatty Acid Esters
MS search for 222.068076 m/z Delta = abs( query mass - adduct mass )
Show entriesSearch:
Compound	Name	Adduct	Adduct MW (Da)	Compound MW (Da)	Delta
HMDB40121	Methyl 3,4-dihydroxy-5-prenylbenzoate 3-glucoside	M+2Na	222.068	398.158	1.7e-05	Hydrolyzable Tannins
HMDB40896	Methyl (3x,10R)-dihydroxy-11-dodecene-6,8-diynoate 10-glucoside	M+2Na	222.068	398.158	1.7e-05	Fatty Acyl Glicosides
MS search for 225.086976 m/z Delta = abs( query mass - adduct mass )
Show entriesSearch:
Compound	Name	Adduct	Adduct MW (Da)	Compound MW (Da)	Delta
HMDB32988	5-Hydroxymaltol	M+2ACN+H	225.087	142.027	3e-06	Pyrans
HMDB02349	trans-trans-Muconic acid	M+2ACN+H	225.087	142.027	3e-06	Fatty Acids
HMDB06331	cis,cis-Muconic acid	M+2ACN+H	225.087	142.027	3e-06	Fatty Acids
HMDB02432	Sumiki's acid	M+2ACN+H	225.087	142.027	3e-06	Furans
HMDB32923	Kojic acid	M+2ACN+H	225.087	142.027	3e-06	Pyrans
HMDB00978	4-(2-Aminophenyl)-2,4-dioxobutanoic acid	M+NH4	225.087	207.053	5e-06	Benzoic Acid And Derivatives
HMDB00017	4-Pyridoxic acid	M+ACN+H	225.087	183.053	5e-06	Pyridines And Derivatives
HMDB11631	L-3-Hydroxykynurenine	M+H	225.087	224.08	7e-06	Amino Acids And Derivatives
HMDB00732	Hydroxykynurenine	M+H	225.087	224.08	7e-06	Amino Acids And Derivatives
HMDB12819	5-Hydroxykynurenine	M+H	225.087	224.08	7e-06	Amino Acids And Derivatives
HMDB29397	L-Nicotianine	M+H	225.087	224.08	7e-06	Amino Acids And Derivatives
HMDB14787	Stavudine	M+H	225.087	224.08	7e-06	Pyrimidine Nucleosides And Analogues
HMDB39340	Ichangin 4-glucoside	M+2H+Na	225.087	650.257	9.9e-05	Prenol Lipids
HMDB14821	Midazolam	M+3ACN+2H	225.086	325.078	0.000777	Benzodiazepines
HMDB32468	2-Phenylpropionaldehyde dimethyl acetal	M+2Na-H	225.086	180.115	0.000786	No Annotation
HMDB36817	Norecasantalic acid	M+2Na-H	225.086	180.115	0.000786	Prenol Lipids
HMDB30039	Jasmolone	M+2Na-H	225.086	180.115	0.000786	Alcohols And Polyols
HMDB30007	2,2,7,7-Tetramethyl-1,6-dioxaspiro[4.4]nona-3,8-diene	M+2Na-H	225.086	180.115	0.000786	Dihydrofurans
HMDB39159	Bovolide	M+2Na-H	225.086	180.115	0.000786	Dihydrofurans
HMDB39957	4-(Butoxymethyl)phenol	M+2Na-H	225.086	180.115	0.000786	Phenols And Derivatives
HMDB35240	Dihydroactinidiolide	M+2Na-H	225.086	180.115	0.000786	Prenol Lipids
HMDB36669	(+)-Myrtenyl formate	M+2Na-H	225.086	180.115	0.000786	Prenol Lipids
HMDB30378	(Z)-Narceine imide	M+H+Na	225.088	426.179	0.000814	Stilbenes
HMDB36526	Myricanol 5-(6-galloylglucoside)	M+3H	225.088	672.242	0.000902	Hydrolyzable Tannins
MS search for 231.170276 m/z Delta = abs( query mass - adduct mass )
Show entriesSearch:
Compound	Name	Adduct	Adduct MW (Da)	Compound MW (Da)	Delta
HMDB29130	Valyl-Isoleucine	M+H	231.17	230.163	4.3e-05	Amino Acids And Derivatives
HMDB28920	Isoleucyl-Valine	M+H	231.17	230.163	4.3e-05	Amino Acids And Derivatives
HMDB29131	Valyl-Leucine	M+H	231.17	230.163	4.3e-05	Amino Acids And Derivatives
HMDB28942	Leucyl-Valine	M+H	231.17	230.163	4.3e-05	Amino Acids And Derivatives
HMDB11626	Dodecanol	M+2Na-H	231.17	186.198	0.000751	Fatty Alcohols
HMDB41288	2-Butyl-1-octanol	M+2Na-H	231.17	186.198	0.000751	Fatty Alcohols
MS search for 245.078376 m/z Delta = abs( query mass - adduct mass )
Show entriesSearch:
Compound	Name	Adduct	Adduct MW (Da)	Compound MW (Da)	Delta
HMDB31668	Dihydrodeoxy-8-epiaustdiol	M+Na	245.078	222.089	5.1e-05	Pyrans
HMDB37130	Piperonyl isobutyrate	M+Na	245.078	222.089	5.1e-05	Benzyloxycarbonyls
HMDB29226	5'-(3'-methoxy-4'-hydroxyphenyl)-gamma-valerolactone	M+Na	245.078	222.089	5.1e-05	Phenols And Derivatives
HMDB13247	Monobutylphthalate	M+Na	245.078	222.089	5.1e-05	Benzoic Acid And Derivatives
HMDB38563	(Z)-3-(2,4,5-Trimethoxyphenyl)-2-propenal	M+Na	245.078	222.089	5.1e-05	Cinnamaldehydes
HMDB33776	Apiole	M+Na	245.078	222.089	5.1e-05	Benzodioxoles
HMDB02056	Monoisobutyl phthalic acid	M+Na	245.078	222.089	5.1e-05	Benzoic Acid And Derivatives
HMDB30725	Dillapiol	M+Na	245.078	222.089	5.1e-05	Benzodioxoles
HMDB29470	Isodillapiole	M+Na	245.078	222.089	5.1e-05	Styrenes
HMDB41379	2,3-Dihydro-3-hydroxy-6-methoxy-2,2-dimethyl-4H-1-benzopyran-4-one	M+Na	245.078	222.089	5.1e-05	Benzopyrans
HMDB37681	Vanillin isobutyrate	M+Na	245.078	222.089	5.1e-05	Phenylacetic Acid Derivatives
HMDB34056	5-(3,4-Methylenedioxyphenyl)pentanoic acid	M+Na	245.078	222.089	5.1e-05	Benzodioxoles
HMDB15438	Spirapril	M+H+Na	245.078	466.16	0.000322	Amino Acids And Derivatives
HMDB32751	S-1-Propenyl 2-propenesulfinothioate	M+2ACN+H	245.078	162.017	0.0007	Organic Disulfides
HMDB32753	R-1-Propenyl 2-propenesulfinothioate	M+2ACN+H	245.078	162.017	0.0007	Organic Disulfides
HMDB32750	S-2-Propenyl 1-propenesulfinothioate	M+2ACN+H	245.078	162.017	0.0007	Organic Disulfides
HMDB33963	Allicin	M+2ACN+H	245.078	162.017	0.0007	Organic Disulfides
HMDB32752	R-2-Propenyl 1-propenesulfinothioate	M+2ACN+H	245.078	162.017	0.0007	Organic Disulfides
HMDB40718	Zwiebelane B	M+2ACN+H	245.078	162.017	0.0007	Thiolanes
MS search for 253.093176 m/z Delta = abs( query mass - adduct mass )
Show entriesSearch:
Compound	Name	Adduct	Adduct MW (Da)	Compound MW (Da)	Delta
HMDB29736	1H-Imidazole-1-acetic acid	2M+H	253.093	126.043	4.5e-05	Amino Acids And Derivatives
HMDB00071	Deoxyinosine	M+H	253.093	252.086	4.5e-05	Purine Nucleosides And Analogues
HMDB00262	Thymine	2M+H	253.093	126.043	4.5e-05	Pyrimidines And Derivatives
HMDB29956	Nebularine	M+H	253.093	252.086	4.5e-05	Glycosyl Compounds
HMDB02024	Imidazoleacetic acid	2M+H	253.093	126.043	4.5e-05	Azoles
HMDB15217	Pilocarpine	M+2Na-H	253.092	208.121	0.000838	No Annotation
MS search for 280.092076 m/z Delta = abs( query mass - adduct mass )
Show entriesSearch:
Compound	Name	Adduct	Adduct MW (Da)	Compound MW (Da)	Delta
HMDB33610	Pandamarilactam 3x	M+2Na-H	280.092	235.121	7.3e-05	Pyrrolidines
HMDB06955	3-Hydroxy-2-methylpyridine-4,5-dicarboxylate	M+2ACN+H	280.093	197.032	0.000716	Pyridines And Derivatives
HMDB14965	Cinoxacin	M+NH4	280.093	262.059	0.000718	Amino Acids And Derivatives
HMDB33281	8-Hydroxypinoresinol 8-glucoside	M+H+Na	280.093	536.189	0.000859	Lignan Glycosides
HMDB33282	8-Hydroxypinoresinol 4-glucoside	M+H+Na	280.093	536.189	0.000859	Lignan Glycosides
MS search for 284.094876 m/z Delta = abs( query mass - adduct mass )
Show entriesSearch:
Compound	Name	Adduct	Adduct MW (Da)	Compound MW (Da)	Delta
HMDB38867	Diospyrin	M+2ACN+2H	284.095	484.122	0.000208	Flavonoids
HMDB32907	Isolariciresinol 9-O-beta-D-glucoside	M+2Na	284.094	522.21	0.000602	Lignan Glycosides
HMDB34353	Physalin D	M+H+Na	284.095	544.194	0.000602	Steroids And Derivatives
HMDB34330	Physalin E	M+H+Na	284.095	544.194	0.000602	Steroids And Derivatives
HMDB34749	Icariside E5	M+2Na	284.094	522.21	0.000602	Stilbenes
HMDB40471	Isolariciresinol 4'-O-beta-D-glucoside	M+2Na	284.094	522.21	0.000602	Lignan Glycosides
HMDB38711	(7'R,8'R)-4,7'-Epoxy-3',5-dimethoxy-4',9,9'-lignanetriol 9'-glucoside	M+2Na	284.094	522.21	0.000602	Lignan Glycosides
HMDB38927	Isolariciresinol 9'-O-beta-D-glucoside	M+2Na	284.094	522.21	0.000602	Lignan Glycosides
HMDB40647	16,17-Dihydro-16a,17-dihydroxygibberellin A4 17-glucoside	M+H+K	284.096	528.221	0.000679	Prenol Lipids
HMDB15258	Dutasteride	M+H+K	284.096	528.221	0.000915	Prenol Lipids
MS search for 296.258576 m/z Delta = abs( query mass - adduct mass )
Show entriesSearch:
Compound	Name	Adduct	Adduct MW (Da)	Compound MW (Da)	Delta
HMDB31145	5-Dodecyldihydro-2(3H)-furanone	M+ACN+H	296.258	254.225	0.000173	Lactones
HMDB12328	Palmitelaidic acid	M+ACN+H	296.258	254.225	0.000173	Fatty Acids And Conjugates
HMDB31053	(E)-6-Hexadecenoic acid	M+ACN+H	296.258	254.225	0.000173	Fatty Acids And Conjugates
HMDB30962	Calendic acid	M+NH4	296.258	278.225	0.000173	Lineolic Acids And Derivatives
HMDB38958	Citronellyl hexanoate	M+ACN+H	296.258	254.225	0.000173	Fatty Alcohol Esters
HMDB30963	Punicic acid	M+NH4	296.258	278.225	0.000173	Lineolic Acids And Derivatives
HMDB32638	(Z)-5-Hexadecenoic acid	M+ACN+H	296.258	254.225	0.000173	Fatty Acids And Conjugates
HMDB10735	Trans-Hexa-dec-2-enoic acid	M+ACN+H	296.258	254.225	0.000173	Fatty Acids And Conjugates
HMDB03229	Palmitoleic acid	M+ACN+H	296.258	254.225	0.000173	Fatty Acids And Conjugates
HMDB31711	15-Hexadecanolide	M+ACN+H	296.258	254.225	0.000173	Macrolides And Analogues
HMDB02186	Hypogeic acid	M+ACN+H	296.258	254.225	0.000173	Fatty Acids And Conjugates
HMDB37647	(E)-11-Hexadecenoic acid	M+ACN+H	296.258	254.225	0.000173	Fatty Acids And Conjugates
HMDB30964	Linolenelaidic acid	M+NH4	296.258	278.225	0.000173	Lineolic Acids And Derivatives
HMDB01388	Alpha-Linolenic acid	M+NH4	296.258	278.225	0.000173	Lineolic Acids And Derivatives
HMDB41422	(Z)-14-Methyl-6-pentadecenoic acid	M+ACN+H	296.258	254.225	0.000173	Fatty Acids And Conjugates
HMDB33791	(E)-3-Hexadecenoic acid	M+ACN+H	296.258	254.225	0.000173	Fatty Acids And Conjugates
HMDB03073	Gamma-Linolenic acid	M+NH4	296.258	278.225	0.000173	Lineolic Acids And Derivatives
HMDB35877	(Z)-13-Hexadecenoic acid	M+ACN+H	296.258	254.225	0.000173	Fatty Acids And Conjugates
HMDB02262	CE(12:0)	M+H+Na	296.259	568.522	0.000637	Steroids And Derivatives
MS search for 301.165876 m/z Delta = abs( query mass - adduct mass )
Show entriesSearch:
Compound	Name	Adduct	Adduct MW (Da)	Compound MW (Da)	Delta
HMDB14673	Mephenytoin	M+2ACN+H	301.166	218.106	2.2e-05	Imidazolidines
HMDB01238	N-Acetylserotonin	M+2ACN+H	301.166	218.106	2.2e-05	Indoles
HMDB14932	Primidone	M+2ACN+H	301.166	218.106	2.2e-05	Pyrimidines And Derivatives
HMDB39998	2-Acetyl-3,6-dimethylpyrazine	2M+H	301.166	150.079	2.6e-05	Diazines
HMDB29410	2-Acetyl-3-ethylpyrazine	2M+H	301.166	150.079	2.6e-05	Diazines
HMDB38513	7,8-Dihydro-3-methylpyrrolo[1,2-a]pyrimidin-2(6H)-one	2M+H	301.166	150.079	2.6e-05	Pyrimidines And Derivatives
HMDB39999	2-Acetyl-3,5-dimethylpyrazine	2M+H	301.166	150.079	2.6e-05	Diazines
MS search for 304.100176 m/z Delta = abs( query mass - adduct mass )
Show entriesSearch:
Compound	Name	Adduct	Adduct MW (Da)	Compound MW (Da)	Delta
HMDB00360	2,4-Dihydroxybutanoic acid	2M+ACN+Na	304.1	120.042	0.000106	Hydroxy Acids And Derivatives
HMDB00337	(S)-3,4-Dihydroxybutyric acid	2M+ACN+Na	304.1	120.042	0.000106	Hydroxy Acids And Derivatives
HMDB02453	4-Deoxythreonic acid	2M+ACN+Na	304.1	120.042	0.000106	Hydroxy Acids And Derivatives
HMDB02601	A,b-Dihydroxyisobutyric acid	2M+ACN+Na	304.1	120.042	0.000106	Sugar Acids And Derivatives
HMDB00498	4-Deoxyerythronic acid	2M+ACN+Na	304.1	120.042	0.000106	Hydroxy Acids And Derivatives
HMDB02649	Erythrose	2M+ACN+Na	304.1	120.042	0.000106	Oxolanes
HMDB06293	L-Erythrulose	2M+ACN+Na	304.1	120.042	0.000106	Monosaccharides
HMDB37843	N-(1-Deoxy-1-fructosyl)threonine	M+3Na	304.1	843.333	0.000109	Trisaccharides
HMDB28822	Glutamyl-Isoleucine	M+2Na-H	304.101	259.129	0.000381	Amino Acids And Derivatives
HMDB28928	Leucyl-Glutamate	M+2Na-H	304.101	259.129	0.000381	Amino Acids And Derivatives
HMDB28823	Glutamyl-Leucine	M+2Na-H	304.101	259.129	0.000381	Amino Acids And Derivatives
HMDB28906	Isoleucyl-Glutamate	M+2Na-H	304.101	259.129	0.000381	Amino Acids And Derivatives
MS search for 307.957676 m/z Delta = abs( query mass - adduct mass )
Show entriesSearch:
Compound	Name	Adduct	Adduct MW (Da)	Compound MW (Da)	Delta
HMDB12216	Dimethylarsinous acid	2M+ACN+Na	307.958	121.971	0.000662	No Annotation
MS search for 312.980576 m/z Delta = abs( query mass - adduct mass )
Show entriesSearch:
Compound	Name	Adduct	Adduct MW (Da)	Compound MW (Da)	Delta
HMDB14882	Zileuton	M+2K+H	312.981	236.062	0.000412	Benzothiophenes
MS search for 314.305476 m/z Delta = abs( query mass - adduct mass )
Show entriesSearch:
Compound	Name	Adduct	Adduct MW (Da)	Compound MW (Da)	Delta
HMDB35575	4,6-Nonadecanedione	M+NH4	314.305	296.272	0.000123	Carbonyl Compounds
HMDB32317	Hexanal hexyl isoamyl acetal	M+ACN+H	314.305	272.272	0.000123	Fatty Acid Esters
HMDB40983	1,17-Heptadecanediol	M+ACN+H	314.305	272.272	0.000123	Fatty Alcohols
HMDB13622	Nonadeca-10(Z)-enoic acid	M+NH4	314.305	296.272	0.000123	Fatty Acids And Conjugates
MS search for 333.130776 m/z Delta = abs( query mass - adduct mass )
Show entriesSearch:
Compound	Name	Adduct	Adduct MW (Da)	Compound MW (Da)	Delta
HMDB35217	10-Acetoxyligustroside	M+2ACN+2H	333.131	582.195	0.000475	Phenols And Derivatives
MS search for 333.147576 m/z Delta = abs( query mass - adduct mass )
Show entriesSearch:
Compound	Name	Adduct	Adduct MW (Da)	Compound MW (Da)	Delta
HMDB13206	9-Decenoylcholine	M+2K+H	333.147	256.228	0.000882	Alcohols And Polyols
MS search for 336.166576 m/z Delta = abs( query mass - adduct mass )
Show entriesSearch:
Compound	Name	Adduct	Adduct MW (Da)	Compound MW (Da)	Delta
HMDB28742	Asparaginyl-Tryptophan	M+NH4	336.167	318.133	5.2e-05	Amino Acids And Derivatives
HMDB29078	Tryptophyl-Asparagine	M+NH4	336.167	318.133	5.2e-05	Amino Acids And Derivatives
HMDB29107	Tyrosyl-Histidine	M+NH4	336.167	318.133	5.2e-05	Amino Acids And Derivatives
HMDB28897	Histidinyl-Tyrosine	M+NH4	336.167	318.133	5.2e-05	Amino Acids And Derivatives
MS search for 337.234976 m/z Delta = abs( query mass - adduct mass )
Show entriesSearch:
Compound	Name	Adduct	Adduct MW (Da)	Compound MW (Da)	Delta
HMDB41220	Dibutyl decanedioate	M+Na	337.235	314.246	4.8e-05	Fatty Acid Esters
HMDB04704	9,10-DHOME	M+Na	337.235	314.246	4.8e-05	Fatty Acids And Conjugates
HMDB31679	(9xi,10xi,12xi)-9,10-Dihydroxy-12-octadecenoic acid	M+Na	337.235	314.246	4.8e-05	Fatty Acids And Conjugates
HMDB00782	Octadecanedioic acid	M+Na	337.235	314.246	4.8e-05	Carboxylic Acids And Derivatives
HMDB04705	12,13-DHOME	M+Na	337.235	314.246	4.8e-05	Fatty Acids And Conjugates
MS search for 345.023676 m/z Delta = abs( query mass - adduct mass )
Show entriesSearch:
Compound	Name	Adduct	Adduct MW (Da)	Compound MW (Da)	Delta
HMDB15544	Tazobactam	M+2Na-H	345.024	300.053	0.000324	Beta Lactam
MS search for 352.004576 m/z Delta = abs( query mass - adduct mass )
Show entriesSearch:
Compound	Name	Adduct	Adduct MW (Da)	Compound MW (Da)	Delta
HMDB14805	Histamine Phosphate	M+2Na-H	352.005	307.033	2.1e-05	Organic Phosphoric Acids And Derivatives
HMDB37128	Disodium succinate	2M+3H2O+2H	352.004	161.99	0.00046	Carboxylic Acids And Derivatives
MS search for 360.043076 m/z Delta = abs( query mass - adduct mass )
Show entriesSearch:
Compound	Name	Adduct	Adduct MW (Da)	Compound MW (Da)	Delta
HMDB13929	2-Oxoclopidogrel	M+Na	360.043	337.054	8.4e-05	Amino Acids And Derivatives
MS search for 362.052876 m/z Delta = abs( query mass - adduct mass )
Show entriesSearch:
Compound	Name	Adduct	Adduct MW (Da)	Compound MW (Da)	Delta
HMDB51790	TG(22:1(13Z)/22:5(4Z,7Z,10Z,13Z,16Z)/22:4(7Z,10Z,13Z,16Z))	M+H+2Na	362.053	1038.86	0.000495	Glycerolipids
HMDB47627	TG(24:0/20:4(8Z,11Z,14Z,17Z)/22:6(4Z,7Z,10Z,13Z,16Z,19Z))	M+H+2Na	362.053	1038.86	0.000495	Glycerolipids
HMDB47690	TG(24:0/22:6(4Z,7Z,10Z,13Z,16Z,19Z)/20:4(5Z,8Z,11Z,14Z))	M+H+2Na	362.053	1038.86	0.000495	Glycerolipids
HMDB52340	TG(24:1(15Z)/20:5(5Z,8Z,11Z,14Z,17Z)/22:4(7Z,10Z,13Z,16Z))	M+H+2Na	362.053	1038.86	0.000495	Glycerolipids
HMDB51779	TG(22:1(13Z)/22:4(7Z,10Z,13Z,16Z)/22:5(7Z,10Z,13Z,16Z,19Z))	M+H+2Na	362.053	1038.86	0.000495	Glycerolipids
HMDB46804	TG(22:0/22:4(7Z,10Z,13Z,16Z)/22:6(4Z,7Z,10Z,13Z,16Z,19Z))	M+H+2Na	362.053	1038.86	0.000495	Glycerolipids
HMDB51375	TG(20:3(5Z,8Z,11Z)/22:6(4Z,7Z,10Z,13Z,16Z,19Z)/24:1(15Z))	M+H+2Na	362.053	1038.86	0.000495	Glycerolipids
HMDB54758	TG(22:4(7Z,10Z,13Z,16Z)/22:1(13Z)/22:5(4Z,7Z,10Z,13Z,16Z))	M+H+2Na	362.053	1038.86	0.000495	Glycerolipids
HMDB55024	TG(22:5(4Z,7Z,10Z,13Z,16Z)/24:1(15Z)/20:4(8Z,11Z,14Z,17Z))	M+H+2Na	362.053	1038.86	0.000495	Glycerolipids
HMDB51137	TG(20:3(5Z,8Z,11Z)/24:1(15Z)/22:6(4Z,7Z,10Z,13Z,16Z,19Z))	M+H+2Na	362.053	1038.86	0.000495	Glycerolipids
HMDB54961	TG(22:5(4Z,7Z,10Z,13Z,16Z)/24:0/20:5(5Z,8Z,11Z,14Z,17Z))	M+H+2Na	362.053	1038.86	0.000495	Glycerolipids
HMDB52234	TG(24:1(15Z)/20:4(5Z,8Z,11Z,14Z)/22:5(7Z,10Z,13Z,16Z,19Z))	M+H+2Na	362.053	1038.86	0.000495	Glycerolipids
HMDB52274	TG(24:1(15Z)/22:5(4Z,7Z,10Z,13Z,16Z)/20:4(5Z,8Z,11Z,14Z))	M+H+2Na	362.053	1038.86	0.000495	Glycerolipids
HMDB54621	TG(22:2(13Z,16Z)/22:6(4Z,7Z,10Z,13Z,16Z,19Z)/22:2(13Z,16Z))	M+H+2Na	362.053	1038.86	0.000495	Glycerolipids
HMDB54087	TG(20:4(5Z,8Z,11Z,14Z)/24:0/22:6(4Z,7Z,10Z,13Z,16Z,19Z))	M+H+2Na	362.053	1038.86	0.000495	Glycerolipids
HMDB47553	TG(24:0/22:5(4Z,7Z,10Z,13Z,16Z)/20:5(5Z,8Z,11Z,14Z,17Z))	M+H+2Na	362.053	1038.86	0.000495	Glycerolipids
HMDB47696	TG(24:0/22:6(4Z,7Z,10Z,13Z,16Z,19Z)/20:4(8Z,11Z,14Z,17Z))	M+H+2Na	362.053	1038.86	0.000495	Glycerolipids
HMDB55710	TG(20:5(5Z,8Z,11Z,14Z,17Z)/24:0/22:5(7Z,10Z,13Z,16Z,19Z))	M+H+2Na	362.053	1038.86	0.000495	Glycerolipids
HMDB47650	TG(24:0/20:5(5Z,8Z,11Z,14Z,17Z)/22:5(7Z,10Z,13Z,16Z,19Z))	M+H+2Na	362.053	1038.86	0.000495	Glycerolipids
HMDB52360	TG(24:1(15Z)/22:5(7Z,10Z,13Z,16Z,19Z)/20:4(8Z,11Z,14Z,17Z))	M+H+2Na	362.053	1038.86	0.000495	Glycerolipids
HMDB54954	TG(22:5(4Z,7Z,10Z,13Z,16Z)/22:0/22:5(7Z,10Z,13Z,16Z,19Z))	M+H+2Na	362.053	1038.86	0.000495	Glycerolipids
HMDB52354	TG(24:1(15Z)/22:5(7Z,10Z,13Z,16Z,19Z)/20:4(5Z,8Z,11Z,14Z))	M+H+2Na	362.053	1038.86	0.000495	Glycerolipids
HMDB51774	TG(22:1(13Z)/22:4(7Z,10Z,13Z,16Z)/22:5(4Z,7Z,10Z,13Z,16Z))	M+H+2Na	362.053	1038.86	0.000495	Glycerolipids
HMDB54169	TG(20:4(5Z,8Z,11Z,14Z)/24:1(15Z)/22:5(4Z,7Z,10Z,13Z,16Z))	M+H+2Na	362.053	1038.86	0.000495	Glycerolipids
HMDB46953	TG(22:0/22:5(7Z,10Z,13Z,16Z,19Z)/22:5(7Z,10Z,13Z,16Z,19Z))	M+H+2Na	362.053	1038.86	0.000495	Glycerolipids
HMDB52123	TG(24:1(15Z)/20:3(5Z,8Z,11Z)/22:6(4Z,7Z,10Z,13Z,16Z,19Z))	M+H+2Na	362.053	1038.86	0.000495	Glycerolipids
HMDB46828	TG(22:0/22:5(4Z,7Z,10Z,13Z,16Z)/22:5(7Z,10Z,13Z,16Z,19Z))	M+H+2Na	362.053	1038.86	0.000495	Glycerolipids
HMDB54771	TG(22:4(7Z,10Z,13Z,16Z)/24:1(15Z)/20:5(5Z,8Z,11Z,14Z,17Z))	M+H+2Na	362.053	1038.86	0.000495	Glycerolipids
HMDB54552	TG(22:2(13Z,16Z)/22:4(7Z,10Z,13Z,16Z)/22:4(7Z,10Z,13Z,16Z))	M+H+2Na	362.053	1038.86	0.000495	Glycerolipids
HMDB52369	TG(24:1(15Z)/22:6(4Z,7Z,10Z,13Z,16Z,19Z)/20:3n6)	M+H+2Na	362.053	1038.86	0.000495	Glycerolipids
HMDB52280	TG(24:1(15Z)/22:5(4Z,7Z,10Z,13Z,16Z)/20:4(8Z,11Z,14Z,17Z))	M+H+2Na	362.053	1038.86	0.000495	Glycerolipids
HMDB53831	TG(20:3n6/24:1(15Z)/22:6(4Z,7Z,10Z,13Z,16Z,19Z))	M+H+2Na	362.053	1038.86	0.000495	Glycerolipids
HMDB54949	TG(22:5(4Z,7Z,10Z,13Z,16Z)/22:0/22:5(4Z,7Z,10Z,13Z,16Z))	M+H+2Na	362.053	1038.86	0.000495	Glycerolipids
HMDB47645	TG(24:0/20:5(5Z,8Z,11Z,14Z,17Z)/22:5(4Z,7Z,10Z,13Z,16Z))	M+H+2Na	362.053	1038.86	0.000495	Glycerolipids
HMDB52265	TG(24:1(15Z)/22:4(7Z,10Z,13Z,16Z)/20:5(5Z,8Z,11Z,14Z,17Z))	M+H+2Na	362.053	1038.86	0.000495	Glycerolipids
HMDB54763	TG(22:4(7Z,10Z,13Z,16Z)/22:1(13Z)/22:5(7Z,10Z,13Z,16Z,19Z))	M+H+2Na	362.053	1038.86	0.000495	Glycerolipids
HMDB51875	TG(22:1(13Z)/22:5(7Z,10Z,13Z,16Z,19Z)/22:4(7Z,10Z,13Z,16Z))	M+H+2Na	362.053	1038.86	0.000495	Glycerolipids
HMDB55608	TG(20:4(8Z,11Z,14Z,17Z)/24:1(15Z)/22:5(7Z,10Z,13Z,16Z,19Z))	M+H+2Na	362.053	1038.86	0.000495	Glycerolipids
HMDB46823	TG(22:0/22:5(4Z,7Z,10Z,13Z,16Z)/22:5(4Z,7Z,10Z,13Z,16Z))	M+H+2Na	362.053	1038.86	0.000495	Glycerolipids
HMDB46948	TG(22:0/22:5(7Z,10Z,13Z,16Z,19Z)/22:5(4Z,7Z,10Z,13Z,16Z))	M+H+2Na	362.053	1038.86	0.000495	Glycerolipids
HMDB52219	TG(24:1(15Z)/20:3n6/22:6(4Z,7Z,10Z,13Z,16Z,19Z))	M+H+2Na	362.053	1038.86	0.000495	Glycerolipids
HMDB54174	TG(20:4(5Z,8Z,11Z,14Z)/24:1(15Z)/22:5(7Z,10Z,13Z,16Z,19Z))	M+H+2Na	362.053	1038.86	0.000495	Glycerolipids
HMDB47483	TG(24:0/20:4(5Z,8Z,11Z,14Z)/22:6(4Z,7Z,10Z,13Z,16Z,19Z))	M+H+2Na	362.053	1038.86	0.000495	Glycerolipids
HMDB55819	TG(22:5(7Z,10Z,13Z,16Z,19Z)/22:0/22:5(7Z,10Z,13Z,16Z,19Z))	M+H+2Na	362.053	1038.86	0.000495	Glycerolipids
HMDB46972	TG(22:0/22:6(4Z,7Z,10Z,13Z,16Z,19Z)/22:4(7Z,10Z,13Z,16Z))	M+H+2Na	362.053	1038.86	0.000495	Glycerolipids
HMDB47673	TG(24:0/22:5(7Z,10Z,13Z,16Z,19Z)/20:5(5Z,8Z,11Z,14Z,17Z))	M+H+2Na	362.053	1038.86	0.000495	Glycerolipids
HMDB54692	TG(22:4(7Z,10Z,13Z,16Z)/22:0/22:6(4Z,7Z,10Z,13Z,16Z,19Z))	M+H+2Na	362.053	1038.86	0.000495	Glycerolipids
HMDB54549	TG(22:2(13Z,16Z)/22:2(13Z,16Z)/22:6(4Z,7Z,10Z,13Z,16Z,19Z))	M+H+2Na	362.053	1038.86	0.000495	Glycerolipids
HMDB52325	TG(24:1(15Z)/20:4(8Z,11Z,14Z,17Z)/22:5(4Z,7Z,10Z,13Z,16Z))	M+H+2Na	362.053	1038.86	0.000495	Glycerolipids
HMDB52229	TG(24:1(15Z)/20:4(5Z,8Z,11Z,14Z)/22:5(4Z,7Z,10Z,13Z,16Z))	M+H+2Na	362.053	1038.86	0.000495	Glycerolipids
HMDB52330	TG(24:1(15Z)/20:4(8Z,11Z,14Z,17Z)/22:5(7Z,10Z,13Z,16Z,19Z))	M+H+2Na	362.053	1038.86	0.000495	Glycerolipids
HMDB54820	TG(22:4(7Z,10Z,13Z,16Z)/22:2(13Z,16Z)/22:4(7Z,10Z,13Z,16Z))	M+H+2Na	362.053	1038.86	0.000495	Glycerolipids
HMDB55569	TG(20:4(8Z,11Z,14Z,17Z)/24:0/22:6(4Z,7Z,10Z,13Z,16Z,19Z))	M+H+2Na	362.053	1038.86	0.000495	Glycerolipids
MS search for 366.998476 m/z Delta = abs( query mass - adduct mass )
Show entriesSearch:
Compound	Name	Adduct	Adduct MW (Da)	Compound MW (Da)	Delta
HMDB02780	Catechin	M+2K+H	366.998	290.079	0.000398	Flavonoids
HMDB32322	cis-3 and trans-2-Hexenyl propionate	M+2K+H	366.998	290.079	0.000398	Flavonoids
HMDB34124	Fonsecin	M+2K+H	366.998	290.079	0.000398	Naphthopyrans
HMDB37953	(-)-Catechin	M+2K+H	366.998	290.079	0.000398	Flavonoids
HMDB41293	6-Hydroxy-alpha-pyrufuran	M+2K+H	366.998	290.079	0.000398	Benzofurans
HMDB41310	Luteoforol	M+2K+H	366.998	290.079	0.000398	Flavonoids
HMDB30144	alpha-Cotonefuran	M+2K+H	366.998	290.079	0.000398	Benzofurans
HMDB01871	Epicatechin	M+2K+H	366.998	290.079	0.000398	Flavonoids
HMDB37954	(+)-Epicatechin	M+2K+H	366.998	290.079	0.000398	Flavonoids
HMDB33783	Marshrin	M+2K+H	366.998	290.079	0.000398	Benzopyrans
HMDB29253	3-Hydroxyphloretin	M+2K+H	366.998	290.079	0.000398	Acetophenones
HMDB35399	Cartorimine	M+2K+H	366.998	290.079	0.000398	Pyrans
HMDB30131	gamma-Pyrufuran	M+2K+H	366.998	290.079	0.000398	Benzofurans
MS search for 367.005476 m/z Delta = abs( query mass - adduct mass )
Show entriesSearch:
Compound	Name	Adduct	Adduct MW (Da)	Compound MW (Da)	Delta
HMDB29723	Saccharin	2M+H	367.005	182.999	0.000173	No Annotation
MS search for 368.068876 m/z Delta = abs( query mass - adduct mass )
Show entriesSearch:
Compound	Name	Adduct	Adduct MW (Da)	Compound MW (Da)	Delta
HMDB41870	desethylchloroquine	M+2K+H	368.069	291.15	0.000389	Quinolines And Derivatives
HMDB40590	Benzyl methyl disulfide	2M+3H2O+2H	368.068	170.022	0.000973	Organic Disulfides
MS search for 370.367876 m/z Delta = abs( query mass - adduct mass )
Show entriesSearch:
Compound	Name	Adduct	Adduct MW (Da)	Compound MW (Da)	Delta
HMDB31288	1,21-Heneicosanediol	M+ACN+H	370.368	328.334	7.8e-05	Fatty Alcohols
HMDB35564	6,8-Tricosanedione	M+NH4	370.368	352.334	7.8e-05	Carbonyl Compounds
HMDB41077	erythro-6,8-Heneicosanediol	M+ACN+H	370.368	328.334	7.8e-05	Fatty Alcohols
HMDB35565	4,6-Tricosanedione	M+NH4	370.368	352.334	7.8e-05	Carbonyl Compounds
MS search for 387.045576 m/z Delta = abs( query mass - adduct mass )
Show entriesSearch:
Compound	Name	Adduct	Adduct MW (Da)	Compound MW (Da)	Delta
HMDB01459	Guanosine triphosphate adenosine	M+2H	387.046	772.077	0.000125	Purine Nucleotides
MS search for 388.305876 m/z Delta = abs( query mass - adduct mass )
Show entriesSearch:
Compound	Name	Adduct	Adduct MW (Da)	Compound MW (Da)	Delta
HMDB13166	2-Hydroxymyristoylcarnitine	M+H	388.306	387.298	0.000127	Fatty Acid Esters
MS search for 390.050876 m/z Delta = abs( query mass - adduct mass )
Show entriesSearch:
Compound	Name	Adduct	Adduct MW (Da)	Compound MW (Da)	Delta
HMDB29365	Moupinamide	M+2K+H	390.05	313.131	0.000428	Phenols And Derivatives
HMDB40974	Laurolitsine	M+2K+H	390.05	313.131	0.000428	Quinolines And Derivatives
HMDB30288	Muricinine	M+2K+H	390.05	313.131	0.000428	Quinolines And Derivatives
HMDB36381	N-cis-Feruloyltyramine	M+2K+H	390.05	313.131	0.000428	Phenols And Derivatives
HMDB33357	Laurelliptine	M+2K+H	390.05	313.131	0.000428	Quinolines And Derivatives
MS search for 395.132576 m/z Delta = abs( query mass - adduct mass )
Show entriesSearch:
Compound	Name	Adduct	Adduct MW (Da)	Compound MW (Da)	Delta
HMDB29569	Dibutyl disulfide	2M+K	395.133	178.085	0.000566	Organic Disulfides
HMDB40348	1,8-Octanedithiol	2M+K	395.133	178.085	0.000566	Thiols
MS search for 422.064176 m/z Delta = abs( query mass - adduct mass )
Show entriesSearch:
Compound	Name	Adduct	Adduct MW (Da)	Compound MW (Da)	Delta
HMDB38294	Apigenin 7-[glucuronyl-(1->2)-glucuronide] 4'-glucuronide	M+2Na	422.064	798.149	0.000414	Flavonoids
HMDB03705	Phosphoguanidinoacetate	2M+3H2O+2H	422.063	197.02	0.000742	Amino Acids And Derivatives
MS search for 422.280076 m/z Delta = abs( query mass - adduct mass )
Show entriesSearch:
Compound	Name	Adduct	Adduct MW (Da)	Compound MW (Da)	Delta
HMDB14785	Propoxyphene	M+2ACN+H	422.28	339.22	0.000123	Stilbenes
MS search for 424.295776 m/z Delta = abs( query mass - adduct mass )
Show entriesSearch:
Compound	Name	Adduct	Adduct MW (Da)	Compound MW (Da)	Delta
HMDB13973	5-Hydroxymethyltolterodine	M+2ACN+H	424.296	341.235	7.3e-05	Diphenylmethanes
HMDB32854	N-Acetyl-2,6-diethylaniline	2M+ACN+H	424.296	191.131	7.5e-05	Anilides
HMDB15519	Phendimetrazine	2M+ACN+H	424.296	191.131	7.5e-05	Oxazinanes
HMDB14410	Crotamiton	2M+NH4	424.296	203.131	7.5e-05	Anilides
HMDB32635	N,N-Diethylbenzeneacetamide	2M+ACN+H	424.296	191.131	7.5e-05	No Annotation
MS search for 432.978476 m/z Delta = abs( query mass - adduct mass )
Show entriesSearch:
Compound	Name	Adduct	Adduct MW (Da)	Compound MW (Da)	Delta
HMDB01000	dUDP	M+2Na-H	432.978	388.007	3.4e-05	Pyrimidine Nucleotides
MS search for 444.028476 m/z Delta = abs( query mass - adduct mass )
Show entriesSearch:
Compound	Name	Adduct	Adduct MW (Da)	Compound MW (Da)	Delta
HMDB37810	4,11-Dichloro-5,12-dihydroquino[2,3-b]acridine-7,14-dione	M+ACN+Na	444.028	380.012	0.000778	Quinolines And Derivatives
MS search for 449.002676 m/z Delta = abs( query mass - adduct mass )
Show entriesSearch:
Compound	Name	Adduct	Adduct MW (Da)	Compound MW (Da)	Delta
HMDB14407	Carmustine	2M+Na	449.004	213.007	0.000906	Ureas
MS search for 454.003976 m/z Delta = abs( query mass - adduct mass )
Show entriesSearch:
Compound	Name	Adduct	Adduct MW (Da)	Compound MW (Da)	Delta
HMDB01340	Diguanosine tetraphosphate	M+H+K	454.004	868.038	0.000288	Purine Nucleotides
MS search for 456.269176 m/z Delta = abs( query mass - adduct mass )
Show entriesSearch:
Compound	Name	Adduct	Adduct MW (Da)	Compound MW (Da)	Delta
HMDB13335	3-Hydroxyhexadecadienoylcarnitine	M+2Na-H	456.27	411.298	0.000457	Hydroxy Acids And Derivatives
MS search for 473.225076 m/z Delta = abs( query mass - adduct mass )
Show entriesSearch:
Compound	Name	Adduct	Adduct MW (Da)	Compound MW (Da)	Delta
HMDB33799	26-Desglucoavenacoside A	M+2Na	473.225	900.472	7.5e-05	Prenol Lipids
HMDB39004	Fistuloside B	M+2Na	473.225	900.472	7.5e-05	Prenol Lipids
HMDB31961	Lablaboside F	M+2H+Na	473.225	1394.67	0.000116	Prenol Lipids
HMDB00824	Propionylcarnitine	2M+K	473.226	217.131	0.000898	Fatty Acid Esters
MS search for 484.940476 m/z Delta = abs( query mass - adduct mass )
Show entriesSearch:
Compound	Name	Adduct	Adduct MW (Da)	Compound MW (Da)	Delta
HMDB52425	TG(18:2(9Z,12Z)/15:0/o-18:0)	M+3ACN+2H	484.941	844.788	0.000809	Fatty Acid Esters
HMDB48654	TG(16:1(9Z)/18:1(9Z)/o-18:0)	M+3ACN+2H	484.941	844.788	0.000809	Fatty Acid Esters
HMDB43817	TG(15:0/o-18:0/20:2n6)	M+3ACN+2H	484.941	844.788	0.000809	Fatty Acid Esters
HMDB49880	TG(18:1(9Z)/16:1(9Z)/o-18:0)	M+3ACN+2H	484.941	844.788	0.000809	Fatty Acid Esters
HMDB43423	TG(15:0/18:2(9Z,12Z)/o-18:0)	M+3ACN+2H	484.941	844.788	0.000809	Fatty Acid Esters
HMDB49053	TG(16:1(9Z)/o-18:0/18:1(9Z))	M+3ACN+2H	484.941	844.788	0.000809	Fatty Acid Esters
HMDB48395	TG(14:1(9Z)/o-18:0/20:1(11Z))	M+3ACN+2H	484.941	844.788	0.000809	Fatty Acid Esters
HMDB47999	TG(14:1(9Z)/20:1(11Z)/o-18:0)	M+3ACN+2H	484.941	844.788	0.000809	Fatty Acid Esters
HMDB49260	TG(18:1(11Z)/16:1(9Z)/o-18:0)	M+3ACN+2H	484.941	844.788	0.000809	Fatty Acid Esters
HMDB49052	TG(16:1(9Z)/o-18:0/18:1(11Z))	M+3ACN+2H	484.941	844.788	0.000809	Fatty Acid Esters
HMDB50451	TG(20:1(11Z)/14:1(9Z)/o-18:0)	M+3ACN+2H	484.941	844.788	0.000809	Fatty Acid Esters
HMDB53289	TG(20:2n6/15:0/o-18:0)	M+3ACN+2H	484.941	844.788	0.000809	Fatty Acid Esters
HMDB43815	TG(15:0/o-18:0/18:2(9Z,12Z))	M+3ACN+2H	484.941	844.788	0.000809	Fatty Acid Esters
HMDB48632	TG(16:1(9Z)/18:1(11Z)/o-18:0)	M+3ACN+2H	484.941	844.788	0.000809	Fatty Acid Esters
HMDB43481	TG(15:0/20:2n6/o-18:0)	M+3ACN+2H	484.941	844.788	0.000809	Fatty Acid Esters
MS search for 496.936576 m/z Delta = abs( query mass - adduct mass )
Show entriesSearch:
Compound	Name	Adduct	Adduct MW (Da)	Compound MW (Da)	Delta
HMDB53453	TG(20:2n6/24:1(15Z)/18:4(6Z,9Z,12Z,15Z))	M+H+NH4	496.936	974.83	0.000905	Fatty Acid Esters
HMDB45937	TG(20:0/20:2n6/22:5(4Z,7Z,10Z,13Z,16Z))	M+H+NH4	496.936	974.83	0.000905	Fatty Acid Esters
HMDB52581	TG(18:2(9Z,12Z)/20:3(5Z,8Z,11Z)/22:2(13Z,16Z))	M+H+NH4	496.936	974.83	0.000905	Fatty Acid Esters
HMDB52479	TG(18:2(9Z,12Z)/22:0/18:3(9Z,12Z,15Z))	M+ACN+2H	496.936	950.83	0.000905	Fatty Acid Esters
HMDB51232	TG(20:3(5Z,8Z,11Z)/22:2(13Z,16Z)/18:2(9Z,12Z))	M+H+NH4	496.936	974.83	0.000905	Fatty Acid Esters
HMDB45885	TG(20:0/18:2(9Z,12Z)/22:5(4Z,7Z,10Z,13Z,16Z))	M+H+NH4	496.936	974.83	0.000905	Fatty Acid Esters
HMDB52463	TG(18:2(9Z,12Z)/20:0/22:5(4Z,7Z,10Z,13Z,16Z))	M+H+NH4	496.936	974.83	0.000905	Fatty Acid Esters
HMDB53338	TG(20:2n6/22:0/20:5(5Z,8Z,11Z,14Z,17Z))	M+H+NH4	496.936	974.83	0.000905	Fatty Acid Esters
HMDB45958	TG(20:0/20:3n6/20:2n6)	M+ACN+2H	496.936	950.83	0.000905	Fatty Acid Esters
HMDB50705	TG(20:1(11Z)/22:4(7Z,10Z,13Z,16Z)/20:2n6)	M+H+NH4	496.936	974.83	0.000905	Fatty Acid Esters
HMDB43747	TG(15:0/22:5(7Z,10Z,13Z,16Z,19Z)/22:0)	M+ACN+2H	496.936	950.83	0.000905	Fatty Acid Esters
HMDB53397	TG(20:2n6/18:1(9Z)/22:2(13Z,16Z))	M+ACN+2H	496.936	950.83	0.000905	Fatty Acid Esters
HMDB53411	TG(20:2n6/20:1(11Z)/22:4(7Z,10Z,13Z,16Z))	M+H+NH4	496.936	974.83	0.000905	Fatty Acid Esters
HMDB53435	TG(20:2n6/22:1(13Z)/20:4(5Z,8Z,11Z,14Z))	M+H+NH4	496.936	974.83	0.000905	Fatty Acid Esters
HMDB51735	TG(22:1(13Z)/20:4(5Z,8Z,11Z,14Z)/20:2n6)	M+H+NH4	496.936	974.83	0.000905	Fatty Acid Esters
HMDB46841	TG(22:0/18:3(9Z,12Z,15Z)/18:2(9Z,12Z))	M+ACN+2H	496.936	950.83	0.000905	Fatty Acid Esters
HMDB52468	TG(18:2(9Z,12Z)/20:0/22:5(7Z,10Z,13Z,16Z,19Z))	M+H+NH4	496.936	974.83	0.000905	Fatty Acid Esters
HMDB49500	TG(18:1(11Z)/22:2(13Z,16Z)/20:2n6)	M+ACN+2H	496.936	950.83	0.000905	Fatty Acid Esters
HMDB53835	TG(20:3n6/18:2(9Z,12Z)/22:2(13Z,16Z))	M+H+NH4	496.936	974.83	0.000905	Fatty Acid Esters
HMDB46666	TG(22:0/18:3(6Z,9Z,12Z)/18:2(9Z,12Z))	M+ACN+2H	496.936	950.83	0.000905	Fatty Acid Esters
HMDB46702	TG(22:0/20:2n6/20:5(5Z,8Z,11Z,14Z,17Z))	M+H+NH4	496.936	974.83	0.000905	Fatty Acid Esters
HMDB52595	TG(18:2(9Z,12Z)/22:1(13Z)/20:4(5Z,8Z,11Z,14Z))	M+H+NH4	496.936	974.83	0.000905	Fatty Acid Esters
HMDB51944	TG(24:1(15Z)/15:0/20:4(8Z,11Z,14Z,17Z))	M+ACN+2H	496.936	950.83	0.000905	Fatty Acid Esters
HMDB53423	TG(20:2n6/20:3(5Z,8Z,11Z)/22:2(13Z,16Z))	M+H+NH4	496.936	974.83	0.000905	Fatty Acid Esters
HMDB46642	TG(22:0/18:2(9Z,12Z)/18:3(6Z,9Z,12Z))	M+ACN+2H	496.936	950.83	0.000905	Fatty Acid Esters
HMDB45800	TG(20:0/20:3(5Z,8Z,11Z)/18:2(9Z,12Z))	M+ACN+2H	496.936	950.83	0.000905	Fatty Acid Esters
HMDB49398	TG(18:1(11Z)/18:2(9Z,12Z)/22:2(13Z,16Z))	M+ACN+2H	496.936	950.83	0.000905	Fatty Acid Esters
HMDB52615	TG(18:2(9Z,12Z)/24:1(15Z)/18:4(6Z,9Z,12Z,15Z))	M+H+NH4	496.936	974.83	0.000905	Fatty Acid Esters
HMDB46699	TG(22:0/20:2n6/18:3(9Z,12Z,15Z))	M+ACN+2H	496.936	950.83	0.000905	Fatty Acid Esters
HMDB52699	TG(18:2(9Z,12Z)/22:2(13Z,16Z)/20:3n6)	M+H+NH4	496.936	974.83	0.000905	Fatty Acid Esters
HMDB53317	TG(20:2n6/20:0/20:3n6)	M+ACN+2H	496.936	950.83	0.000905	Fatty Acid Esters
HMDB43719	TG(15:0/20:5(5Z,8Z,11Z,14Z,17Z)/24:0)	M+ACN+2H	496.936	950.83	0.000905	Fatty Acid Esters
HMDB46668	TG(22:0/18:3(6Z,9Z,12Z)/20:2n6)	M+ACN+2H	496.936	950.83	0.000905	Fatty Acid Esters
HMDB43131	TG(15:0/22:0/22:5(7Z,10Z,13Z,16Z,19Z))	M+ACN+2H	496.936	950.83	0.000905	Fatty Acid Esters
HMDB50106	TG(18:1(9Z)/22:2(13Z,16Z)/18:2(9Z,12Z))	M+ACN+2H	496.936	950.83	0.000905	Fatty Acid Esters
HMDB46843	TG(22:0/18:3(9Z,12Z,15Z)/20:2n6)	M+ACN+2H	496.936	950.83	0.000905	Fatty Acid Esters
HMDB51733	TG(22:1(13Z)/20:4(5Z,8Z,11Z,14Z)/18:2(9Z,12Z))	M+H+NH4	496.936	974.83	0.000905	Fatty Acid Esters
HMDB52304	TG(24:1(15Z)/18:4(6Z,9Z,12Z,15Z)/20:2n6)	M+H+NH4	496.936	974.83	0.000905	Fatty Acid Esters
HMDB43357	TG(15:0/22:1(13Z)/22:4(7Z,10Z,13Z,16Z))	M+ACN+2H	496.936	950.83	0.000905	Fatty Acid Esters
HMDB46303	TG(22:0/15:0/22:5(7Z,10Z,13Z,16Z,19Z))	M+ACN+2H	496.936	950.83	0.000905	Fatty Acid Esters
HMDB51835	TG(22:1(13Z)/20:4(8Z,11Z,14Z,17Z)/18:2(9Z,12Z))	M+H+NH4	496.936	974.83	0.000905	Fatty Acid Esters
HMDB43393	TG(15:0/24:1(15Z)/22:6(4Z,7Z,10Z,13Z,16Z,19Z))	M+H+NH4	496.936	974.83	0.000905	Fatty Acid Esters
HMDB46649	TG(22:0/18:2(9Z,12Z)/18:3(9Z,12Z,15Z))	M+ACN+2H	496.936	950.83	0.000905	Fatty Acid Esters
HMDB46692	TG(22:0/20:2n6/18:3(6Z,9Z,12Z))	M+ACN+2H	496.936	950.83	0.000905	Fatty Acid Esters
HMDB51938	TG(24:1(15Z)/15:0/20:4(5Z,8Z,11Z,14Z))	M+ACN+2H	496.936	950.83	0.000905	Fatty Acid Esters
HMDB51183	TG(20:3(5Z,8Z,11Z)/20:2n6/22:2(13Z,16Z))	M+H+NH4	496.936	974.83	0.000905	Fatty Acid Esters
HMDB46916	TG(22:0/20:5(5Z,8Z,11Z,14Z,17Z)/18:2(9Z,12Z))	M+H+NH4	496.936	974.83	0.000905	Fatty Acid Esters
HMDB45927	TG(20:0/20:2n6/20:3(5Z,8Z,11Z))	M+ACN+2H	496.936	950.83	0.000905	Fatty Acid Esters
HMDB50703	TG(20:1(11Z)/22:4(7Z,10Z,13Z,16Z)/18:2(9Z,12Z))	M+H+NH4	496.936	974.83	0.000905	Fatty Acid Esters
HMDB50946	TG(20:3(5Z,8Z,11Z)/20:0/20:2n6)	M+ACN+2H	496.936	950.83	0.000905	Fatty Acid Esters
HMDB46918	TG(22:0/20:5(5Z,8Z,11Z,14Z,17Z)/20:2n6)	M+H+NH4	496.936	974.83	0.000905	Fatty Acid Esters
HMDB43698	TG(15:0/20:4(8Z,11Z,14Z,17Z)/24:1(15Z))	M+ACN+2H	496.936	950.83	0.000905	Fatty Acid Esters
HMDB53321	TG(20:2n6/20:0/22:5(4Z,7Z,10Z,13Z,16Z))	M+H+NH4	496.936	974.83	0.000905	Fatty Acid Esters
HMDB51669	TG(22:1(13Z)/18:2(9Z,12Z)/20:4(5Z,8Z,11Z,14Z))	M+H+NH4	496.936	974.83	0.000905	Fatty Acid Esters
HMDB45956	TG(20:0/20:3n6/18:2(9Z,12Z))	M+ACN+2H	496.936	950.83	0.000905	Fatty Acid Esters
HMDB52199	TG(24:1(15Z)/20:2n6/18:4(6Z,9Z,12Z,15Z))	M+H+NH4	496.936	974.83	0.000905	Fatty Acid Esters
HMDB43785	TG(15:0/22:6(4Z,7Z,10Z,13Z,16Z,19Z)/24:1(15Z))	M+H+NH4	496.936	974.83	0.000905	Fatty Acid Esters
HMDB50011	TG(18:1(9Z)/18:2(9Z,12Z)/22:2(13Z,16Z))	M+ACN+2H	496.936	950.83	0.000905	Fatty Acid Esters
HMDB53335	TG(20:2n6/22:0/18:3(9Z,12Z,15Z))	M+ACN+2H	496.936	950.83	0.000905	Fatty Acid Esters
HMDB43524	TG(15:0/20:4(5Z,8Z,11Z,14Z)/24:1(15Z))	M+ACN+2H	496.936	950.83	0.000905	Fatty Acid Esters
HMDB51703	TG(22:1(13Z)/20:2n6/20:4(5Z,8Z,11Z,14Z))	M+H+NH4	496.936	974.83	0.000905	Fatty Acid Esters
HMDB45875	TG(20:0/18:2(9Z,12Z)/20:3(5Z,8Z,11Z))	M+ACN+2H	496.936	950.83	0.000905	Fatty Acid Esters
HMDB51147	TG(20:3(5Z,8Z,11Z)/18:2(9Z,12Z)/22:2(13Z,16Z))	M+H+NH4	496.936	974.83	0.000905	Fatty Acid Esters
HMDB50051	TG(18:1(9Z)/20:2n6/22:2(13Z,16Z))	M+ACN+2H	496.936	950.83	0.000905	Fatty Acid Esters
HMDB50595	TG(20:1(11Z)/18:2(9Z,12Z)/22:4(7Z,10Z,13Z,16Z))	M+H+NH4	496.936	974.83	0.000905	Fatty Acid Esters
HMDB50944	TG(20:3(5Z,8Z,11Z)/20:0/18:2(9Z,12Z))	M+ACN+2H	496.936	950.83	0.000905	Fatty Acid Esters
HMDB46190	TG(20:0/22:5(7Z,10Z,13Z,16Z,19Z)/18:2(9Z,12Z))	M+H+NH4	496.936	974.83	0.000905	Fatty Acid Esters
HMDB43602	TG(15:0/22:5(4Z,7Z,10Z,13Z,16Z)/22:0)	M+ACN+2H	496.936	950.83	0.000905	Fatty Acid Esters
HMDB52551	TG(18:2(9Z,12Z)/18:1(9Z)/22:2(13Z,16Z))	M+ACN+2H	496.936	950.83	0.000905	Fatty Acid Esters
HMDB47049	TG(24:0/15:0/20:5(5Z,8Z,11Z,14Z,17Z))	M+ACN+2H	496.936	950.83	0.000905	Fatty Acid Esters
HMDB52601	TG(18:2(9Z,12Z)/22:1(13Z)/20:4(8Z,11Z,14Z,17Z))	M+H+NH4	496.936	974.83	0.000905	Fatty Acid Esters
HMDB52916	TG(18:3(6Z,9Z,12Z)/22:0/20:2n6)	M+ACN+2H	496.936	950.83	0.000905	Fatty Acid Esters
HMDB50633	TG(20:1(11Z)/20:2n6/22:4(7Z,10Z,13Z,16Z))	M+H+NH4	496.936	974.83	0.000905	Fatty Acid Esters
HMDB52482	TG(18:2(9Z,12Z)/22:0/20:5(5Z,8Z,11Z,14Z,17Z))	M+H+NH4	496.936	974.83	0.000905	Fatty Acid Esters
HMDB43390	TG(15:0/24:1(15Z)/20:4(8Z,11Z,14Z,17Z))	M+ACN+2H	496.936	950.83	0.000905	Fatty Acid Esters
HMDB53441	TG(20:2n6/22:1(13Z)/20:4(8Z,11Z,14Z,17Z))	M+H+NH4	496.936	974.83	0.000905	Fatty Acid Esters
HMDB46060	TG(20:0/22:5(4Z,7Z,10Z,13Z,16Z)/18:2(9Z,12Z))	M+H+NH4	496.936	974.83	0.000905	Fatty Acid Esters
HMDB52567	TG(18:2(9Z,12Z)/20:1(11Z)/22:4(7Z,10Z,13Z,16Z))	M+H+NH4	496.936	974.83	0.000905	Fatty Acid Esters
HMDB43126	TG(15:0/22:0/22:5(4Z,7Z,10Z,13Z,16Z))	M+ACN+2H	496.936	950.83	0.000905	Fatty Acid Esters
HMDB51947	TG(24:1(15Z)/15:0/22:6(4Z,7Z,10Z,13Z,16Z,19Z))	M+H+NH4	496.936	974.83	0.000905	Fatty Acid Esters
HMDB46192	TG(20:0/22:5(7Z,10Z,13Z,16Z,19Z)/20:2n6)	M+H+NH4	496.936	974.83	0.000905	Fatty Acid Esters
HMDB52671	TG(18:2(9Z,12Z)/20:3n6/22:2(13Z,16Z))	M+H+NH4	496.936	974.83	0.000905	Fatty Acid Esters
HMDB49498	TG(18:1(11Z)/22:2(13Z,16Z)/18:2(9Z,12Z))	M+ACN+2H	496.936	950.83	0.000905	Fatty Acid Esters
HMDB50108	TG(18:1(9Z)/22:2(13Z,16Z)/20:2n6)	M+ACN+2H	496.936	950.83	0.000905	Fatty Acid Esters
HMDB43159	TG(15:0/24:0/20:5(5Z,8Z,11Z,14Z,17Z))	M+ACN+2H	496.936	950.83	0.000905	Fatty Acid Esters
HMDB49440	TG(18:1(11Z)/20:2n6/22:2(13Z,16Z))	M+ACN+2H	496.936	950.83	0.000905	Fatty Acid Esters
HMDB45942	TG(20:0/20:2n6/22:5(7Z,10Z,13Z,16Z,19Z))	M+H+NH4	496.936	974.83	0.000905	Fatty Acid Esters
HMDB51234	TG(20:3(5Z,8Z,11Z)/22:2(13Z,16Z)/20:2n6)	M+H+NH4	496.936	974.83	0.000905	Fatty Acid Esters
HMDB53326	TG(20:2n6/20:0/22:5(7Z,10Z,13Z,16Z,19Z))	M+H+NH4	496.936	974.83	0.000905	Fatty Acid Esters
HMDB45933	TG(20:0/20:2n6/20:3n6)	M+ACN+2H	496.936	950.83	0.000905	Fatty Acid Esters
HMDB52167	TG(24:1(15Z)/18:2(9Z,12Z)/18:4(6Z,9Z,12Z,15Z))	M+H+NH4	496.936	974.83	0.000905	Fatty Acid Esters
HMDB52459	TG(18:2(9Z,12Z)/20:0/20:3n6)	M+ACN+2H	496.936	950.83	0.000905	Fatty Acid Esters
HMDB45881	TG(20:0/18:2(9Z,12Z)/20:3n6)	M+ACN+2H	496.936	950.83	0.000905	Fatty Acid Esters
HMDB51675	TG(22:1(13Z)/18:2(9Z,12Z)/20:4(8Z,11Z,14Z,17Z))	M+H+NH4	496.936	974.83	0.000905	Fatty Acid Esters
HMDB53525	TG(20:2n6/22:2(13Z,16Z)/20:3n6)	M+H+NH4	496.936	974.83	0.000905	Fatty Acid Esters
HMDB52536	TG(18:2(9Z,12Z)/18:1(11Z)/22:2(13Z,16Z))	M+ACN+2H	496.936	950.83	0.000905	Fatty Acid Esters
HMDB53501	TG(20:2n6/20:3n6/22:2(13Z,16Z))	M+H+NH4	496.936	974.83	0.000905	Fatty Acid Esters
HMDB52302	TG(24:1(15Z)/18:4(6Z,9Z,12Z,15Z)/18:2(9Z,12Z))	M+H+NH4	496.936	974.83	0.000905	Fatty Acid Esters
HMDB46652	TG(22:0/18:2(9Z,12Z)/20:5(5Z,8Z,11Z,14Z,17Z))	M+H+NH4	496.936	974.83	0.000905	Fatty Acid Esters
HMDB43581	TG(15:0/22:4(7Z,10Z,13Z,16Z)/22:1(13Z))	M+ACN+2H	496.936	950.83	0.000905	Fatty Acid Esters
HMDB51709	TG(22:1(13Z)/20:2n6/20:4(8Z,11Z,14Z,17Z))	M+H+NH4	496.936	974.83	0.000905	Fatty Acid Esters
HMDB52472	TG(18:2(9Z,12Z)/22:0/18:3(6Z,9Z,12Z))	M+ACN+2H	496.936	950.83	0.000905	Fatty Acid Esters
HMDB53384	TG(20:2n6/18:1(11Z)/22:2(13Z,16Z))	M+ACN+2H	496.936	950.83	0.000905	Fatty Acid Esters
HMDB45802	TG(20:0/20:3(5Z,8Z,11Z)/20:2n6)	M+ACN+2H	496.936	950.83	0.000905	Fatty Acid Esters
HMDB46062	TG(20:0/22:5(4Z,7Z,10Z,13Z,16Z)/20:2n6)	M+H+NH4	496.936	974.83	0.000905	Fatty Acid Esters
HMDB51837	TG(22:1(13Z)/20:4(8Z,11Z,14Z,17Z)/20:2n6)	M+H+NH4	496.936	974.83	0.000905	Fatty Acid Esters
HMDB46298	TG(22:0/15:0/22:5(4Z,7Z,10Z,13Z,16Z))	M+ACN+2H	496.936	950.83	0.000905	Fatty Acid Esters
HMDB53859	TG(20:3n6/20:2n6/22:2(13Z,16Z))	M+H+NH4	496.936	974.83	0.000905	Fatty Acid Esters
HMDB51433	TG(22:1(13Z)/15:0/22:4(7Z,10Z,13Z,16Z))	M+ACN+2H	496.936	950.83	0.000905	Fatty Acid Esters
HMDB43384	TG(15:0/24:1(15Z)/20:4(5Z,8Z,11Z,14Z))	M+ACN+2H	496.936	950.83	0.000905	Fatty Acid Esters
HMDB45890	TG(20:0/18:2(9Z,12Z)/22:5(7Z,10Z,13Z,16Z,19Z))	M+H+NH4	496.936	974.83	0.000905	Fatty Acid Esters
MS search for 517.230076 m/z Delta = abs( query mass - adduct mass )
Show entriesSearch:
Compound	Name	Adduct	Adduct MW (Da)	Compound MW (Da)	Delta
HMDB15558	Pipotiazine	M+ACN+H	517.23	475.196	8e-05	Phenothiazines
MS search for 517.986176 m/z Delta = abs( query mass - adduct mass )
Show entriesSearch:
Compound	Name	Adduct	Adduct MW (Da)	Compound MW (Da)	Delta
HMDB01541	Guanosine hexaphosphate adenosine	M+H+Na	517.986	1011.98	9e-06	Purine Nucleotides
MS search for 522.355376 m/z Delta = abs( query mass - adduct mass )
Show entriesSearch:
Compound	Name	Adduct	Adduct MW (Da)	Compound MW (Da)	Delta
HMDB32669	(3beta,5alpha,9alpha,22E,24R)-3,5,9-Trihydroxy-23-methylergosta-7,22-dien-6-one	M+ACN+Na	522.355	458.34	1e-06	Steroids And Derivatives
HMDB35142	(3beta,17alpha,23S)-17,23-Epoxy-3,29-dihydroxy-27-norlanost-8-en-24-one	M+ACN+Na	522.355	458.34	1e-06	Prenol Lipids
HMDB35995	2-(Methoxycarbonyl)-5-methyl-2,4-bis(3-methyl-2-butenyl)-6-(2-methyl-1-oxopropyl)-5-(4-methyl-3-pentenyl)cyclohexanone	M+ACN+Na	522.355	458.34	1e-06	Prenol Lipids
HMDB10385	LysoPC(18:1(11Z))	M+H	522.355	521.348	4e-05	Glycerophospholipids
HMDB02815	LysoPC(18:1(9Z))	M+H	522.355	521.348	4e-05	Glycerophospholipids
MS search for 527.203076 m/z Delta = abs( query mass - adduct mass )
Show entriesSearch:
Compound	Name	Adduct	Adduct MW (Da)	Compound MW (Da)	Delta
HMDB34660	Heterophyllin	M+Na	527.204	504.215	0.000945	Flavonoids
MS search for 544.337276 m/z Delta = abs( query mass - adduct mass )
Show entriesSearch:
Compound	Name	Adduct	Adduct MW (Da)	Compound MW (Da)	Delta
HMDB10385	LysoPC(18:1(11Z))	M+Na	544.337	521.348	8.2e-05	Glycerophospholipids
HMDB02815	LysoPC(18:1(9Z))	M+Na	544.337	521.348	8.2e-05	Glycerophospholipids
HMDB32305	N-(Heptan-4-yl)benzo[d][1,3]dioxole-5-carboxamide	2M+NH4	544.338	263.152	0.000834	Benzodioxoles
MS search for 548.906976 m/z Delta = abs( query mass - adduct mass )
Show entriesSearch:
Compound	Name	Adduct	Adduct MW (Da)	Compound MW (Da)	Delta
HMDB55787	TG(20:5(5Z,8Z,11Z,14Z,17Z)/20:4(8Z,11Z,14Z,17Z)/22:6(4Z,7Z,10Z,13Z,16Z,19Z))	M+3ACN+2H	548.907	972.721	0.000466	Glycerolipids
HMDB10558	TG(22:6(4Z,7Z,10Z,13Z,16Z,19Z)/18:3(9Z,12Z,15Z)/22:6(4Z,7Z,10Z,13Z,16Z,19Z))[iso3]	M+3ACN+2H	548.907	972.721	0.000466	Glycerolipids
HMDB55773	TG(20:5(5Z,8Z,11Z,14Z,17Z)/22:5(4Z,7Z,10Z,13Z,16Z)/20:5(5Z,8Z,11Z,14Z,17Z))	M+3ACN+2H	548.907	972.721	0.000466	Glycerolipids
HMDB55493	TG(18:4(6Z,9Z,12Z,15Z)/22:5(4Z,7Z,10Z,13Z,16Z)/22:6(4Z,7Z,10Z,13Z,16Z,19Z))	M+3ACN+2H	548.907	972.721	0.000466	Glycerolipids
HMDB55925	TG(22:6(4Z,7Z,10Z,13Z,16Z,19Z)/18:3(6Z,9Z,12Z)/22:6(4Z,7Z,10Z,13Z,16Z,19Z))	M+3ACN+2H	548.907	972.721	0.000466	Glycerolipids
HMDB55121	TG(22:5(4Z,7Z,10Z,13Z,16Z)/20:5(5Z,8Z,11Z,14Z,17Z)/20:5(5Z,8Z,11Z,14Z,17Z))	M+3ACN+2H	548.907	972.721	0.000466	Glycerolipids
HMDB54327	TG(20:4(5Z,8Z,11Z,14Z)/22:6(4Z,7Z,10Z,13Z,16Z,19Z)/20:5(5Z,8Z,11Z,14Z,17Z))	M+3ACN+2H	548.907	972.721	0.000466	Glycerolipids
HMDB55763	TG(20:5(5Z,8Z,11Z,14Z,17Z)/20:4(5Z,8Z,11Z,14Z)/22:6(4Z,7Z,10Z,13Z,16Z,19Z))	M+3ACN+2H	548.907	972.721	0.000466	Glycerolipids
HMDB55793	TG(20:5(5Z,8Z,11Z,14Z,17Z)/22:5(7Z,10Z,13Z,16Z,19Z)/20:5(5Z,8Z,11Z,14Z,17Z))	M+3ACN+2H	548.907	972.721	0.000466	Glycerolipids
HMDB54307	TG(20:4(5Z,8Z,11Z,14Z)/20:5(5Z,8Z,11Z,14Z,17Z)/22:6(4Z,7Z,10Z,13Z,16Z,19Z))	M+3ACN+2H	548.907	972.721	0.000466	Glycerolipids
HMDB53249	TG(18:3(6Z,9Z,12Z)/22:6(4Z,7Z,10Z,13Z,16Z,19Z)/22:6(4Z,7Z,10Z,13Z,16Z,19Z))	M+3ACN+2H	548.907	972.721	0.000466	Glycerolipids
HMDB55528	TG(18:4(6Z,9Z,12Z,15Z)/22:6(4Z,7Z,10Z,13Z,16Z,19Z)/22:5(7Z,10Z,13Z,16Z,19Z))	M+3ACN+2H	548.907	972.721	0.000466	Glycerolipids
HMDB55135	TG(22:5(4Z,7Z,10Z,13Z,16Z)/22:6(4Z,7Z,10Z,13Z,16Z,19Z)/18:4(6Z,9Z,12Z,15Z))	M+3ACN+2H	548.907	972.721	0.000466	Glycerolipids
HMDB55877	TG(22:5(7Z,10Z,13Z,16Z,19Z)/18:4(6Z,9Z,12Z,15Z)/22:6(4Z,7Z,10Z,13Z,16Z,19Z))	M+3ACN+2H	548.907	972.721	0.000466	Glycerolipids
HMDB55677	TG(20:4(8Z,11Z,14Z,17Z)/22:6(4Z,7Z,10Z,13Z,16Z,19Z)/20:5(5Z,8Z,11Z,14Z,17Z))	M+3ACN+2H	548.907	972.721	0.000466	Glycerolipids
HMDB55107	TG(22:5(4Z,7Z,10Z,13Z,16Z)/18:4(6Z,9Z,12Z,15Z)/22:6(4Z,7Z,10Z,13Z,16Z,19Z))	M+3ACN+2H	548.907	972.721	0.000466	Glycerolipids
HMDB55790	TG(20:5(5Z,8Z,11Z,14Z,17Z)/20:5(5Z,8Z,11Z,14Z,17Z)/22:5(7Z,10Z,13Z,16Z,19Z))	M+3ACN+2H	548.907	972.721	0.000466	Glycerolipids
HMDB55349	TG(18:3(9Z,12Z,15Z)/22:6(4Z,7Z,10Z,13Z,16Z,19Z)/22:6(4Z,7Z,10Z,13Z,16Z,19Z))	M+3ACN+2H	548.907	972.721	0.000466	Glycerolipids
HMDB55523	TG(18:4(6Z,9Z,12Z,15Z)/22:5(7Z,10Z,13Z,16Z,19Z)/22:6(4Z,7Z,10Z,13Z,16Z,19Z))	M+3ACN+2H	548.907	972.721	0.000466	Glycerolipids
HMDB55669	TG(20:4(8Z,11Z,14Z,17Z)/20:5(5Z,8Z,11Z,14Z,17Z)/22:6(4Z,7Z,10Z,13Z,16Z,19Z))	M+3ACN+2H	548.907	972.721	0.000466	Glycerolipids
MS search for 583.264076 m/z Delta = abs( query mass - adduct mass )
Show entriesSearch:
Compound	Name	Adduct	Adduct MW (Da)	Compound MW (Da)	Delta
HMDB34463	Austin	M+2ACN+H	583.265	500.205	0.000927	Prenol Lipids
HMDB30043	Isoaustin	M+2ACN+H	583.265	500.205	0.000927	Prenol Lipids
MS search for 584.151576 m/z Delta = abs( query mass - adduct mass )
Show entriesSearch:
Compound	Name	Adduct	Adduct MW (Da)	Compound MW (Da)	Delta
HMDB33626	D-Erythroascorbic acid 1'-a-D-xylopyranoside	2M+3H2O+2H	584.151	278.064	0.000892	Glycosyl Compounds
MS search for 599.237976 m/z Delta = abs( query mass - adduct mass )
Show entriesSearch:
Compound	Name	Adduct	Adduct MW (Da)	Compound MW (Da)	Delta
HMDB40791	Acrimarine N	M+ACN+H	599.239	557.205	0.000814	No Annotation
HMDB39879	N-Acetoxymethylflindersine	2M+H	599.239	299.116	0.000816	Quinolines And Derivatives
HMDB33026	N-cis-Caffeoyltyramine	2M+H	599.239	299.116	0.000816	Phenylpropenes
HMDB32804	N-trans-p-Coumaroyloctopamine	2M+H	599.239	299.116	0.000816	Phenylpropenes
MS search for 605.246076 m/z Delta = abs( query mass - adduct mass )
Show entriesSearch:
Compound	Name	Adduct	Adduct MW (Da)	Compound MW (Da)	Delta
HMDB15702	Ticagrelor	M+2ACN+H	605.246	522.186	0.000375	Triazolopyrimidines
MS search for 606.133576 m/z Delta = abs( query mass - adduct mass )
Show entriesSearch:
Compound	Name	Adduct	Adduct MW (Da)	Compound MW (Da)	Delta
HMDB38636	Methoxybrassenin B	2M+NH4	606.133	294.05	0.000415	Indoles
HMDB41133	N-Methoxyspirobrassinol	2M+ACN+H	606.133	282.05	0.000415	Thiazolines
HMDB34765	Wasalexin A	2M+NH4	606.133	294.05	0.000415	Indoles
HMDB34768	Wasalexin B	2M+NH4	606.133	294.05	0.000415	Indoles
MS search for 607.266176 m/z Delta = abs( query mass - adduct mass )
Show entriesSearch:
Compound	Name	Adduct	Adduct MW (Da)	Compound MW (Da)	Delta
HMDB32830	(-)-Matairesinol 4'-[apiosyl-(1->2)-glucoside]	M+2Na+H	607.266	652.237	0.000615	Lignan Glycosides
MS search for 613.340476 m/z Delta = abs( query mass - adduct mass )
Show entriesSearch:
Compound	Name	Adduct	Adduct MW (Da)	Compound MW (Da)	Delta
HMDB41142	N-[2-(4-Prenyloxyphenyl)ethyl]tiglamide	2M+K	613.34	287.189	0.00026	Ethers
MS search for 621.220276 m/z Delta = abs( query mass - adduct mass )
Show entriesSearch:
Compound	Name	Adduct	Adduct MW (Da)	Compound MW (Da)	Delta
HMDB40791	Acrimarine N	M+ACN+Na	621.221	557.205	0.000456	No Annotation
HMDB39879	N-Acetoxymethylflindersine	2M+Na	621.221	299.116	0.000458	Quinolines And Derivatives
HMDB33026	N-cis-Caffeoyltyramine	2M+Na	621.221	299.116	0.000458	Phenylpropenes
HMDB32804	N-trans-p-Coumaroyloctopamine	2M+Na	621.221	299.116	0.000458	Phenylpropenes
MS search for 624.234276 m/z Delta = abs( query mass - adduct mass )
Show entriesSearch:
Compound	Name	Adduct	Adduct MW (Da)	Compound MW (Da)	Delta
HMDB10350	2-Phenylethanol glucuronide	2M+3H2O+2H	624.234	298.105	0.00065	Sugar Acids And Derivatives
MS search for 628.551176 m/z Delta = abs( query mass - adduct mass )
Show entriesSearch:
Compound	Name	Adduct	Adduct MW (Da)	Compound MW (Da)	Delta
HMDB33753	Glycerol 1,3-didodecanoate 2-decanoate	M+NH4	628.551	610.517	0.000113	Glycerolipids
HMDB38058	Glycerol 1-dodecanoate 2-tetradecanoate 3-octanoate	M+NH4	628.551	610.517	0.000113	Glycerolipids
MS search for 631.062376 m/z Delta = abs( query mass - adduct mass )
Show entriesSearch:
Compound	Name	Adduct	Adduct MW (Da)	Compound MW (Da)	Delta
HMDB14763	Efavirenz	2M+H	631.062	315.027	0.000318	Benzoxazines
HMDB29421	N-Acetyldjenkolic acid	2M+K	631.063	296.05	0.000908	Amino Acids And Derivatives
MS search for 640.228976 m/z Delta = abs( query mass - adduct mass )
Show entriesSearch:
Compound	Name	Adduct	Adduct MW (Da)	Compound MW (Da)	Delta
HMDB13847	Losartan N2-glucuronide	M+ACN+H	640.228	598.194	0.000878	Sugar Acids And Derivatives
MS search for 656.582376 m/z Delta = abs( query mass - adduct mass )
Show entriesSearch:
Compound	Name	Adduct	Adduct MW (Da)	Compound MW (Da)	Delta
HMDB11188	TG(12:0/12:0/12:0)	M+NH4	656.582	638.549	1.3e-05	Glycerolipids
MS search for 663.204676 m/z Delta = abs( query mass - adduct mass )
Show entriesSearch:
Compound	Name	Adduct	Adduct MW (Da)	Compound MW (Da)	Delta
HMDB34861	3-Hydroxychavicol 1-glucoside	2M+K	663.205	312.121	0.000288	Glycosyl Compounds
HMDB31724	Moringyne	2M+K	663.205	312.121	0.000288	Glycosyl Compounds
HMDB04304	Nivalenol	2M+K	663.205	312.121	0.000288	Trichothecenes
HMDB14011	5'-O-Desmethyl omeprazole	2M+H	663.205	331.099	0.000724	Benzimidazoles
MS search for 700.885976 m/z Delta = abs( query mass - adduct mass )
Show entriesSearch:
Compound	Name	Adduct	Adduct MW (Da)	Compound MW (Da)	Delta
HMDB04938	Ganglioside GM2 (d18:1/16:0)	M+2Na	700.885	1355.79	0.000493	Sphingolipids
MS search for 720.159876 m/z Delta = abs( query mass - adduct mass )
Show entriesSearch:
Compound	Name	Adduct	Adduct MW (Da)	Compound MW (Da)	Delta
HMDB30478	Aflatoxin GM2	2M+3H2O+2H	720.161	346.069	0.000979	Aflatoxins
HMDB38466	5,6,7,8-Tetrahydroxy-3',4'-dimethoxyflavone	2M+3H2O+2H	720.161	346.069	0.000979	Flavonoids
HMDB29516	Limocitrin	2M+3H2O+2H	720.161	346.069	0.000979	Flavonoids
HMDB30476	Aflatoxin G2a	2M+3H2O+2H	720.161	346.069	0.000979	Aflatoxins
HMDB30587	Spinacetin	2M+3H2O+2H	720.161	346.069	0.000979	Flavonoids
MS search for 728.603376 m/z Delta = abs( query mass - adduct mass )
Show entriesSearch:
Compound	Name	Adduct	Adduct MW (Da)	Compound MW (Da)	Delta
HMDB04972	Glucosylceramide (d18:1/18:0)	M+H	728.603	727.596	0.000119	Sphingolipids
HMDB10709	Galactosylceramide (d18:1/18:0)	M+H	728.603	727.596	0.000119	Sphingolipids
MS search for 794.604876 m/z Delta = abs( query mass - adduct mass )
Show entriesSearch:
Compound	Name	Adduct	Adduct MW (Da)	Compound MW (Da)	Delta
HMDB32720	Heterophylliin F	M+H+NH4	794.604	1570.17	0.000579	Hydrolyzable Tannins
HMDB01060	Ubiquinol 8	M+ACN+Na	794.606	730.59	0.0009	Prenol Lipids
HMDB11318	PC(P-18:1(9Z)/20:3(8Z,11Z,14Z))	M+H	794.606	793.599	0.000941	Glycerophospholipids
HMDB08456	PC(20:4(5Z,8Z,11Z,14Z)/P-18:0)	M+H	794.606	793.599	0.000941	Glycerophospholipids
HMDB08425	PC(20:3(8Z,11Z,14Z)/P-18:1(9Z))	M+H	794.606	793.599	0.000941	Glycerophospholipids
HMDB11226	PC(P-16:0/22:4(7Z,10Z,13Z,16Z))	M+H	794.606	793.599	0.000941	Glycerophospholipids
HMDB08393	PC(20:3(5Z,8Z,11Z)/P-18:1(9Z))	M+H	794.606	793.599	0.000941	Glycerophospholipids
HMDB11450	PE(P-18:1(9Z)/20:3(8Z,11Z,14Z))	M+H	794.606	793.599	0.000941	Glycerophospholipids
HMDB11254	PC(P-18:0/20:4(8Z,11Z,14Z,17Z))	M+H	794.606	793.599	0.000941	Glycerophospholipids
HMDB08489	PC(20:4(8Z,11Z,14Z,17Z)/P-18:0)	M+H	794.606	793.599	0.000941	Glycerophospholipids
HMDB08392	PC(20:3(5Z,8Z,11Z)/P-18:1(11Z))	M+H	794.606	793.599	0.000941	Glycerophospholipids
HMDB08424	PC(20:3(8Z,11Z,14Z)/P-18:1(11Z))	M+H	794.606	793.599	0.000941	Glycerophospholipids
HMDB08652	PC(22:4(7Z,10Z,13Z,16Z)/P-16:0)	M+H	794.606	793.599	0.000941	Glycerophospholipids
HMDB11253	PC(P-18:0/20:4(5Z,8Z,11Z,14Z))	M+H	794.606	793.599	0.000941	Glycerophospholipids
HMDB11284	PC(P-18:1(11Z)/20:3(5Z,8Z,11Z))	M+H	794.606	793.599	0.000941	Glycerophospholipids
HMDB11285	PC(P-18:1(11Z)/20:3(8Z,11Z,14Z))	M+H	794.606	793.599	0.000941	Glycerophospholipids
HMDB13432	PC(o-18:1(9Z)/20:4(8Z,11Z,14Z,17Z))	M+H	794.606	793.599	0.000941	Glycerophospholipids
HMDB11317	PC(P-18:1(9Z)/20:3(5Z,8Z,11Z))	M+H	794.606	793.599	0.000941	Glycerophospholipids
MS search for 795.256276 m/z Delta = abs( query mass - adduct mass )
Show entriesSearch:
Compound	Name	Adduct	Adduct MW (Da)	Compound MW (Da)	Delta
HMDB30656	Demethylcalabaxanthone	2M+K	795.257	378.147	0.00033	Benzopyrans
HMDB40350	6,11-Dihydroxy-3-methyl-3-(4-methyl-3-pentenyl)-3H,7H-pyrano[2,3-c]xanthen-7-one	2M+K	795.257	378.147	0.00033	Benzopyrans
MS search for 406.111876 m/z Delta = abs( query mass - adduct mass )
Show entriesSearch:
Compound	Name	Adduct	Adduct MW (Da)	Compound MW (Da)	Delta
HMDB00095	Cytidine monophosphate	M+2ACN+H	406.112	323.052	0.000345	Pyrimidine Nucleotides
HMDB11692	Cytidine 2'-phosphate	M+2ACN+H	406.112	323.052	0.000345	Pyrimidine Nucleotides
HMDB06700	3-O-fucopyranosyl-2-acetamido-2-deoxyglucopyranose	M+K	406.111	367.148	0.000872	Disaccharides
HMDB02220	N-Acetyl-6-O-L-fucosyl-D-glucosamine	M+K	406.111	367.148	0.000872	Disaccharides
HMDB05817	2-Acetamido-2-deoxy-6-O-a-L-fucopyranosyl-D-glucose	M+K	406.111	367.148	0.000872	Disaccharides
HMDB31999	Casuarine 6-alpha-D-glucoside	M+K	406.111	367.148	0.000872	Glycosyl Compounds
MS search for 704.125476 m/z Delta = abs( query mass - adduct mass )
Show entriesSearch:
Compound	Name	Adduct	Adduct MW (Da)	Compound MW (Da)	Delta
HMDB06032	Imidazoleacetic acid ribotide	2M+3H2O+2H	704.126	338.052	0.000677	Imidazole Nucleosides
MS search for 413.266176 m/z Delta = abs( query mass - adduct mass )
Show entriesSearch:
Compound	Name	Adduct	Adduct MW (Da)	Compound MW (Da)	Delta
HMDB00503	7a-Hydroxy-3-oxo-5b-cholanoic acid	M+Na	413.266	390.277	5.2e-05	Bile Acids
HMDB41454	D8'-Merulinic acid A	M+Na	413.266	390.277	5.2e-05	Benzoic Acid And Derivatives
HMDB00328	12-Ketodeoxycholic acid	M+Na	413.266	390.277	5.2e-05	Bile Acids
HMDB00467	Nutriacholic acid	M+Na	413.266	390.277	5.2e-05	Bile Acids
HMDB00460	7-Hydroxy-3-oxocholanoic acid	M+Na	413.266	390.277	5.2e-05	Bile Acids
HMDB12866	9'-Carboxy-alpha-chromanol	M+Na	413.266	390.277	5.2e-05	Benzopyrans
MS search for 520.923976 m/z Delta = abs( query mass - adduct mass )
Show entriesSearch:
Compound	Name	Adduct	Adduct MW (Da)	Compound MW (Da)	Delta
HMDB43329	TG(15:0/20:3(5Z,8Z,11Z)/22:5(4Z,7Z,10Z,13Z,16Z))	M+3ACN+2H	520.923	916.752	0.000884	Glycerolipids
HMDB53669	TG(20:3n6/15:0/22:5(4Z,7Z,10Z,13Z,16Z))	M+3ACN+2H	520.923	916.752	0.000884	Glycerolipids
HMDB43587	TG(15:0/22:4(7Z,10Z,13Z,16Z)/20:4(5Z,8Z,11Z,14Z))	M+3ACN+2H	520.923	916.752	0.000884	Glycerolipids
HMDB51186	TG(20:3(5Z,8Z,11Z)/20:2n6/18:3(9Z,12Z,15Z))	M+3ACN+2H	520.923	916.752	0.000884	Glycerolipids
HMDB53403	TG(20:2n6/18:1(9Z)/20:5(5Z,8Z,11Z,14Z,17Z))	M+3ACN+2H	520.923	916.752	0.000884	Glycerolipids
HMDB49626	TG(18:1(11Z)/20:5(5Z,8Z,11Z,14Z,17Z)/20:2n6)	M+3ACN+2H	520.923	916.752	0.000884	Glycerolipids
HMDB50057	TG(18:1(9Z)/20:2n6/20:5(5Z,8Z,11Z,14Z,17Z))	M+3ACN+2H	520.923	916.752	0.000884	Glycerolipids
HMDB54653	TG(22:4(7Z,10Z,13Z,16Z)/15:0/20:4(8Z,11Z,14Z,17Z))	M+3ACN+2H	520.923	916.752	0.000884	Glycerolipids
HMDB51179	TG(20:3(5Z,8Z,11Z)/20:2n6/18:3(6Z,9Z,12Z))	M+3ACN+2H	520.923	916.752	0.000884	Glycerolipids
HMDB48757	TG(16:1(9Z)/18:2(9Z,12Z)/22:5(4Z,7Z,10Z,13Z,16Z))	M+3ACN+2H	520.923	916.752	0.000884	Glycerolipids
HMDB51150	TG(20:3(5Z,8Z,11Z)/18:2(9Z,12Z)/18:3(9Z,12Z,15Z))	M+3ACN+2H	520.923	916.752	0.000884	Glycerolipids
HMDB43754	TG(15:0/22:5(7Z,10Z,13Z,16Z,19Z)/20:3(5Z,8Z,11Z))	M+3ACN+2H	520.923	916.752	0.000884	Glycerolipids
HMDB43503	TG(15:0/20:3n6/22:5(4Z,7Z,10Z,13Z,16Z))	M+3ACN+2H	520.923	916.752	0.000884	Glycerolipids
HMDB53674	TG(20:3n6/15:0/22:5(7Z,10Z,13Z,16Z,19Z))	M+3ACN+2H	520.923	916.752	0.000884	Glycerolipids
HMDB53373	TG(20:2n6/16:1(9Z)/22:5(4Z,7Z,10Z,13Z,16Z))	M+3ACN+2H	520.923	916.752	0.000884	Glycerolipids
HMDB51162	TG(20:3(5Z,8Z,11Z)/18:3(6Z,9Z,12Z)/20:2n6)	M+3ACN+2H	520.923	916.752	0.000884	Glycerolipids
HMDB53390	TG(20:2n6/18:1(11Z)/20:5(5Z,8Z,11Z,14Z,17Z))	M+3ACN+2H	520.923	916.752	0.000884	Glycerolipids
HMDB52639	TG(18:2(9Z,12Z)/18:3(6Z,9Z,12Z)/20:3n6)	M+3ACN+2H	520.923	916.752	0.000884	Glycerolipids
HMDB44628	TG(16:0/22:6(4Z,7Z,10Z,13Z,16Z,19Z)/20:2n6)	M+3ACN+2H	520.923	916.752	0.000884	Glycerolipids
HMDB43508	TG(15:0/20:3n6/22:5(7Z,10Z,13Z,16Z,19Z))	M+3ACN+2H	520.923	916.752	0.000884	Glycerolipids
HMDB52744	TG(18:2(9Z,12Z)/18:3(9Z,12Z,15Z)/20:3n6)	M+3ACN+2H	520.923	916.752	0.000884	Glycerolipids
HMDB51160	TG(20:3(5Z,8Z,11Z)/18:3(6Z,9Z,12Z)/18:2(9Z,12Z))	M+3ACN+2H	520.923	916.752	0.000884	Glycerolipids
HMDB53098	TG(18:3(6Z,9Z,12Z)/20:3n6/20:2n6)	M+3ACN+2H	520.923	916.752	0.000884	Glycerolipids
HMDB53378	TG(20:2n6/16:1(9Z)/22:5(7Z,10Z,13Z,16Z,19Z))	M+3ACN+2H	520.923	916.752	0.000884	Glycerolipids
HMDB53301	TG(20:2n6/16:0/22:6(4Z,7Z,10Z,13Z,16Z,19Z))	M+3ACN+2H	520.923	916.752	0.000884	Glycerolipids
HMDB48806	TG(16:1(9Z)/20:2n6/22:5(7Z,10Z,13Z,16Z,19Z))	M+3ACN+2H	520.923	916.752	0.000884	Glycerolipids
HMDB52667	TG(18:2(9Z,12Z)/20:3n6/18:3(6Z,9Z,12Z))	M+3ACN+2H	520.923	916.752	0.000884	Glycerolipids
HMDB51286	TG(20:3(5Z,8Z,11Z)/18:3(9Z,12Z,15Z)/18:2(9Z,12Z))	M+3ACN+2H	520.923	916.752	0.000884	Glycerolipids
HMDB53564	TG(20:2n6/18:3(9Z,12Z,15Z)/20:3n6)	M+3ACN+2H	520.923	916.752	0.000884	Glycerolipids
HMDB53838	TG(20:3n6/18:2(9Z,12Z)/18:3(9Z,12Z,15Z))	M+3ACN+2H	520.923	916.752	0.000884	Glycerolipids
HMDB49404	TG(18:1(11Z)/18:2(9Z,12Z)/20:5(5Z,8Z,11Z,14Z,17Z))	M+3ACN+2H	520.923	916.752	0.000884	Glycerolipids
HMDB43705	TG(15:0/20:4(8Z,11Z,14Z,17Z)/22:4(7Z,10Z,13Z,16Z))	M+3ACN+2H	520.923	916.752	0.000884	Glycerolipids
HMDB52523	TG(18:2(9Z,12Z)/16:1(9Z)/22:5(4Z,7Z,10Z,13Z,16Z))	M+3ACN+2H	520.923	916.752	0.000884	Glycerolipids
HMDB44626	TG(16:0/22:6(4Z,7Z,10Z,13Z,16Z,19Z)/18:2(9Z,12Z))	M+3ACN+2H	520.923	916.752	0.000884	Glycerolipids
HMDB52528	TG(18:2(9Z,12Z)/16:1(9Z)/22:5(7Z,10Z,13Z,16Z,19Z))	M+3ACN+2H	520.923	916.752	0.000884	Glycerolipids
HMDB43531	TG(15:0/20:4(5Z,8Z,11Z,14Z)/22:4(7Z,10Z,13Z,16Z))	M+3ACN+2H	520.923	916.752	0.000884	Glycerolipids
HMDB52542	TG(18:2(9Z,12Z)/18:1(11Z)/20:5(5Z,8Z,11Z,14Z,17Z))	M+3ACN+2H	520.923	916.752	0.000884	Glycerolipids
HMDB48906	TG(16:1(9Z)/22:5(4Z,7Z,10Z,13Z,16Z)/20:2n6)	M+3ACN+2H	520.923	916.752	0.000884	Glycerolipids
HMDB49624	TG(18:1(11Z)/20:5(5Z,8Z,11Z,14Z,17Z)/18:2(9Z,12Z))	M+3ACN+2H	520.923	916.752	0.000884	Glycerolipids
HMDB52577	TG(18:2(9Z,12Z)/20:3(5Z,8Z,11Z)/18:3(6Z,9Z,12Z))	M+3ACN+2H	520.923	916.752	0.000884	Glycerolipids
HMDB53426	TG(20:2n6/20:3(5Z,8Z,11Z)/18:3(9Z,12Z,15Z))	M+3ACN+2H	520.923	916.752	0.000884	Glycerolipids
HMDB53057	TG(18:3(6Z,9Z,12Z)/18:2(9Z,12Z)/20:3n6)	M+3ACN+2H	520.923	916.752	0.000884	Glycerolipids
HMDB50226	TG(18:1(9Z)/20:5(5Z,8Z,11Z,14Z,17Z)/18:2(9Z,12Z))	M+3ACN+2H	520.923	916.752	0.000884	Glycerolipids
HMDB44275	TG(16:0/18:2(9Z,12Z)/22:6(4Z,7Z,10Z,13Z,16Z,19Z))	M+3ACN+2H	520.923	916.752	0.000884	Glycerolipids
HMDB53014	TG(18:3(6Z,9Z,12Z)/20:3(5Z,8Z,11Z)/20:2n6)	M+3ACN+2H	520.923	916.752	0.000884	Glycerolipids
HMDB43760	TG(15:0/22:5(7Z,10Z,13Z,16Z,19Z)/20:3n6)	M+3ACN+2H	520.923	916.752	0.000884	Glycerolipids
HMDB49016	TG(16:1(9Z)/22:5(7Z,10Z,13Z,16Z,19Z)/20:2n6)	M+3ACN+2H	520.923	916.752	0.000884	Glycerolipids
HMDB49446	TG(18:1(11Z)/20:2n6/20:5(5Z,8Z,11Z,14Z,17Z))	M+3ACN+2H	520.923	916.752	0.000884	Glycerolipids
HMDB48801	TG(16:1(9Z)/20:2n6/22:5(4Z,7Z,10Z,13Z,16Z))	M+3ACN+2H	520.923	916.752	0.000884	Glycerolipids
HMDB53085	TG(18:3(6Z,9Z,12Z)/20:2n6/20:3n6)	M+3ACN+2H	520.923	916.752	0.000884	Glycerolipids
HMDB54025	TG(20:4(5Z,8Z,11Z,14Z)/15:0/22:4(7Z,10Z,13Z,16Z))	M+3ACN+2H	520.923	916.752	0.000884	Glycerolipids
HMDB50017	TG(18:1(9Z)/18:2(9Z,12Z)/20:5(5Z,8Z,11Z,14Z,17Z))	M+3ACN+2H	520.923	916.752	0.000884	Glycerolipids
HMDB48904	TG(16:1(9Z)/22:5(4Z,7Z,10Z,13Z,16Z)/18:2(9Z,12Z))	M+3ACN+2H	520.923	916.752	0.000884	Glycerolipids
HMDB53862	TG(20:3n6/20:2n6/18:3(9Z,12Z,15Z))	M+3ACN+2H	520.923	916.752	0.000884	Glycerolipids
HMDB52584	TG(18:2(9Z,12Z)/20:3(5Z,8Z,11Z)/18:3(9Z,12Z,15Z))	M+3ACN+2H	520.923	916.752	0.000884	Glycerolipids
HMDB50902	TG(20:3(5Z,8Z,11Z)/15:0/22:5(7Z,10Z,13Z,16Z,19Z))	M+3ACN+2H	520.923	916.752	0.000884	Glycerolipids
HMDB51288	TG(20:3(5Z,8Z,11Z)/18:3(9Z,12Z,15Z)/20:2n6)	M+3ACN+2H	520.923	916.752	0.000884	Glycerolipids
HMDB48762	TG(16:1(9Z)/18:2(9Z,12Z)/22:5(7Z,10Z,13Z,16Z,19Z))	M+3ACN+2H	520.923	916.752	0.000884	Glycerolipids
HMDB43615	TG(15:0/22:5(4Z,7Z,10Z,13Z,16Z)/20:3n6)	M+3ACN+2H	520.923	916.752	0.000884	Glycerolipids
HMDB49014	TG(16:1(9Z)/22:5(7Z,10Z,13Z,16Z,19Z)/18:2(9Z,12Z))	M+3ACN+2H	520.923	916.752	0.000884	Glycerolipids
HMDB50897	TG(20:3(5Z,8Z,11Z)/15:0/22:5(4Z,7Z,10Z,13Z,16Z))	M+3ACN+2H	520.923	916.752	0.000884	Glycerolipids
HMDB50228	TG(18:1(9Z)/20:5(5Z,8Z,11Z,14Z,17Z)/20:2n6)	M+3ACN+2H	520.923	916.752	0.000884	Glycerolipids
HMDB52674	TG(18:2(9Z,12Z)/20:3n6/18:3(9Z,12Z,15Z))	M+3ACN+2H	520.923	916.752	0.000884	Glycerolipids
HMDB51143	TG(20:3(5Z,8Z,11Z)/18:2(9Z,12Z)/18:3(6Z,9Z,12Z))	M+3ACN+2H	520.923	916.752	0.000884	Glycerolipids
HMDB43609	TG(15:0/22:5(4Z,7Z,10Z,13Z,16Z)/20:3(5Z,8Z,11Z))	M+3ACN+2H	520.923	916.752	0.000884	Glycerolipids
HMDB53473	TG(20:2n6/18:3(6Z,9Z,12Z)/20:3n6)	M+3ACN+2H	520.923	916.752	0.000884	Glycerolipids
HMDB43593	TG(15:0/22:4(7Z,10Z,13Z,16Z)/20:4(8Z,11Z,14Z,17Z))	M+3ACN+2H	520.923	916.752	0.000884	Glycerolipids
HMDB44331	TG(16:0/20:2n6/22:6(4Z,7Z,10Z,13Z,16Z,19Z))	M+3ACN+2H	520.923	916.752	0.000884	Glycerolipids
HMDB43334	TG(15:0/20:3(5Z,8Z,11Z)/22:5(7Z,10Z,13Z,16Z,19Z))	M+3ACN+2H	520.923	916.752	0.000884	Glycerolipids
HMDB53504	TG(20:2n6/20:3n6/18:3(9Z,12Z,15Z))	M+3ACN+2H	520.923	916.752	0.000884	Glycerolipids
MS search for 200.040776 m/z Delta = abs( query mass - adduct mass )
Show entriesSearch:
Compound	Name	Adduct	Adduct MW (Da)	Compound MW (Da)	Delta
HMDB00177	L-Histidine	M+2Na-H	200.041	155.069	0.000139	Amino Acids And Derivatives
HMDB34267	L-2-Amino-3-(1-pyrazolyl)propanoic acid	M+2Na-H	200.041	155.069	0.000139	Amino Acids And Derivatives
HMDB15153	Guanfacine	M+2Na+H	200.041	245.012	0.000331	Halobenzenes
HMDB34788	Neoacrimarine I	M+3Na	200.04	531.153	0.000581	Quinolines And Derivatives
HMDB31112	Neoacrimarine F	M+3Na	200.04	531.153	0.000581	Quinolines And Derivatives
HMDB14933	Sulfasalazine	M+2H	200.042	398.068	0.000745	Benzenesulfonamides
HMDB34854	Flumioxazin	M+2Na	200.04	354.102	0.000765	Benzoxazines
HMDB15173	Fenofibrate	M+H+K	200.042	360.113	0.000859	Benzophenones
MS search for 207.057276 m/z Delta = abs( query mass - adduct mass )
Show entriesSearch:
Compound	Name	Adduct	Adduct MW (Da)	Compound MW (Da)	Delta
HMDB38754	(E,E,E)-1,3,5,11-Tridecatetraene-7,9-diyne	M+K	207.057	168.094	0.000218	Acyclic Alkenes
HMDB30929	2,4,6,8-Tridecatetrayne	M+K	207.057	168.094	0.000218	Alkynes
HMDB32610	4-Methylbiphenyl	M+K	207.057	168.094	0.000218	Biphenyls And Derivatives
HMDB00659	Deoxycholic acid disulfate	M+3Na	207.058	552.206	0.000705	Bile Acids
HMDB00545	Chenodeoxycholic acid disulfate	M+3Na	207.058	552.206	0.000705	Bile Acids
HMDB35608	Monotropein	M+H+Na	207.056	390.116	0.000923	Prenol Lipids
MS search for 216.014576 m/z Delta = abs( query mass - adduct mass )
Show entriesSearch:
Compound	Name	Adduct	Adduct MW (Da)	Compound MW (Da)	Delta
HMDB41624	Phosphocreatinine	M+Na	216.014	193.025	0.000116	Organic Phosphoric Acids And Derivatives
HMDB15250	Amiodarone	M+3H	216.015	645.024	0.000594	Benzofurans
MS search for 224.083576 m/z Delta = abs( query mass - adduct mass )
Show entriesSearch:
Compound	Name	Adduct	Adduct MW (Da)	Compound MW (Da)	Delta
HMDB31763	Methyl 7-epi-12-hydroxyjasmonate glucoside	M+2Na	224.084	402.189	0.000133	Lineolic Acids And Derivatives
HMDB40729	D-Linalool 3-(6''-malonylglucoside)	M+2Na	224.084	402.189	0.000133	Prenol Lipids
HMDB14462	Gefitinib	M+2H	224.083	446.152	0.000252	Quinazolines
MS search for 231.073976 m/z Delta = abs( query mass - adduct mass )
Show entriesSearch:
Compound	Name	Adduct	Adduct MW (Da)	Compound MW (Da)	Delta
HMDB01545	Pyridoxal	M+ACN+Na	231.074	167.058	3.2e-05	Pyridines And Derivatives
HMDB34887	3alpha,4,5,7alpha-Tetrahydro-5-hydroxy-1H-isoindole-1,3(2H)-dione	M+ACN+Na	231.074	167.058	3.2e-05	Isoindoles And Derivatives
HMDB04290	Isopyridoxal	M+ACN+Na	231.074	167.058	3.2e-05	Pyridines And Derivatives
HMDB34889	3alpha,4,7,7alpha-Tetrahydro-4-hydroxy-1H-isoindole-1,3(2H)-dione	M+ACN+Na	231.074	167.058	3.2e-05	Isoindoles And Derivatives
HMDB00684	L-Kynurenine	M+Na	231.074	208.085	3.4e-05	Amino Acids And Derivatives
HMDB12948	Formyl-5-hydroxykynurenamine	M+Na	231.074	208.085	3.4e-05	Benzoic Acid And Derivatives
HMDB32357	N-Lactoyl ethanolamine phosphate	M+NH4	231.074	213.04	7.1e-05	Organic Phosphoric Acids And Derivatives
HMDB13929	2-Oxoclopidogrel	M+3ACN+2H	231.074	337.054	9.2e-05	Amino Acids And Derivatives
HMDB40502	Cnidimol 7-glucoside	M+H+Na	231.075	438.153	0.00057	Glycosyl Compounds
HMDB34698	7-Hydroxy-5-(4-hydroxy-2-oxopentyl)-2-methylchromone 7-glucoside	M+H+Na	231.075	438.153	0.00057	Glycosyl Compounds
HMDB41274	Phenylethyl primeveroside	M+2Na	231.073	416.168	0.000634	Disaccharides
MS search for 234.098376 m/z Delta = abs( query mass - adduct mass )
Show entriesSearch:
Compound	Name	Adduct	Adduct MW (Da)	Compound MW (Da)	Delta
HMDB35923	Hirsutin	M+H	234.098	233.091	0.000294	Sulfoxides
HMDB15335	Mitoxantrone	M+H+Na	234.099	444.201	0.000313	Acenes
HMDB40532	Cynaroside A	M+H+Na	234.098	444.2	0.000355	Prenol Lipids
MS search for 247.047976 m/z Delta = abs( query mass - adduct mass )
Show entriesSearch:
Compound	Name	Adduct	Adduct MW (Da)	Compound MW (Da)	Delta
HMDB00684	L-Kynurenine	M+K	247.048	208.085	2.6e-05	Amino Acids And Derivatives
HMDB12948	Formyl-5-hydroxykynurenamine	M+K	247.048	208.085	2.6e-05	Benzoic Acid And Derivatives
HMDB34577	4-Chloro-6,7-dimethoxy-2-benzoxazolinone	M+NH4	247.048	229.014	3.2e-05	Benzoxazoles
HMDB34890	Bis(4-isothiocyanatobutyl) disulfide	M+2Na+H	247.048	292.02	0.000495	Isothiocyanates
HMDB32905	Neotheaflavin 3-gallate	M+2H+Na	247.047	716.138	0.000808	Flavonoids
HMDB29254	Isoneotheaflavin 3-O-gallate	M+2H+Na	247.047	716.138	0.000808	Flavonoids
HMDB05786	Theaflavin-3-gallate	M+2H+Na	247.047	716.138	0.000808	Flavonoids
HMDB32904	Isotheaflavin 3'-gallate	M+2H+Na	247.047	716.138	0.000808	Flavonoids
MS search for 267.156376 m/z Delta = abs( query mass - adduct mass )
Show entriesSearch:
Compound	Name	Adduct	Adduct MW (Da)	Compound MW (Da)	Delta
HMDB36141	Menthyl ethylene glycol carbonate	M+Na	267.157	244.167	0.000301	Prenol Lipids
HMDB02327	1,11-Undecanedicarboxylic acid	M+Na	267.157	244.167	0.000301	Carboxylic Acids And Derivatives
HMDB37184	(±)-1,4-Nonanediol diacetate	M+Na	267.157	244.167	0.000301	Fatty Alcohol Esters
HMDB13488	PGP(16:1(9Z)/16:1(9Z))	M+3H	267.156	798.445	0.000828	Glycerophospholipids
MS search for 316.121076 m/z Delta = abs( query mass - adduct mass )
Show entriesSearch:
Compound	Name	Adduct	Adduct MW (Da)	Compound MW (Da)	Delta
HMDB29398	(3-Nitroamino)alanine	2M+NH4	316.121	149.044	5.8e-05	Amino Acids And Derivatives
MS search for 332.292276 m/z Delta = abs( query mass - adduct mass )
Show entriesSearch:
Compound	Name	Adduct	Adduct MW (Da)	Compound MW (Da)	Delta
HMDB02384	Stearaldehyde	M+ACN+Na	332.292	268.277	0.000105	Fatty Aldehydes
HMDB29632	Oleyl alcohol	M+ACN+Na	332.292	268.277	0.000105	Fatty Alcohols
HMDB32740	N-Hexadecanoylpyrrolidine	M+Na	332.292	309.303	0.000107	Pyrrolidines
HMDB06347	Hexacosanoyl carnitine	M+3ACN+2H	332.293	539.491	0.000501	Fatty Acid Esters
MS search for 333.203576 m/z Delta = abs( query mass - adduct mass )
Show entriesSearch:
Compound	Name	Adduct	Adduct MW (Da)	Compound MW (Da)	Delta
HMDB36439	Fasciculic acid A	M+2Na	333.204	620.429	5.1e-05	Prenol Lipids
HMDB38484	Auxin b	M+Na	333.204	310.214	5.1e-05	Prenol Lipids
HMDB37034	(3b,7b,22x)-Cucurbita-5,24-diene-3,7,23-triol 7-glucoside	M+2Na	333.204	620.429	5.1e-05	Prenol Lipids
HMDB13623	12(13)Ep-9-KODE	M+Na	333.204	310.214	5.1e-05	Fatty Acids
HMDB41534	Ginsenoside Rh4	M+2Na	333.204	620.429	5.1e-05	Prenol Lipids
HMDB35337	Sterebin A	M+Na	333.204	310.214	5.1e-05	Prenol Lipids
HMDB33505	(9Z,11R,12S,13S,15Z)-12,13-Epoxy-11-hydroxy-9,15-octadecadienoic acid	M+Na	333.204	310.214	5.1e-05	Fatty Acids
HMDB39520	Soyasapogenol B 24-O-b-D-glucoside	M+2Na	333.204	620.429	5.1e-05	Prenol Lipids
HMDB15494	Alizapride	M+NH4	333.203	315.17	0.000228	Benzotriazoles
MS search for 335.219176 m/z Delta = abs( query mass - adduct mass )
Show entriesSearch:
Compound	Name	Adduct	Adduct MW (Da)	Compound MW (Da)	Delta
HMDB38272	2-Hexenyl propionate	2M+Na	335.219	156.115	0.000102	Carboxylic Acids And Derivatives
HMDB39794	Methyl 4Z-octenoate	2M+Na	335.219	156.115	0.000102	Fatty Acid Esters
HMDB32413	Methyl 2-octenoate	2M+Na	335.219	156.115	0.000102	Fatty Acid Esters
HMDB37618	(E)-3-Heptenyl acetate	2M+Na	335.219	156.115	0.000102	Carboxylic Acids And Derivatives
HMDB04706	8(R)-Hydroperoxylinoleic acid	M+Na	335.219	312.23	0.000102	Lineolic Acids And Derivatives
HMDB31514	6-Butyltetrahydro-2H-pyran-2-one	2M+Na	335.219	156.115	0.000102	Lactones
HMDB34716	4-Oxononanal	2M+Na	335.219	156.115	0.000102	Carbonyl Compounds
HMDB10201	12,13-DiHODE	M+Na	335.219	312.23	0.000102	Lineolic Acids And Derivatives
HMDB36208	2-Propenyl 2-ethylbutanoate	2M+Na	335.219	156.115	0.000102	Fatty Acid Esters
HMDB40900	(±)-(E)-13-Hydroxy-10-oxo-11-octadecenoic acid	M+Na	335.219	312.23	0.000102	Lineolic Acids And Derivatives
HMDB36222	Cyclohexyl propionate	2M+Na	335.219	156.115	0.000102	Cycloalkanes
HMDB31531	Dihydro-5-pentyl-2(3H)-furanone	2M+Na	335.219	156.115	0.000102	Lactones
HMDB32307	Hept-trans-2-en-1-yl acetate	2M+Na	335.219	156.115	0.000102	Fatty Alcohol Esters
HMDB37496	Methyl (E)-2-octenoate	2M+Na	335.219	156.115	0.000102	Fatty Acid Esters
HMDB37629	Isobutyl angelate	2M+Na	335.219	156.115	0.000102	Fatty Acid Esters
HMDB10208	15,16-DiHODE	M+Na	335.219	312.23	0.000102	Lineolic Acids And Derivatives
HMDB38275	cis-3-Hexenyl propanoate	2M+Na	335.219	156.115	0.000102	Carboxylic Acids And Derivatives
HMDB06940	9(S)-HPODE	M+Na	335.219	312.23	0.000102	Lineolic Acids And Derivatives
HMDB33167	Ethyl cyclohexanecarboxylate	2M+Na	335.219	156.115	0.000102	Cycloalkanes
HMDB39736	6-Hydroxy-4,6-dimethyl-3-hepten-2-one	2M+Na	335.219	156.115	0.000102	Acryloyl Compounds
HMDB31271	2-Nonenoic acid	2M+Na	335.219	156.115	0.000102	Fatty Acids
HMDB32265	cis-Ethyl 4-heptenoate	2M+Na	335.219	156.115	0.000102	Fatty Acid Esters
HMDB31263	2,4-Nonanedione	2M+Na	335.219	156.115	0.000102	Carbonyl Compounds
HMDB35307	Quercuslactone a	2M+Na	335.219	156.115	0.000102	Lactones
HMDB10221	9,10-DiHODE	M+Na	335.219	312.23	0.000102	Lineolic Acids And Derivatives
HMDB40210	2-Propenyl hexanoate	2M+Na	335.219	156.115	0.000102	Fatty Acid Esters
HMDB04362	4-Hydroxynonenal	2M+Na	335.219	156.115	0.000102	Fatty Alcohols
HMDB32491	Prenyl isobutyrate	2M+Na	335.219	156.115	0.000102	Prenol Lipids
HMDB37023	2-Hydroxy-2,6,6-trimethylcyclohexanone	2M+Na	335.219	156.115	0.000102	Prenol Lipids
HMDB03871	13-L-Hydroperoxylinoleic acid	M+Na	335.219	312.23	0.000102	Lineolic Acids And Derivatives
MS search for 341.208776 m/z Delta = abs( query mass - adduct mass )
Show entriesSearch:
Compound	Name	Adduct	Adduct MW (Da)	Compound MW (Da)	Delta
HMDB35116	(ent-7alpha)-7-Hydroxy-8(14),15-pimaradien-19-oic acid	M+Na	341.209	318.219	6.3e-05	Prenol Lipids
HMDB10210	15-KETE	M+Na	341.209	318.219	6.3e-05	Fatty Acids
HMDB36713	Yucalexin B22	M+Na	341.209	318.219	6.3e-05	Prenol Lipids
HMDB36839	(ent-15beta)-15-Hydroxy-19-trachylobanoic acid	M+Na	341.209	318.219	6.3e-05	Prenol Lipids
HMDB36928	Mactraxanthin	M+2Na	341.209	636.439	6.3e-05	Prenol Lipids
HMDB36724	ent-17-Hydroxy-15-kauren-19-oic acid	M+Na	341.209	318.219	6.3e-05	Prenol Lipids
HMDB39012	(ent-15beta)-15,19-Dihydroxy-7-trachylobanone	M+Na	341.209	318.219	6.3e-05	Prenol Lipids
HMDB10202	12-HEPE	M+Na	341.209	318.219	6.3e-05	Eicosanoids
HMDB39716	12alpha-12-Hydroxy-7,13-abietadien-18-oic acid	M+Na	341.209	318.219	6.3e-05	Prenol Lipids
HMDB36930	Grandiflorolic acid	M+Na	341.209	318.219	6.3e-05	Prenol Lipids
HMDB36712	Yucalexin B20	M+Na	341.209	318.219	6.3e-05	Prenol Lipids
HMDB13633	12-KETE	M+Na	341.209	318.219	6.3e-05	Fatty Acids
HMDB01337	Leukotriene A4	M+Na	341.209	318.219	6.3e-05	Eicosanoids
HMDB10205	14,15-EpETE	M+Na	341.209	318.219	6.3e-05	Fatty Acids
HMDB10217	5-KETE	M+Na	341.209	318.219	6.3e-05	Fatty Acids
HMDB06027	Oxymesterone	M+Na	341.209	318.219	6.3e-05	Steroids
HMDB36752	Yucalexin P17	M+Na	341.209	318.219	6.3e-05	Prenol Lipids
HMDB36706	Steviol	M+Na	341.209	318.219	6.3e-05	Prenol Lipids
HMDB36806	Aframodial	M+Na	341.209	318.219	6.3e-05	Prenol Lipids
HMDB12611	18R-HEPE	M+Na	341.209	318.219	6.3e-05	Eicosanoids
HMDB37523	Galanolactone	M+Na	341.209	318.219	6.3e-05	Prenol Lipids
HMDB10209	15-HEPE	M+Na	341.209	318.219	6.3e-05	Eicosanoids
HMDB41058	Phytocassane C	M+Na	341.209	318.219	6.3e-05	Prenol Lipids
HMDB10212	17,18-EpETE	M+Na	341.209	318.219	6.3e-05	Fatty Acids
HMDB38521	2-Hydroxy-6-(8-tridecenyl)benzoic acid	M+Na	341.209	318.219	6.3e-05	Benzoic Acid And Derivatives
HMDB05081	5-HEPE	M+Na	341.209	318.219	6.3e-05	Eicosanoids
HMDB12534	11R-HEPE	M+Na	341.209	318.219	6.3e-05	Eicosanoids
HMDB36776	Yucalexin A19	M+Na	341.209	318.219	6.3e-05	Prenol Lipids
HMDB30101	Methyl [8]-Shogaol	M+Na	341.209	318.219	6.3e-05	Phenols And Derivatives
HMDB35311	Galanal A	M+Na	341.209	318.219	6.3e-05	Prenol Lipids
HMDB36698	Ineketone	M+Na	341.209	318.219	6.3e-05	Prenol Lipids
HMDB11530	MG(0:0/14:0/0:0)	M+K	341.209	302.246	9.2e-05	Glycerolipids
HMDB11561	MG(14:0/0:0/0:0)	M+K	341.209	302.246	9.2e-05	Glycerolipids
MS search for 352.245776 m/z Delta = abs( query mass - adduct mass )
Show entriesSearch:
Compound	Name	Adduct	Adduct MW (Da)	Compound MW (Da)	Delta
HMDB32046	Isopropyl 3-methylbutanoate	2M+ACN+Na	352.246	144.115	4.9e-05	Fatty Acid Esters
HMDB31290	1-Hydroxy-3-octanone	2M+ACN+Na	352.246	144.115	4.9e-05	Fatty Alcohols
HMDB39620	Butyl butyrate	2M+ACN+Na	352.246	144.115	4.9e-05	Fatty Acid Esters
HMDB32203	cis- and trans-2-Isobutyl-4-methyl-1,3-dioxolane	2M+ACN+Na	352.246	144.115	4.9e-05	Dioxolanes
HMDB40298	Ethyl 2-ethylbutanoate	2M+ACN+Na	352.246	144.115	4.9e-05	Fatty Acid Esters
HMDB31638	Pentyl propanoate	2M+ACN+Na	352.246	144.115	4.9e-05	Carboxylic Acids And Derivatives
HMDB36165	3-(Hydroxymethyl)-2-heptanone	2M+ACN+Na	352.246	144.115	4.9e-05	Fatty Alcohols
HMDB35457	(±)-5-Hydroxy-4-octanone	2M+ACN+Na	352.246	144.115	4.9e-05	Acyloins
HMDB32272	Ethyl 4-methylpentanoate	2M+ACN+Na	352.246	144.115	4.9e-05	Fatty Acid Esters
HMDB31596	Methyl 5-methylhexanoate	2M+ACN+Na	352.246	144.115	4.9e-05	Fatty Acid Esters
HMDB29980	Hexyl acetate	2M+ACN+Na	352.246	144.115	4.9e-05	Carboxylic Acids And Derivatives
HMDB31230	2-Ethylhexanoic acid	2M+ACN+Na	352.246	144.115	4.9e-05	Fatty Acids
HMDB34459	Heptyl formate	2M+ACN+Na	352.246	144.115	4.9e-05	Carboxylic Acids And Derivatives
HMDB37798	(S)-10,16-Dihydroxyhexadecanoic acid	M+ACN+Na	352.246	288.23	4.9e-05	Fatty Acids
HMDB32225	1,1-Dimethoxy-trans-2-hexene	2M+ACN+Na	352.246	144.115	4.9e-05	Fatty Acid Esters
HMDB31703	2-Ethylbutyl acetate	2M+ACN+Na	352.246	144.115	4.9e-05	Carboxylic Acids And Derivatives
HMDB32551	Valeraldehyde propyleneglycol acetal	2M+ACN+Na	352.246	144.115	4.9e-05	Dioxolanes
HMDB34234	Ethyl (±)-3-methylpentanoate	2M+ACN+Na	352.246	144.115	4.9e-05	Fatty Acid Esters
HMDB34164	3-Methylbutyl propanoate	2M+ACN+Na	352.246	144.115	4.9e-05	Carboxylic Acids And Derivatives
HMDB00482	Caprylic acid	2M+ACN+Na	352.246	144.115	4.9e-05	Fatty Acids
HMDB31478	Methyl heptanoate	2M+ACN+Na	352.246	144.115	4.9e-05	Fatty Acid Esters
HMDB31579	Ethyl (±)-2-methylpentanoate	2M+ACN+Na	352.246	144.115	4.9e-05	Fatty Acid Esters
HMDB40252	Isobutyl isobutyrate	2M+ACN+Na	352.246	144.115	4.9e-05	Carboxylic Acids And Derivatives
HMDB34161	2-Methylpropyl butanoate	2M+ACN+Na	352.246	144.115	4.9e-05	Fatty Acid Esters
HMDB40209	Ethyl hexanoate	2M+ACN+Na	352.246	144.115	4.9e-05	Fatty Acid Esters
HMDB31587	2-Methylheptanoic acid	2M+ACN+Na	352.246	144.115	4.9e-05	Fatty Acids
HMDB40251	Butyl isobutyrate	2M+ACN+Na	352.246	144.115	4.9e-05	Carboxylic Acids And Derivatives
HMDB40296	Propyl pentanoate	2M+ACN+Na	352.246	144.115	4.9e-05	Fatty Acid Esters
HMDB32335	3-Hydroxy-2-octanone	2M+ACN+Na	352.246	144.115	4.9e-05	Fatty Alcohols
HMDB30368	(3R,5Z)-5-Octene-1,3-diol	2M+ACN+Na	352.246	144.115	4.9e-05	Fatty Alcohols
HMDB32047	Propyl 3-methylbutanoate	2M+ACN+Na	352.246	144.115	4.9e-05	Fatty Acid Esters
HMDB39217	Isopropyl 2-methylbutanoate	2M+ACN+Na	352.246	144.115	4.9e-05	Fatty Acid Esters
HMDB31588	6-Methylheptanoic acid	2M+ACN+Na	352.246	144.115	4.9e-05	Fatty Acids
HMDB01877	Valproic acid	2M+ACN+Na	352.246	144.115	4.9e-05	Fatty Acids
HMDB13321	Undecanoylcarnitine	M+Na	352.246	329.257	5.1e-05	Fatty Acid Esters
HMDB06202	4,8 dimethylnonanoyl carnitine	M+Na	352.246	329.257	5.1e-05	Fatty Acid Esters
MS search for 353.208676 m/z Delta = abs( query mass - adduct mass )
Show entriesSearch:
Compound	Name	Adduct	Adduct MW (Da)	Compound MW (Da)	Delta
HMDB00374	17-Hydroxyprogesterone	M+Na	353.209	330.219	3.7e-05	Steroids
HMDB33126	[10]-Dehydroshogaol	M+Na	353.209	330.219	3.7e-05	Phenols And Derivatives
HMDB00920	11a-Hydroxyprogesterone	M+Na	353.209	330.219	3.7e-05	Steroids
HMDB00016	Deoxycorticosterone	M+Na	353.209	330.219	3.7e-05	Steroids
HMDB40928	2-[2-(4-Hydroxy-3-methoxyphenyl)ethyl]-5-octylfuran	M+Na	353.209	330.219	3.7e-05	Phenols And Derivatives
HMDB34632	(4E,9a)-9-(3-Methyl-2E-pentenoyloxy)-4,10(14)-oplopadien-3-one	M+Na	353.209	330.219	3.7e-05	Prenol Lipids
HMDB41585	Tussilagonone	M+Na	353.209	330.219	3.7e-05	Prenol Lipids
HMDB41220	Dibutyl decanedioate	M+K	353.209	314.246	0.000192	Fatty Acid Esters
HMDB04704	9,10-DHOME	M+K	353.209	314.246	0.000192	Fatty Acids
HMDB31679	(9xi,10xi,12xi)-9,10-Dihydroxy-12-octadecenoic acid	M+K	353.209	314.246	0.000192	Fatty Acids
HMDB00782	Octadecanedioic acid	M+K	353.209	314.246	0.000192	Carboxylic Acids And Derivatives
HMDB04705	12,13-DHOME	M+K	353.209	314.246	0.000192	Fatty Acids
HMDB29625	3-O-Protocatechuoylceanothic acid	M+2ACN+2H	353.209	622.351	0.000431	Prenol Lipids
MS search for 370.085676 m/z Delta = abs( query mass - adduct mass )
Show entriesSearch:
Compound	Name	Adduct	Adduct MW (Da)	Compound MW (Da)	Delta
HMDB32886	Orange I	M+ACN+H	370.086	328.052	7.5e-05	Acenes
HMDB37836	4-[(2-Hydroxy-1-naphthalenyl)azo]benzenesulfonic acid	M+ACN+H	370.086	328.052	7.5e-05	Acenes
MS search for 374.316576 m/z Delta = abs( query mass - adduct mass )
Show entriesSearch:
Compound	Name	Adduct	Adduct MW (Da)	Compound MW (Da)	Delta
HMDB07180	DG(18:0/24:0/0:0)	M+H+K	374.317	708.663	0.000229	Glycerolipids
HMDB07376	DG(20:0/22:0/0:0)	M+H+K	374.317	708.663	0.000229	Glycerolipids
HMDB07600	DG(22:0/20:0/0:0)	M+H+K	374.317	708.663	0.000229	Glycerolipids
HMDB07796	DG(24:0/18:0/0:0)	M+H+K	374.317	708.663	0.000229	Glycerolipids
HMDB10168	SM(d18:0/16:0)	M+ACN+2H	374.316	705.591	0.000501	Sphingolipids
MS search for 375.250576 m/z Delta = abs( query mass - adduct mass )
Show entriesSearch:
Compound	Name	Adduct	Adduct MW (Da)	Compound MW (Da)	Delta
HMDB11539	MG(0:0/18:3(6Z,9Z,12Z)/0:0)	M+Na	375.251	352.261	2e-06	Glycerolipids
HMDB11570	MG(18:3(9Z,12Z,15Z)/0:0/0:0)	M+Na	375.251	352.261	2e-06	Glycerolipids
HMDB11540	MG(0:0/18:3(9Z,12Z,15Z)/0:0)	M+Na	375.251	352.261	2e-06	Glycerolipids
HMDB11569	MG(18:3(6Z,9Z,12Z)/0:0/0:0)	M+Na	375.251	352.261	2e-06	Glycerolipids
HMDB39050	Notoginsenoside T2	M+2ACN+2H	375.251	666.434	0.000396	Prenol Lipids
HMDB15238	Levocabastine	M+2Na+H	375.25	420.221	0.00043	Phenylpiperidines
MS search for 376.029776 m/z Delta = abs( query mass - adduct mass )
Show entriesSearch:
Compound	Name	Adduct	Adduct MW (Da)	Compound MW (Da)	Delta
HMDB40939	Methyl phenyl disulfide	2M+ACN+Na	376.029	156.007	0.000528	Organic Disulfides
MS search for 376.297576 m/z Delta = abs( query mass - adduct mass )
Show entriesSearch:
Compound	Name	Adduct	Adduct MW (Da)	Compound MW (Da)	Delta
HMDB13287	Ne,Ne dimethyllysine	2M+3H2O+2H	376.297	174.137	0.0008	Amino Acids And Derivatives
MS search for 381.239976 m/z Delta = abs( query mass - adduct mass )
Show entriesSearch:
Compound	Name	Adduct	Adduct MW (Da)	Compound MW (Da)	Delta
HMDB10570	PG(16:0/16:0)	M+H+K	381.24	722.51	0.000134	Glycerophospholipids
HMDB14943	Minaprine	M+2ACN+H	381.24	298.179	0.000245	Diazines
MS search for 381.279276 m/z Delta = abs( query mass - adduct mass )
Show entriesSearch:
Compound	Name	Adduct	Adduct MW (Da)	Compound MW (Da)	Delta
HMDB36572	3,5,8-Megastigmatrien-7-one	2M+H	381.279	190.136	0.00047	Prenol Lipids
HMDB36178	2-(3-Phenylpropyl)tetrahydrofuran	2M+H	381.279	190.136	0.00047	Oxolanes
HMDB36685	2,2,6,7-Tetramethylbicyclo[4.3.0]nona-1(9),4-dien-8-one	2M+H	381.279	190.136	0.00047	Prenol Lipids
HMDB37763	xi-3-(4-Isopropylphenyl)-2-methylpropanal	2M+H	381.279	190.136	0.00047	Prenol Lipids
MS search for 384.042876 m/z Delta = abs( query mass - adduct mass )
Show entriesSearch:
Compound	Name	Adduct	Adduct MW (Da)	Compound MW (Da)	Delta
HMDB15470	Salicylate-sodium	2M+ACN+Na	384.043	160.014	0.000166	Benzoic Acid And Derivatives
HMDB15427	Ceftizoxime	M+H	384.043	383.036	0.00021	Beta Lactams
MS search for 405.261176 m/z Delta = abs( query mass - adduct mass )
Show entriesSearch:
Compound	Name	Adduct	Adduct MW (Da)	Compound MW (Da)	Delta
HMDB15064	Misoprostol	M+Na	405.261	382.272	3.4e-05	Eicosanoids
MS search for 433.196076 m/z Delta = abs( query mass - adduct mass )
Show entriesSearch:
Compound	Name	Adduct	Adduct MW (Da)	Compound MW (Da)	Delta
HMDB29422	L-Histidine trimethylbetaine	2M+K	433.196	197.116	6.5e-05	Amino Acids And Derivatives
HMDB15288	Trimetrexate	M+ACN+Na	433.196	369.18	0.000221	Quinazolines
HMDB31279	Margrapine B	M+NH4	433.197	415.163	0.000849	Quinolines And Derivatives
MS search for 455.178076 m/z Delta = abs( query mass - adduct mass )
Show entriesSearch:
Compound	Name	Adduct	Adduct MW (Da)	Compound MW (Da)	Delta
HMDB14703	Methotrexate	M+H	455.179	454.171	0.000516	Pteridines And Derivatives
MS search for 457.022676 m/z Delta = abs( query mass - adduct mass )
Show entriesSearch:
Compound	Name	Adduct	Adduct MW (Da)	Compound MW (Da)	Delta
HMDB15541	Meticillin	M+2K+H	457.023	380.104	0.000571	Beta Lactams
MS search for 463.137276 m/z Delta = abs( query mass - adduct mass )
Show entriesSearch:
Compound	Name	Adduct	Adduct MW (Da)	Compound MW (Da)	Delta
HMDB37153	S-2,5-Dimethyl-3-furanyl 3-methylbutanethioate	2M+K	463.137	212.087	8.3e-05	Furans
HMDB35249	Taraxinic acid glucosyl ester	M+K	463.136	424.173	0.000786	Prenol Lipids
HMDB34754	4-Methoxybenzyl O-(2-sulfoglucoside)	M+2ACN+H	463.138	380.078	0.000812	Glycosyl Compounds
HMDB13028	Nonanoyl-CoA	M+H+NH4	463.138	907.235	0.000936	Fatty Acid Esters
HMDB29467	Eugenitin	2M+Na	463.136	220.074	0.00094	Benzopyrans
HMDB41442	Hispolone	2M+Na	463.136	220.074	0.00094	Phenylpropenes
HMDB29473	Isoeugenitin	2M+Na	463.136	220.074	0.00094	Benzopyrans
MS search for 466.045876 m/z Delta = abs( query mass - adduct mass )
Show entriesSearch:
Compound	Name	Adduct	Adduct MW (Da)	Compound MW (Da)	Delta
HMDB39896	xi-8-Acetonyldihydrosanguinarine	M+2K+H	466.045	389.126	0.000513	Quinolines And Derivatives
MS search for 474.259576 m/z Delta = abs( query mass - adduct mass )
Show entriesSearch:
Compound	Name	Adduct	Adduct MW (Da)	Compound MW (Da)	Delta
HMDB11474	LysoPE(0:0/16:1(9Z))	M+Na	474.259	451.27	0.000469	Glycerophospholipids
HMDB11504	LysoPE(16:1(9Z)/0:0)	M+Na	474.259	451.27	0.000469	Glycerophospholipids
HMDB07849	LPA(0:0/16:0)	M+ACN+Na	474.259	410.243	0.000471	Fatty Acid Esters
HMDB07853	LPA(16:0/0:0)	M+ACN+Na	474.259	410.243	0.000471	Fatty Acid Esters
MS search for 485.302576 m/z Delta = abs( query mass - adduct mass )
Show entriesSearch:
Compound	Name	Adduct	Adduct MW (Da)	Compound MW (Da)	Delta
HMDB39086	Hydroxysintaxanthin 5,6-epoxide	M+Na	485.303	462.313	3.7e-05	Prenol Lipids
HMDB12557	13'-Carboxy-gamma-tocopherol	M+K	485.303	446.34	0.000192	Prenol Lipids
HMDB40999	Secasterone	M+K	485.303	446.34	0.000192	Steroids
HMDB32123	(3beta,5alpha,6alpha,9alpha,22E,24R)-Ergosta-7,22-diene-3,5,6,9-tetrol	M+K	485.303	446.34	0.000192	Prenol Lipids
HMDB41527	3-Dehydroteasterone	M+K	485.303	446.34	0.000192	Steroids
HMDB32107	(3beta,5alpha,6beta,7alpha,22E,24R)-Ergosta-8,22-diene-3,5,6,7-tetrol	M+K	485.303	446.34	0.000192	Prenol Lipids
HMDB32875	3,5,9-Trihydroxyergost-7-en-6-one	M+K	485.303	446.34	0.000192	Steroids
MS search for 501.177876 m/z Delta = abs( query mass - adduct mass )
Show entriesSearch:
Compound	Name	Adduct	Adduct MW (Da)	Compound MW (Da)	Delta
HMDB33519	N-Ornithyl-L-taurine	2M+Na	501.177	239.094	0.000705	Amino Acids And Derivatives
MS search for 519.008876 m/z Delta = abs( query mass - adduct mass )
Show entriesSearch:
Compound	Name	Adduct	Adduct MW (Da)	Compound MW (Da)	Delta
HMDB37947	7-Galloylcatechin	M+2K+H	519.009	442.09	0.000161	Flavonoids
HMDB29255	(-)-Catechin 3-O-gallate	M+2K+H	519.009	442.09	0.000161	Flavonoids
HMDB30661	3-Galloylcatechin	M+2K+H	519.009	442.09	0.000161	Flavonoids
HMDB37944	(-)-Epicatechin 3-O-gallate	M+2K+H	519.009	442.09	0.000161	Flavonoids
MS search for 527.183076 m/z Delta = abs( query mass - adduct mass )
Show entriesSearch:
Compound	Name	Adduct	Adduct MW (Da)	Compound MW (Da)	Delta
HMDB38548	Glandulone B	2M+K	527.183	244.11	2.9e-05	Prenol Lipids
HMDB32641	Batatasin IV	2M+K	527.183	244.11	2.9e-05	Stilbenes
HMDB31925	5-Hydroxy-2-(5-methyl-1-oxo-4-hexenyl)benzofuran	2M+K	527.183	244.11	2.9e-05	Benzofurans
HMDB41116	Kanzonol L	M+K	527.183	488.22	2.9e-05	Flavonoids
HMDB30636	Batatasin III	2M+K	527.183	244.11	2.9e-05	Stilbenes
HMDB30731	3-(1,1-Dimethylallyl)herniarin	2M+K	527.183	244.11	2.9e-05	Benzopyrans
HMDB34723	Encelin	2M+K	527.183	244.11	2.9e-05	Prenol Lipids
HMDB30631	Rubraflavone D	M+K	527.183	488.22	2.9e-05	Flavonoids
HMDB15000	Vardenafil	M+K	527.184	488.221	0.000656	Benzenesulfonamides
MS search for 548.467276 m/z Delta = abs( query mass - adduct mass )
Show entriesSearch:
Compound	Name	Adduct	Adduct MW (Da)	Compound MW (Da)	Delta
HMDB47138	TG(24:0/22:0/20:4(5Z,8Z,11Z,14Z))	M+2Na	548.467	1050.96	0.000337	Glycerolipids
HMDB47144	TG(24:0/22:0/20:4(8Z,11Z,14Z,17Z))	M+2Na	548.467	1050.96	0.000337	Glycerolipids
HMDB47323	TG(24:0/22:1(13Z)/20:3(5Z,8Z,11Z))	M+2Na	548.467	1050.96	0.000337	Glycerolipids
HMDB47329	TG(24:0/22:1(13Z)/20:3n6)	M+2Na	548.467	1050.96	0.000337	Glycerolipids
HMDB46565	TG(22:0/20:3(5Z,8Z,11Z)/24:1(15Z))	M+2Na	548.467	1050.96	0.000337	Glycerolipids
HMDB50683	TG(20:1(11Z)/22:2(13Z,16Z)/24:1(15Z))	M+2Na	548.467	1050.96	0.000337	Glycerolipids
HMDB47167	TG(24:0/24:0/18:4(6Z,9Z,12Z,15Z))	M+2Na	548.467	1050.96	0.000337	Glycerolipids
HMDB47358	TG(24:0/24:1(15Z)/18:3(9Z,12Z,15Z))	M+2Na	548.467	1050.96	0.000337	Glycerolipids
HMDB50978	TG(20:3(5Z,8Z,11Z)/24:0/22:1(13Z))	M+2Na	548.467	1050.96	0.000337	Glycerolipids
HMDB46025	TG(20:0/22:4(7Z,10Z,13Z,16Z)/24:0)	M+2Na	548.467	1050.96	0.000337	Glycerolipids
HMDB47300	TG(24:0/20:3(5Z,8Z,11Z)/22:1(13Z))	M+2Na	548.467	1050.96	0.000337	Glycerolipids
HMDB46771	TG(22:0/22:2(13Z,16Z)/22:2(13Z,16Z))	M+2Na	548.467	1050.96	0.000337	Glycerolipids
HMDB51636	TG(22:1(13Z)/22:1(13Z)/22:2(13Z,16Z))	M+2Na	548.467	1050.96	0.000337	Glycerolipids
HMDB50575	TG(20:1(11Z)/24:1(15Z)/22:2(13Z,16Z))	M+2Na	548.467	1050.96	0.000337	Glycerolipids
HMDB46426	TG(22:0/24:0/20:4(8Z,11Z,14Z,17Z))	M+2Na	548.467	1050.96	0.000337	Glycerolipids
HMDB46781	TG(22:0/22:4(7Z,10Z,13Z,16Z)/22:0)	M+2Na	548.467	1050.96	0.000337	Glycerolipids
HMDB52022	TG(24:1(15Z)/24:0/18:3(9Z,12Z,15Z))	M+2Na	548.467	1050.96	0.000337	Glycerolipids
HMDB47397	TG(24:0/18:3(6Z,9Z,12Z)/24:1(15Z))	M+2Na	548.467	1050.96	0.000337	Glycerolipids
HMDB45650	TG(20:0/24:0/22:4(7Z,10Z,13Z,16Z))	M+2Na	548.467	1050.96	0.000337	Glycerolipids
HMDB54391	TG(22:2(13Z,16Z)/22:0/22:2(13Z,16Z))	M+2Na	548.467	1050.96	0.000337	Glycerolipids
HMDB52099	TG(24:1(15Z)/20:1(11Z)/22:2(13Z,16Z))	M+2Na	548.467	1050.96	0.000337	Glycerolipids
HMDB46613	TG(22:0/24:1(15Z)/20:3(5Z,8Z,11Z))	M+2Na	548.467	1050.96	0.000337	Glycerolipids
HMDB46882	TG(22:0/20:4(8Z,11Z,14Z,17Z)/24:0)	M+2Na	548.467	1050.96	0.000337	Glycerolipids
HMDB50961	TG(20:3(5Z,8Z,11Z)/22:0/24:1(15Z))	M+2Na	548.467	1050.96	0.000337	Glycerolipids
HMDB46715	TG(22:0/20:3n6/24:1(15Z))	M+2Na	548.467	1050.96	0.000337	Glycerolipids
HMDB46619	TG(22:0/24:1(15Z)/20:3n6)	M+2Na	548.467	1050.96	0.000337	Glycerolipids
HMDB47351	TG(24:0/24:1(15Z)/18:3(6Z,9Z,12Z))	M+2Na	548.467	1050.96	0.000337	Glycerolipids
HMDB47444	TG(24:0/20:3n6/22:1(13Z))	M+2Na	548.467	1050.96	0.000337	Glycerolipids
HMDB47565	TG(24:0/18:3(9Z,12Z,15Z)/24:1(15Z))	M+2Na	548.467	1050.96	0.000337	Glycerolipids
HMDB46732	TG(22:0/20:4(5Z,8Z,11Z,14Z)/24:0)	M+2Na	548.467	1050.96	0.000337	Glycerolipids
HMDB51748	TG(22:1(13Z)/22:2(13Z,16Z)/22:1(13Z))	M+2Na	548.467	1050.96	0.000337	Glycerolipids
HMDB47116	TG(24:0/20:0/22:4(7Z,10Z,13Z,16Z))	M+2Na	548.467	1050.96	0.000337	Glycerolipids
HMDB52015	TG(24:1(15Z)/24:0/18:3(6Z,9Z,12Z))	M+2Na	548.467	1050.96	0.000337	Glycerolipids
HMDB47581	TG(24:0/18:4(6Z,9Z,12Z,15Z)/24:0)	M+2Na	548.467	1050.96	0.000337	Glycerolipids
HMDB46420	TG(22:0/24:0/20:4(5Z,8Z,11Z,14Z))	M+2Na	548.467	1050.96	0.000337	Glycerolipids
HMDB46397	TG(22:0/22:0/22:4(7Z,10Z,13Z,16Z))	M+2Na	548.467	1050.96	0.000337	Glycerolipids
HMDB51515	TG(22:1(13Z)/24:0/20:3n6)	M+2Na	548.467	1050.96	0.000337	Glycerolipids
HMDB52001	TG(24:1(15Z)/22:0/20:3n6)	M+2Na	548.467	1050.96	0.000337	Glycerolipids
HMDB54403	TG(22:2(13Z,16Z)/24:0/22:5(4Z,7Z,10Z,13Z,16Z))	M+H+Na	548.468	1072.94	0.000867	Glycerolipids
HMDB51868	TG(22:1(13Z)/22:5(7Z,10Z,13Z,16Z,19Z)/24:1(15Z))	M+H+Na	548.468	1072.94	0.000867	Glycerolipids
HMDB54408	TG(22:2(13Z,16Z)/24:0/22:5(7Z,10Z,13Z,16Z,19Z))	M+H+Na	548.468	1072.94	0.000867	Glycerolipids
HMDB47684	TG(24:0/22:6(4Z,7Z,10Z,13Z,16Z,19Z)/22:1(13Z))	M+H+Na	548.468	1072.94	0.000867	Glycerolipids
HMDB47506	TG(24:0/22:2(13Z,16Z)/22:5(7Z,10Z,13Z,16Z,19Z))	M+H+Na	548.468	1072.94	0.000867	Glycerolipids
HMDB52244	TG(24:1(15Z)/22:2(13Z,16Z)/22:4(7Z,10Z,13Z,16Z))	M+H+Na	548.468	1072.94	0.000867	Glycerolipids
HMDB52133	TG(24:1(15Z)/22:1(13Z)/22:5(4Z,7Z,10Z,13Z,16Z))	M+H+Na	548.468	1072.94	0.000867	Glycerolipids
HMDB51783	TG(22:1(13Z)/22:5(4Z,7Z,10Z,13Z,16Z)/24:1(15Z))	M+H+Na	548.468	1072.94	0.000867	Glycerolipids
HMDB52333	TG(24:1(15Z)/20:5(5Z,8Z,11Z,14Z,17Z)/24:1(15Z))	M+H+Na	548.468	1072.94	0.000867	Glycerolipids
HMDB52153	TG(24:1(15Z)/24:1(15Z)/20:5(5Z,8Z,11Z,14Z,17Z))	M+H+Na	548.468	1072.94	0.000867	Glycerolipids
HMDB52259	TG(24:1(15Z)/22:4(7Z,10Z,13Z,16Z)/22:2(13Z,16Z))	M+H+Na	548.468	1072.94	0.000867	Glycerolipids
HMDB47501	TG(24:0/22:2(13Z,16Z)/22:5(4Z,7Z,10Z,13Z,16Z))	M+H+Na	548.468	1072.94	0.000867	Glycerolipids
HMDB52138	TG(24:1(15Z)/22:1(13Z)/22:5(7Z,10Z,13Z,16Z,19Z))	M+H+Na	548.468	1072.94	0.000867	Glycerolipids
HMDB47547	TG(24:0/22:5(4Z,7Z,10Z,13Z,16Z)/22:2(13Z,16Z))	M+H+Na	548.468	1072.94	0.000867	Glycerolipids
HMDB47339	TG(24:0/22:1(13Z)/22:6(4Z,7Z,10Z,13Z,16Z,19Z))	M+H+Na	548.468	1072.94	0.000867	Glycerolipids
HMDB51660	TG(22:1(13Z)/24:1(15Z)/22:5(7Z,10Z,13Z,16Z,19Z))	M+H+Na	548.468	1072.94	0.000867	Glycerolipids
HMDB46965	TG(22:0/22:6(4Z,7Z,10Z,13Z,16Z,19Z)/24:1(15Z))	M+H+Na	548.468	1072.94	0.000867	Glycerolipids
HMDB51655	TG(22:1(13Z)/24:1(15Z)/22:5(4Z,7Z,10Z,13Z,16Z))	M+H+Na	548.468	1072.94	0.000867	Glycerolipids
HMDB52011	TG(24:1(15Z)/22:0/22:6(4Z,7Z,10Z,13Z,16Z,19Z))	M+H+Na	548.468	1072.94	0.000867	Glycerolipids
HMDB46629	TG(22:0/24:1(15Z)/22:6(4Z,7Z,10Z,13Z,16Z,19Z))	M+H+Na	548.468	1072.94	0.000867	Glycerolipids
HMDB54482	TG(22:2(13Z,16Z)/24:1(15Z)/22:4(7Z,10Z,13Z,16Z))	M+H+Na	548.468	1072.94	0.000867	Glycerolipids
HMDB51525	TG(22:1(13Z)/24:0/22:6(4Z,7Z,10Z,13Z,16Z,19Z))	M+H+Na	548.468	1072.94	0.000867	Glycerolipids
HMDB47667	TG(24:0/22:5(7Z,10Z,13Z,16Z,19Z)/22:2(13Z,16Z))	M+H+Na	548.468	1072.94	0.000867	Glycerolipids
MS search for 582.732576 m/z Delta = abs( query mass - adduct mass )
Show entriesSearch:
Compound	Name	Adduct	Adduct MW (Da)	Compound MW (Da)	Delta
HMDB06459	Hexacosanoyl-CoA	M+H+Na	582.733	1141.47	0.000708	Fatty Acid Esters
MS search for 608.833576 m/z Delta = abs( query mass - adduct mass )
Show entriesSearch:
Compound	Name	Adduct	Adduct MW (Da)	Compound MW (Da)	Delta
HMDB40662	Hoduloside X	M+3ACN+2H	608.833	1092.57	0.000659	Prenol Lipids
MS search for 674.135376 m/z Delta = abs( query mass - adduct mass )
Show entriesSearch:
Compound	Name	Adduct	Adduct MW (Da)	Compound MW (Da)	Delta
HMDB00887	Hemin	M+Na	674.135	651.146	8e-06	Tetrapyrroles And Derivatives
HMDB35463	Myricetin 7-(6''-galloylglucoside)	M+ACN+H	674.135	632.101	0.000204	Flavonoids
HMDB39208	8-C-Ascorbylepigallocatechin 3-gallate	M+ACN+H	674.135	632.101	0.000204	Lignan Lactones
MS search for 684.163976 m/z Delta = abs( query mass - adduct mass )
Show entriesSearch:
Compound	Name	Adduct	Adduct MW (Da)	Compound MW (Da)	Delta
HMDB41595	Malvidin 3-rutinoside	M+2Na-H	684.164	639.193	0.000306	Flavonoids
MS search for 690.506376 m/z Delta = abs( query mass - adduct mass )
Show entriesSearch:
Compound	Name	Adduct	Adduct MW (Da)	Compound MW (Da)	Delta
HMDB07764	DG(22:6(4Z,7Z,10Z,13Z,16Z,19Z)/15:0/0:0)	M+ACN+Na	690.507	626.491	0.000414	Glycerolipids
HMDB07092	DG(15:0/22:6(4Z,7Z,10Z,13Z,16Z,19Z)/0:0)	M+ACN+Na	690.507	626.491	0.000414	Glycerolipids
HMDB07860	PA(16:0/18:2(9Z,12Z))	M+NH4	690.507	672.473	0.000453	Glycerophospholipids
HMDB00674	PA(16:0/16:0)	M+ACN+H	690.507	648.473	0.000453	Glycerophospholipids
HMDB08987	PE(18:0/14:1(9Z))	M+H	690.507	689.5	0.000455	Glycerophospholipids
HMDB08956	PE(16:1(9Z)/16:0)	M+H	690.507	689.5	0.000455	Glycerophospholipids
HMDB08827	PE(14:0/18:1(11Z))	M+H	690.507	689.5	0.000455	Glycerophospholipids
HMDB09052	PE(18:1(9Z)/14:0)	M+H	690.507	689.5	0.000455	Glycerophospholipids
HMDB08924	PE(16:0/16:1(9Z))	M+H	690.507	689.5	0.000455	Glycerophospholipids
HMDB09019	PE(18:1(11Z)/14:0)	M+H	690.507	689.5	0.000455	Glycerophospholipids
HMDB07933	PC(15:0/14:1(9Z))	M+H	690.507	689.5	0.000455	Glycerophospholipids
HMDB08859	PE(14:1(9Z)/18:0)	M+H	690.507	689.5	0.000455	Glycerophospholipids
HMDB08828	PE(14:0/18:1(9Z))	M+H	690.507	689.5	0.000455	Glycerophospholipids
HMDB07901	PC(14:1(9Z)/15:0)	M+H	690.507	689.5	0.000455	Glycerophospholipids
MS search for 696.649876 m/z Delta = abs( query mass - adduct mass )
Show entriesSearch:
Compound	Name	Adduct	Adduct MW (Da)	Compound MW (Da)	Delta
HMDB07594	DG(22:0/18:1(11Z)/0:0)	M+NH4	696.65	678.616	0.000173	Glycerolipids
HMDB07622	DG(22:1(13Z)/18:0/0:0)	M+NH4	696.65	678.616	0.000173	Glycerolipids
HMDB07369	DG(20:0/20:1(11Z)/0:0)	M+NH4	696.65	678.616	0.000173	Glycerolipids
HMDB07795	DG(24:0/16:1(9Z)/0:0)	M+NH4	696.65	678.616	0.000173	Glycerolipids
HMDB07123	DG(16:0/24:1(15Z)/0:0)	M+NH4	696.65	678.616	0.000173	Glycerolipids
HMDB07397	DG(20:1(11Z)/20:0/0:0)	M+NH4	696.65	678.616	0.000173	Glycerolipids
HMDB07174	DG(18:0/22:1(13Z)/0:0)	M+NH4	696.65	678.616	0.000173	Glycerolipids
HMDB07202	DG(18:1(11Z)/22:0/0:0)	M+NH4	696.65	678.616	0.000173	Glycerolipids
HMDB07151	DG(16:1(9Z)/24:0/0:0)	M+NH4	696.65	678.616	0.000173	Glycerolipids
HMDB07595	DG(22:0/18:1(9Z)/0:0)	M+NH4	696.65	678.616	0.000173	Glycerolipids
HMDB07231	DG(18:1(9Z)/22:0/0:0)	M+NH4	696.65	678.616	0.000173	Glycerolipids
HMDB07823	DG(24:1(15Z)/16:0/0:0)	M+NH4	696.65	678.616	0.000173	Glycerolipids
MS search for 716.522076 m/z Delta = abs( query mass - adduct mass )
Show entriesSearch:
Compound	Name	Adduct	Adduct MW (Da)	Compound MW (Da)	Delta
HMDB07859	PA(16:0/18:1(9Z))	M+ACN+H	716.522	674.489	0.000403	Glycerophospholipids
HMDB31130	9-Octadecenoic acid 1-[[(1-oxohexadecyl)oxy]methyl]-2-(phosphonoxy)ethyl ester	M+ACN+H	716.522	674.489	0.000403	Glycerophospholipids
HMDB07858	PA(16:0/18:1(11Z))	M+ACN+H	716.522	674.489	0.000403	Glycerophospholipids
HMDB09283	PE(20:2(11Z,14Z)/14:0)	M+H	716.522	715.515	0.000405	Glycerophospholipids
HMDB08928	PE(16:0/18:2(9Z,12Z))	M+H	716.522	715.515	0.000405	Glycerophospholipids
HMDB08835	PE(14:0/20:2(11Z,14Z))	M+H	716.522	715.515	0.000405	Glycerophospholipids
HMDB09251	PE(20:1(11Z)/14:1(9Z))	M+H	716.522	715.515	0.000405	Glycerophospholipids
HMDB09056	PE(18:1(9Z)/16:1(9Z))	M+H	716.522	715.515	0.000405	Glycerophospholipids
HMDB08867	PE(14:1(9Z)/20:1(11Z))	M+H	716.522	715.515	0.000405	Glycerophospholipids
HMDB09023	PE(18:1(11Z)/16:1(9Z))	M+H	716.522	715.515	0.000405	Glycerophospholipids
HMDB09088	PE(18:2(9Z,12Z)/16:0)	M+H	716.522	715.515	0.000405	Glycerophospholipids
HMDB08960	PE(16:1(9Z)/18:1(9Z))	M+H	716.522	715.515	0.000405	Glycerophospholipids
HMDB08959	PE(16:1(9Z)/18:1(11Z))	M+H	716.522	715.515	0.000405	Glycerophospholipids
MS search for 751.572676 m/z Delta = abs( query mass - adduct mass )
Show entriesSearch:
Compound	Name	Adduct	Adduct MW (Da)	Compound MW (Da)	Delta
HMDB12100	SM(d18:1/18:1(11Z))	M+Na	751.572	728.583	0.000233	Sphingolipids
HMDB12101	SM(d18:1/18:1(9Z))	M+Na	751.572	728.583	0.000233	Sphingolipids
MS search for 770.606276 m/z Delta = abs( query mass - adduct mass )
Show entriesSearch:
Compound	Name	Adduct	Adduct MW (Da)	Compound MW (Da)	Delta
HMDB08095	PC(18:1(11Z)/P-18:1(11Z))	M+H	770.606	769.599	0.000459	Glycerophospholipids
HMDB08129	PC(18:1(9Z)/P-18:1(9Z))	M+H	770.606	769.599	0.000459	Glycerophospholipids
HMDB11308	PC(P-18:1(9Z)/18:1(11Z))	M+H	770.606	769.599	0.000459	Glycerophospholipids
HMDB39527	1-O-Hexadecyl-2-O-dihomogammalinolenoylglycero-3-phosphocholine	M+H	770.606	769.599	0.000459	Glycerophospholipids
HMDB13429	PC(o-18:1(9Z)/18:2(9Z,12Z))	M+H	770.606	769.599	0.000459	Glycerophospholipids
HMDB11309	PC(P-18:1(9Z)/18:1(9Z))	M+H	770.606	769.599	0.000459	Glycerophospholipids
HMDB08160	PC(18:2(9Z,12Z)/P-18:0)	M+H	770.606	769.599	0.000459	Glycerophospholipids
HMDB08357	PC(20:2(11Z,14Z)/P-16:0)	M+H	770.606	769.599	0.000459	Glycerophospholipids
HMDB08096	PC(18:1(11Z)/P-18:1(9Z))	M+H	770.606	769.599	0.000459	Glycerophospholipids
HMDB11275	PC(P-18:1(11Z)/18:1(11Z))	M+H	770.606	769.599	0.000459	Glycerophospholipids
HMDB11244	PC(P-18:0/18:2(9Z,12Z))	M+H	770.606	769.599	0.000459	Glycerophospholipids
HMDB11276	PC(P-18:1(11Z)/18:1(9Z))	M+H	770.606	769.599	0.000459	Glycerophospholipids
HMDB08128	PC(18:1(9Z)/P-18:1(11Z))	M+H	770.606	769.599	0.000459	Glycerophospholipids
HMDB13425	PC(o-18:1(11Z)/18:2(9Z,12Z))	M+H	770.606	769.599	0.000459	Glycerophospholipids
HMDB11217	PC(P-16:0/20:2(11Z,14Z))	M+H	770.606	769.599	0.000459	Glycerophospholipids
MS search for 831.486276 m/z Delta = abs( query mass - adduct mass )
Show entriesSearch:
Compound	Name	Adduct	Adduct MW (Da)	Compound MW (Da)	Delta
HMDB35312	Hebevinoside I	M+Na	831.487	808.497	0.000234	Prenol Lipids
MS search for 875.512976 m/z Delta = abs( query mass - adduct mass )
Show entriesSearch:
Compound	Name	Adduct	Adduct MW (Da)	Compound MW (Da)	Delta
HMDB13653	Prostaglandin D2-1-glyceryl ester	2M+Na	875.513	426.262	0.000251	Eicosanoids
HMDB13043	Prostaglandin PGE2 1-glyceryl ester	2M+Na	875.513	426.262	0.000251	Eicosanoids
HMDB13045	Prostaglandin PGE2 glyceryl ester	2M+Na	875.513	426.262	0.000251	Eicosanoids
MS search for 953.511776 m/z Delta = abs( query mass - adduct mass )
Show entriesSearch:
Compound	Name	Adduct	Adduct MW (Da)	Compound MW (Da)	Delta
HMDB12079	Ganglioside GT3 (d18:1/25:0)	M+2Na	953.512	1861.04	0.000137	Sphingolipids
HMDB11778	Ganglioside GD1a (d18:0/14:0)	M+3ACN+2H	953.512	1781.93	0.000257	Sphingolipids
HMDB11808	Ganglioside GD1b (d18:0/14:0)	M+3ACN+2H	953.512	1781.93	0.000257	Sphingolipids
MS search for 955.569776 m/z Delta = abs( query mass - adduct mass )
Show entriesSearch:
Compound	Name	Adduct	Adduct MW (Da)	Compound MW (Da)	Delta
HMDB33728	Pubesenolide	2M+K	955.57	458.303	0.000169	Prenol Lipids
Negative ionization
MS search for 303.02913 m/z Delta = abs( query mass - adduct mass )
Show entriesSearch:
Compound	Name	Adduct	Adduct MW (Da)	Compound MW (Da)	Delta	Class Or Subclass
HMDB33559	7,7'-Dihydroxy-6,8'-bicoumarin	M-H20-H	303.029	322.048	0.000218	Biphenyls And Derivatives
MS search for 335.04923 m/z Delta = abs( query mass - adduct mass )
Show entriesSearch:
Compound	Name	Adduct	Adduct MW (Da)	Compound MW (Da)	Delta
HMDB00289	Uric acid	2M-H	335.049	168.028	0.000174	Purines
MS search for 393.27783 m/z Delta = abs( query mass - adduct mass )
Show entriesSearch:
Compound	Name	Adduct	Adduct MW (Da)	Compound MW (Da)	Delta
HMDB11131	MG(18:0/0:0/0:0)	M+Cl	393.278	358.308	0.000118	Glycerolipids
HMDB11535	MG(0:0/18:0/0:0)	M+Cl	393.278	358.308	0.000118	Glycerolipids
HMDB31075	Glycerol 1-octadecanoate	M+Cl	393.278	358.308	0.000118	Glycerolipids
HMDB35584	1-Phenyl-1,3-nonadecanedione	M+Na-2H	393.277	372.303	0.000333	Acetophenones
HMDB39867	5-(10,13-Nonadecadienyl)-1,3-benzenediol	M+Na-2H	393.277	372.303	0.000333	Phenols And Derivatives
MS search for 273.17083 m/z Delta = abs( query mass - adduct mass )
Show entriesSearch:
Compound	Name	Adduct	Adduct MW (Da)	Compound MW (Da)	Delta
HMDB00394	3-Hydroxytetradecanedioic acid	M-H	273.171	274.178	8.2e-05	Fatty Acids
HMDB32958	(S)-3-Octanol glucoside	M-H20-H	273.17	292.189	0.000631	Alkyl Glycosides
MS search for 276.01613 m/z Delta = abs( query mass - adduct mass )
Show entriesSearch:
Compound	Name	Adduct	Adduct MW (Da)	Compound MW (Da)	Delta
HMDB15343	Ceftriaxone	M-2H	276.016	554.046	0.000377	Beta Lactam
MS search for 320.03393 m/z Delta = abs( query mass - adduct mass )
Show entriesSearch:
Compound	Name	Adduct	Adduct MW (Da)	Compound MW (Da)	Delta
HMDB15484	Cefacetrile	M-H20-H	320.034	339.053	0.000186	Beta Lactam
HMDB29282	Avenanthramide 1p	M+K-2H	320.033	283.084	0.000866	Benzoic Acid And Derivatives
HMDB38943	(E)-Avenanthramide D	M+K-2H	320.033	283.084	0.000866	Anilides
MS search for 339.23313 m/z Delta = abs( query mass - adduct mass )
Show entriesSearch:
Compound	Name	Adduct	Adduct MW (Da)	Compound MW (Da)	Delta
HMDB33786	Plastoquinone 3	M-H	339.233	340.24	0.000176	Prenol Lipids
HMDB39762	1,1'-[1,11-Undecanediylbis(oxy)]bisbenzene	M-H	339.233	340.24	0.000176	Alkyl Aryl Ethers
MS search for 361.16053 m/z Delta = abs( query mass - adduct mass )
Show entriesSearch:
Compound	Name	Adduct	Adduct MW (Da)	Compound MW (Da)	Delta
HMDB31031	2-Dodecylbenzenesulfonic acid	M+Cl	361.161	326.192	0.000438	Benzenesulfonic Acid Derivatives
MS search for 365.18903 m/z Delta = abs( query mass - adduct mass )
Show entriesSearch:
Compound	Name	Adduct	Adduct MW (Da)	Compound MW (Da)	Delta
HMDB40928	2-[2-(4-Hydroxy-3-methoxyphenyl)ethyl]-5-octylfuran	M+Cl	365.189	330.219	0.000133	Phenols And Derivatives
HMDB34632	(4E,9a)-9-(3-Methyl-2E-pentenoyloxy)-4,10(14)-oplopadien-3-one	M+Cl	365.189	330.219	0.000133	Prenol Lipids
HMDB41585	Tussilagonone	M+Cl	365.189	330.219	0.000133	Prenol Lipids
HMDB00374	17-Hydroxyprogesterone	M+Cl	365.189	330.219	0.000133	Steroids
HMDB33126	[10]-Dehydroshogaol	M+Cl	365.189	330.219	0.000133	Phenols And Derivatives
HMDB00920	11a-Hydroxyprogesterone	M+Cl	365.189	330.219	0.000133	Steroids
HMDB00016	Deoxycorticosterone	M+Cl	365.189	330.219	0.000133	Steroids
HMDB30053	Neogrifolin	M+K-2H	365.189	328.24	0.000194	Prenol Lipids
HMDB35185	Retinol acetate	M+K-2H	365.189	328.24	0.000194	Prenol Lipids
HMDB38908	(Z,Z)-2-Methyl-5-(8,11,14-pentadecatrienyl)-1,3-benzenediol	M+K-2H	365.189	328.24	0.000194	Phenols And Derivatives
HMDB30446	Grifolin	M+K-2H	365.189	328.24	0.000194	Prenol Lipids
HMDB02183	Docosahexaenoic acid	M+K-2H	365.189	328.24	0.000194	Fatty Acids
MS search for 381.24123 m/z Delta = abs( query mass - adduct mass )
Show entriesSearch:
Compound	Name	Adduct	Adduct MW (Da)	Compound MW (Da)	Delta
HMDB31923	10,20-Dihydroxyeicosanoic acid	M+K-2H	381.241	344.293	3.6e-05	Fatty Acids
MS search for 389.26993 m/z Delta = abs( query mass - adduct mass )
Show entriesSearch:
Compound	Name	Adduct	Adduct MW (Da)	Compound MW (Da)	Delta
HMDB00503	7a-Hydroxy-3-oxo-5b-cholanoic acid	M-H	389.27	390.277	0.000196	Bile Acids
HMDB41454	D8'-Merulinic acid A	M-H	389.27	390.277	0.000196	Benzoic Acid And Derivatives
HMDB00328	12-Ketodeoxycholic acid	M-H	389.27	390.277	0.000196	Bile Acids
HMDB00467	Nutriacholic acid	M-H	389.27	390.277	0.000196	Bile Acids
HMDB00460	7-Hydroxy-3-oxocholanoic acid	M-H	389.27	390.277	0.000196	Bile Acids
HMDB12866	9'-Carboxy-alpha-chromanol	M-H	389.27	390.277	0.000196	Benzopyrans
HMDB00760	Hyocholic acid	M-H20-H	389.269	408.288	0.000746	Bile Acids
HMDB00506	Alpha-Muricholic acid	M-H20-H	389.269	408.288	0.000746	Bile Acids
HMDB00619	Cholic acid	M-H20-H	389.269	408.288	0.000746	Bile Acids
HMDB00395	3b,7b,12a-Trihydroxy-5b-cholanoic acid	M-H20-H	389.269	408.288	0.000746	Bile Acids
HMDB00419	3b,7a,12a-Trihydroxy-5b-cholanoic acid	M-H20-H	389.269	408.288	0.000746	Bile Acids
HMDB00326	1b,3a,12a-Trihydroxy-5b-cholanoic acid	M-H20-H	389.269	408.288	0.000746	Bile Acids
HMDB00312	3a,7a,12b-Trihydroxy-5b-cholanoic acid	M-H20-H	389.269	408.288	0.000746	Bile Acids
HMDB00320	3a,4b,7a-Trihydroxy-5b-cholanoic acid	M-H20-H	389.269	408.288	0.000746	Bile Acids
HMDB00364	3a,6a,7b-Trihydroxy-5b-cholanoic acid	M-H20-H	389.269	408.288	0.000746	Bile Acids
HMDB00404	2b,3a,7a-Trihydroxy-5b-cholanoic acid	M-H20-H	389.269	408.288	0.000746	Bile Acids
HMDB00427	3b,7b,12a-Trihydroxy-5a-Cholanoic acid	M-H20-H	389.269	408.288	0.000746	Bile Acids
HMDB00330	3a,4b,12a-Trihydroxy-5b-cholanoic acid	M-H20-H	389.269	408.288	0.000746	Bile Acids
HMDB00865	Muricholic acid	M-H20-H	389.269	408.288	0.000746	Bile Acids
HMDB00917	Ursocholic acid	M-H20-H	389.269	408.288	0.000746	Bile Acids
HMDB00414	1b,3a,7a-Trihydroxy-5b-cholanoic acid	M-H20-H	389.269	408.288	0.000746	Bile Acids
HMDB00432	3a,7b,12a-Trihydroxy-5a-Cholanoic acid	M-H20-H	389.269	408.288	0.000746	Bile Acids
HMDB00527	6a,12a-Dihydroxylithocholic acid	M-H20-H	389.269	408.288	0.000746	Bile Acids
HMDB00376	3b,7a,12a-Trihydroxy-5a-Cholanoic acid	M-H20-H	389.269	408.288	0.000746	Bile Acids
HMDB00415	3a,6b,7b-Trihydroxy-5b-cholanoic acid	M-H20-H	389.269	408.288	0.000746	Bile Acids
HMDB00505	Allocholic acid	M-H20-H	389.269	408.288	0.000746	Bile Acids
HMDB00371	1,3,12-Trihydroxycholan-24-oic acid	M-H20-H	389.269	408.288	0.000746	Bile Acids
HMDB00390	3a,7b,12b-Trihydroxy-5b-cholanoic acid	M-H20-H	389.269	408.288	0.000746	Bile Acids
MS search for 392.06553 m/z Delta = abs( query mass - adduct mass )
Show entriesSearch:
Compound	Name	Adduct	Adduct MW (Da)	Compound MW (Da)	Delta
HMDB15149	Balsalazide	M+Cl	392.065	357.096	4.3e-05	Benzoic Acid And Derivatives
MS search for 400.13973 m/z Delta = abs( query mass - adduct mass )
Show entriesSearch:
Compound	Name	Adduct	Adduct MW (Da)	Compound MW (Da)	Delta
HMDB31254	Margrapine A	M-H	400.14	401.147	0.000446	Quinolines And Derivatives
HMDB12240	Isopentenyladenine-9-N-glucoside	M+K-2H	400.139	363.191	0.00047	Glycosyl Compounds
MS search for 440.15963 m/z Delta = abs( query mass - adduct mass )
Show entriesSearch:
Compound	Name	Adduct	Adduct MW (Da)	Compound MW (Da)	Delta
HMDB41907	imidapril	M+Cl	440.159	405.19	0.000242	Amino Acids And Derivatives
MS search for 471.18753 m/z Delta = abs( query mass - adduct mass )
Show entriesSearch:
Compound	Name	Adduct	Adduct MW (Da)	Compound MW (Da)	Delta
HMDB39386	Cymorcin diglucoside	M-H20-H	471.187	490.205	0.000893	Prenol Lipids
MS search for 514.28483 m/z Delta = abs( query mass - adduct mass )
Show entriesSearch:
Compound	Name	Adduct	Adduct MW (Da)	Compound MW (Da)	Delta
HMDB04856	Ganglioside GM1 (18:1/18:0)	M-3H	514.285	1545.88	0.000112	Sphingolipids
HMDB00932	Tauro-b-muricholic acid	M-H	514.284	515.292	0.000433	Bile Acids
HMDB11637	Taurohyocholate	M-H	514.284	515.292	0.000433	Bile Acids
HMDB00889	Tauroursocholic acid	M-H	514.284	515.292	0.000433	Bile Acids
HMDB00922	Taurallocholic acid	M-H	514.284	515.292	0.000433	Bile Acids
HMDB00036	Taurocholic acid	M-H	514.284	515.292	0.000433	Bile Acids
MS search for 530.27973 m/z Delta = abs( query mass - adduct mass )
Show entriesSearch:
Compound	Name	Adduct	Adduct MW (Da)	Compound MW (Da)	Delta
HMDB37802	2-[4,6-Bis(2,4-dimethylphenyl)-1,3,5-triazin-2-yl]-5-(octyloxy)phenol	M+Na-2H	530.279	509.304	0.000836	Phenols And Derivatives
MS search for 575.09523 m/z Delta = abs( query mass - adduct mass )
Show entriesSearch:
Compound	Name	Adduct	Adduct MW (Da)	Compound MW (Da)	Delta
HMDB34479	Salivacin 140	3M-H	575.095	192.034	7.2e-05	Tetralins
MS search for 616.23333 m/z Delta = abs( query mass - adduct mass )
Show entriesSearch:
Compound	Name	Adduct	Adduct MW (Da)	Compound MW (Da)	Delta
HMDB14834	Ergotamine	M+Cl	616.233	581.264	0.000109	Ergopeptines
MS search for 675.18613 m/z Delta = abs( query mass - adduct mass )
Show entriesSearch:
Compound	Name	Adduct	Adduct MW (Da)	Compound MW (Da)	Delta
HMDB32326	Hexyl heptanoate	M+K-2H	675.186	638.238	0.00014	Phenyltriazoles
MS search for 726.58033 m/z Delta = abs( query mass - adduct mass )
Show entriesSearch:
Compound	Name	Adduct	Adduct MW (Da)	Compound MW (Da)	Delta
HMDB07995	PC(16:0/P-18:0)	M-H20-H	726.58	745.599	0.000179	Glycerophospholipids
HMDB11208	PC(P-16:0/18:0)	M-H20-H	726.58	745.599	0.000179	Glycerophospholipids
HMDB11239	PC(P-18:0/16:0)	M-H20-H	726.58	745.599	0.000179	Glycerophospholipids
HMDB08060	PC(18:0/P-16:0)	M-H20-H	726.58	745.599	0.000179	Glycerophospholipids
HMDB13424	PC(o-18:1(11Z)/16:0)	M-H20-H	726.58	745.599	0.000179	Glycerophospholipids
HMDB13412	PC(o-16:1(9Z)/18:0)	M-H20-H	726.58	745.599	0.000179	Glycerophospholipids
HMDB13426	PC(o-18:1(9Z)/16:0)	M-H20-H	726.58	745.599	0.000179	Glycerophospholipids
HMDB10705	CerP(d18:1/24:1(15Z))	M-H	726.581	727.588	0.00037	Sphingolipids
MS search for 780.49653 m/z Delta = abs( query mass - adduct mass )
Show entriesSearch:
Compound	Name	Adduct	Adduct MW (Da)	Compound MW (Da)	Delta
HMDB08248	PC(18:4(6Z,9Z,12Z,15Z)/20:5(5Z,8Z,11Z,14Z,17Z))	M-H20-H	780.497	799.515	0.000285	Glycerophospholipids
HMDB08503	PC(20:5(5Z,8Z,11Z,14Z,17Z)/18:4(6Z,9Z,12Z,15Z))	M-H20-H	780.497	799.515	0.000285	Glycerophospholipids
MS search for 190.03883 m/z Delta = abs( query mass - adduct mass )
Show entriesSearch:
Compound	Name	Adduct	Adduct MW (Da)	Compound MW (Da)	Delta
HMDB13253	N-Acetylhistamine	M+K-2H	190.039	153.09	1.2e-05	Azoles
HMDB00177	L-Histidine	M+Cl	190.039	155.069	4.9e-05	Amino Acids And Derivatives
HMDB34267	L-2-Amino-3-(1-pyrazolyl)propanoic acid	M+Cl	190.039	155.069	4.9e-05	Amino Acids And Derivatives
HMDB04220	Biotinyl-5'-AMP	M-3H	190.04	573.141	0.000788	Purines
MS search for 214.01783 m/z Delta = abs( query mass - adduct mass )
Show entriesSearch:
Compound	Name	Adduct	Adduct MW (Da)	Compound MW (Da)	Delta
HMDB06275	Dopamine 3-O-sulfate	M-H20-H	214.017	233.036	0.000427	Phenols And Derivatives
HMDB04148	Dopamine 4-sulfate	M-H20-H	214.017	233.036	0.000427	Phenols And Derivatives
MS search for 294.09553 m/z Delta = abs( query mass - adduct mass )
Show entriesSearch:
Compound	Name	Adduct	Adduct MW (Da)	Compound MW (Da)	Delta
HMDB13129	Glutaconylcarnitine	M+Na-2H	294.096	273.121	0.000373	Fatty Acid Esthers
MS search for 310.08253 m/z Delta = abs( query mass - adduct mass )
Show entriesSearch:
Compound	Name	Adduct	Adduct MW (Da)	Compound MW (Da)	Delta
HMDB35451	Pelargonidin 3-O-[b-D-Glucopyranosyl-(1->2)-[4-hydroxy-3-methoxy-(E)-cinnamoyl-(->6)]-b-D-glucopyranoside] 5-O-b-D-glucopyranoside	M-3H	310.082	933.266	0.000985	Flavonoids
HMDB38095	Petanin	M-3H	310.082	933.266	0.000985	Flavonoids
MS search for 345.22813 m/z Delta = abs( query mass - adduct mass )
Show entriesSearch:
Compound	Name	Adduct	Adduct MW (Da)	Compound MW (Da)	Delta
HMDB29885	Sorbitan laurate	M-H	345.228	346.236	0.000133	Monosaccharides
MS search for 365.20993 m/z Delta = abs( query mass - adduct mass )
Show entriesSearch:
Compound	Name	Adduct	Adduct MW (Da)	Compound MW (Da)	Delta
HMDB31044	Avocadene 2-acetate	M+K-2H	365.21	328.261	3.6e-05	Fatty Alcohols
HMDB31043	Avocadene 1-acetate	M+K-2H	365.21	328.261	3.6e-05	Fatty Alcohols
HMDB11565	MG(16:1(9Z)/0:0/0:0)	M+K-2H	365.21	328.261	3.6e-05	Glycerolipids
HMDB11534	MG(0:0/16:1(9Z)/0:0)	M+K-2H	365.21	328.261	3.6e-05	Glycerolipids
HMDB31045	Avocadene 4-acetate	M+K-2H	365.21	328.261	3.6e-05	Fatty Alcohols
HMDB30936	5,8,12-Trihydroxy-9-octadecenoic acid	M+Cl	365.21	330.241	9.6e-05	Fatty Acids
HMDB04710	9,10,13-TriHOME	M+Cl	365.21	330.241	9.6e-05	Fatty Acids
HMDB04708	9,12,13-TriHOME	M+Cl	365.21	330.241	9.6e-05	Fatty Acids
HMDB38555	(9S,10E,12S,13S)-9,12,13-Trihydroxy-10-octadecenoic acid	M+Cl	365.21	330.241	9.6e-05	Fatty Acids
HMDB33896	Anacardic acid	M+Na-2H	365.21	344.235	0.000119	Benzoic Acid And Derivatives
HMDB39885	3-Hydroxyneogrifolin	M+Na-2H	365.21	344.235	0.000119	Prenol Lipids
HMDB13620	19(20)-EpDPE	M+Na-2H	365.21	344.235	0.000119	Lineolic Acids And Derivatives
HMDB15489	Testosterone Propionate	M+Na-2H	365.21	344.235	0.000119	Steroids
HMDB10213	17-HDoHE	M+Na-2H	365.21	344.235	0.000119	Fatty Acids
HMDB14398	Medrysone	M+Na-2H	365.21	344.235	0.000119	Steroids
HMDB01939	Medroxyprogesterone	M+Na-2H	365.21	344.235	0.000119	Steroids
HMDB13621	16(17)-EpDPE	M+Na-2H	365.21	344.235	0.000119	Fatty Acids
HMDB40087	4-Butyl-2-ethyl-5-methylthiazole	2M-H	365.209	183.108	0.000866	Azoles
HMDB40110	2-Butyl-4-propylthiazole	2M-H	365.209	183.108	0.000866	Azoles
HMDB40083	2,4-Dimethyl-5-pentylthiazole	2M-H	365.209	183.108	0.000866	Azoles
HMDB40084	4,5-Dimethyl-2-pentylthiazole	2M-H	365.209	183.108	0.000866	Azoles
HMDB40109	4-Ethyl-2-pentylthiazole	2M-H	365.209	183.108	0.000866	Azoles
HMDB40089	2,5-Diethyl-4-propylthiazole	2M-H	365.209	183.108	0.000866	Azoles
HMDB40086	2-Butyl-5-ethyl-4-methylthiazole	2M-H	365.209	183.108	0.000866	Azoles
HMDB40088	2,4-Diethyl-5-propylthiazole	2M-H	365.209	183.108	0.000866	Azoles
HMDB40067	4-Butyl-5-propylthiazole	2M-H	365.209	183.108	0.000866	Azoles
HMDB40085	2,5-Dipropyl-4-methylthiazole	2M-H	365.209	183.108	0.000866	Azoles
MS search for 387.18473 m/z Delta = abs( query mass - adduct mass )
Show entriesSearch:
Compound	Name	Adduct	Adduct MW (Da)	Compound MW (Da)	Delta
HMDB15049	Anileridine	M+Cl	387.184	352.215	0.00025	Phenylpiperidines
HMDB15359	Encainide	M+Cl	387.184	352.215	0.00025	Anilides
MS search for 403.21383 m/z Delta = abs( query mass - adduct mass )
Show entriesSearch:
Compound	Name	Adduct	Adduct MW (Da)	Compound MW (Da)	Delta
HMDB32756	N-Methyl-1H-indole-3-propanamide	2M-H	403.214	202.111	0.00012	Indoles
HMDB29835	Tetrahydroharmol	2M-H	403.214	202.111	0.00012	Indoles
MS search for 417.15893 m/z Delta = abs( query mass - adduct mass )
Show entriesSearch:
Compound	Name	Adduct	Adduct MW (Da)	Compound MW (Da)	Delta
HMDB15699	Tofisopam	M+Cl	417.159	382.189	0.000271	Phenols And Derivatives
HMDB15696	Bopindolol	M+K-2H	417.159	380.21	0.000331	Benzoic Acid And Derivatives
MS search for 420.00943 m/z Delta = abs( query mass - adduct mass )
Show entriesSearch:
Compound	Name	Adduct	Adduct MW (Da)	Compound MW (Da)	Delta
HMDB38407	Glucocheirolin	M-H20-H	420.009	439.028	0.000147	Monosaccharides
MS search for 477.18113 m/z Delta = abs( query mass - adduct mass )
Show entriesSearch:
Compound	Name	Adduct	Adduct MW (Da)	Compound MW (Da)	Delta
HMDB33519	N-Ornithyl-L-taurine	2M-H	477.181	239.094	0.000453	Amino Acids And Derivatives
