# Supplementary material for: Metabolic Signatures of Triatomine Vectors of Trypanosoma cruzi Unveiled by Metabolomics
Source: PLoS One. 2013 Oct 30;8(10):e77283. doi: 10.1371/journal.pone.0077283 (PMC3813737; doi:10.1371/journal.pone.0077283)
Supplement: Table S4 — Putative metabolite identity assignments for the variable core (Rp vs Ti-Pm) using the Human Metabolome Database. (XLSX) [file pone.0077283.s005.xlsx]

## Sheet: Table S4
Table S4. Putative metabolite identity assignments for the variable core (Rp vs Ti-Pm) using the Human Metabolome Database.
Positive ionization
MS search for 316.320976 m/z Delta = abs( query mass - adduct mass )
Show entriesSearch:
Compound	Name	Adduct	Adduct MW (Da)	Compound MW (Da)	Delta	Class Or Subclass
HMDB37397	xi-17-Methyloctadecanoic acid	M+NH4	316.321	298.287	2.7e-05	Fatty Acids
HMDB35474	Isopropyl hexadecanoate	M+NH4	316.321	298.287	2.7e-05	Fatty Acid Esters
HMDB35674	4-Hydroxy-6-nonadecanone	M+NH4	316.321	298.287	2.7e-05	Fatty Alcohols
HMDB00772	Nonadecanoic acid	M+NH4	316.321	298.287	2.7e-05	Fatty Acids
HMDB35675	6-Hydroxy-4-nonadecanone	M+NH4	316.321	298.287	2.7e-05	Fatty Alcohols
HMDB04085	Tuberculostearic acid	M+NH4	316.321	298.287	2.7e-05	Fatty Acids
HMDB34154	Methyl stearate	M+NH4	316.321	298.287	2.7e-05	Fatty Acid Esters
HMDB00795	Pristanic acid	M+NH4	316.321	298.287	2.7e-05	Prenol Lipids
HMDB38070	xi-16-Methyloctadecanoic acid	M+NH4	316.321	298.287	2.7e-05	Fatty Acids
MS search for 353.266076 m/z Delta = abs( query mass - adduct mass )
Show entriesSearch:
Compound	Name	Adduct	Adduct MW (Da)	Compound MW (Da)	Delta
HMDB32466	Phenol-formaldehyde, cross-linked, triethylenetetramine activated	M+2ACN+H	353.266	270.206	0.00013	Phenols And Derivatives
HMDB11533	MG(0:0/16:0/0:0)	M+Na	353.266	330.277	0.000152	Glycerolipids
HMDB11564	MG(16:0/0:0/0:0)	M+Na	353.266	330.277	0.000152	Glycerolipids
HMDB31074	Glycerol 1-hexadecanoate	M+Na	353.266	330.277	0.000152	Glycerolipids
MS search for 381.297276 m/z Delta = abs( query mass - adduct mass )
Show entriesSearch:
Compound	Name	Adduct	Adduct MW (Da)	Compound MW (Da)	Delta
HMDB11131	MG(18:0/0:0/0:0)	M+Na	381.298	358.308	0.000252	Glycerolipids
HMDB11535	MG(0:0/18:0/0:0)	M+Na	381.298	358.308	0.000252	Glycerolipids
HMDB31075	Glycerol 1-octadecanoate	M+Na	381.298	358.308	0.000252	Glycerolipids
MS search for 393.297476 m/z Delta = abs( query mass - adduct mass )
Show entriesSearch:
Compound	Name	Adduct	Adduct MW (Da)	Compound MW (Da)	Delta
HMDB40270	Diethylhexyl adipate	M+Na	393.298	370.308	5.2e-05	Fatty Acid Esters
HMDB41619	Dioctyl hexanedioate	M+Na	393.298	370.308	5.2e-05	Fatty Alcohol Esters
MS search for 403.009676 m/z Delta = abs( query mass - adduct mass )
Show entriesSearch:
Compound	Name	Adduct	Adduct MW (Da)	Compound MW (Da)	Delta
HMDB41777	Tectorigenin 4'-sulfate	M+Na	403.009	380.02	0.000255	Flavonoids
HMDB41778	Tectorigenin 7-sulfate	M+Na	403.009	380.02	0.000255	Flavonoids
MS search for 354.940276 m/z Delta = abs( query mass - adduct mass )
Show entriesSearch:
Compound	Name	Adduct	Adduct MW (Da)	Compound MW (Da)	Delta
HMDB29612	Asparagusic acid syn-S-oxide	2M+Na	354.941	165.976	0.000613	Dithiolanes
MS search for 374.326476 m/z Delta = abs( query mass - adduct mass )
Show entriesSearch:
Compound	Name	Adduct	Adduct MW (Da)	Compound MW (Da)	Delta
HMDB11567	MG(18:1(9Z)/0:0/0:0)	M+NH4	374.326	356.293	7e-06	Glycerolipids
HMDB11566	MG(18:1(11Z)/0:0/0:0)	M+NH4	374.326	356.293	7e-06	Glycerolipids
HMDB11536	MG(0:0/18:1(11Z)/0:0)	M+NH4	374.326	356.293	7e-06	Glycerolipids
HMDB33372	Stearoyllactic acid	M+NH4	374.326	356.293	7e-06	Fatty Acid Esters
HMDB11537	MG(0:0/18:1(9Z)/0:0)	M+NH4	374.326	356.293	7e-06	Glycerolipids
HMDB34031	3-(2-Heptenyloxy)-2-hydroxypropyl undecanoate	M+NH4	374.326	356.293	7e-06	Fatty Acid Esters
MS search for 406.111876 m/z Delta = abs( query mass - adduct mass )
Show entriesSearch:
Compound	Name	Adduct	Adduct MW (Da)	Compound MW (Da)	Delta
HMDB00095	Cytidine monophosphate	M+2ACN+H	406.112	323.052	0.000345	Pyrimidines
HMDB11692	Cytidine 2'-phosphate	M+2ACN+H	406.112	323.052	0.000345	Pyrimidines
HMDB06700	3-O-fucopyranosyl-2-acetamido-2-deoxyglucopyranose	M+K	406.111	367.148	0.000872	Disaccharides
HMDB02220	N-Acetyl-6-O-L-fucosyl-D-glucosamine	M+K	406.111	367.148	0.000872	Disaccharides
HMDB05817	2-Acetamido-2-deoxy-6-O-a-L-fucopyranosyl-D-glucose	M+K	406.111	367.148	0.000872	Disaccharides
HMDB31999	Casuarine 6-alpha-D-glucoside	M+K	406.111	367.148	0.000872	Glycosyl Compounds
MS search for 540.191076 m/z Delta = abs( query mass - adduct mass )
Show entriesSearch:
Compound	Name	Adduct	Adduct MW (Da)	Compound MW (Da)	Delta
HMDB02071	O-2-(acetylamino)-2-deoxy-a-D-Gal-(1->3)-O-[6-deoxy-a-L-Gal-(1->2)]-O-b-D-Gal-(1->3)-O-2-(acetylamino)-2-deoxy-b-D-Glc-(1->3)-O-b-D-Gal-(1->4)-D-Glucose	M+H+Na	540.191	1056.39	1.5e-05	Oligosaccharides
HMDB28794	Glutaminyl-Cysteine	2M+ACN+H	540.19	249.078	0.0006	Amino Acids And Derivatives
HMDB29146	Gamma-glutamyl-Cysteine	2M+ACN+H	540.19	249.078	0.0006	Amino Acids And Derivatives
HMDB28773	Cysteinyl-Glutamine	2M+ACN+H	540.19	249.078	0.0006	Amino Acids And Derivatives
HMDB28789	Cysteinyl-Gamma-glutamate	2M+ACN+H	540.19	249.078	0.0006	Amino Acids And Derivatives
MS search for 704.125476 m/z Delta = abs( query mass - adduct mass )
Show entriesSearch:
Compound	Name	Adduct	Adduct MW (Da)	Compound MW (Da)	Delta
HMDB06032	Imidazoleacetic acid ribotide	2M+3H2O+2H	704.126	338.052	0.000677	Imidazole Nucleotides
MS search for 360.323576 m/z Delta = abs( query mass - adduct mass )
Show entriesSearch:
Compound	Name	Adduct	Adduct MW (Da)	Compound MW (Da)	Delta
HMDB34933	(Z)-11-Eicosen-1-ol	M+ACN+Na	360.324	296.308	0.000105	Fatty Alcohols
HMDB02019	Phytol	M+ACN+Na	360.324	296.308	0.000105	Prenol Lipids
HMDB03208	Thromboxane	M+ACN+Na	360.324	296.308	0.000105	Oxanes
MS search for 369.240076 m/z Delta = abs( query mass - adduct mass )
Show entriesSearch:
Compound	Name	Adduct	Adduct MW (Da)	Compound MW (Da)	Delta
HMDB41001	Volemolide	M+Na	369.24	346.251	6.3e-05	Prenol Lipids
HMDB41302	(R)-3,4-Dihydro-8-hydroxy-3-tridecyl-1H-2-benzopyran-1-one	M+Na	369.24	346.251	6.3e-05	Benzopyrans
HMDB31465	Methyl-[10]-shogaol	M+Na	369.24	346.251	6.3e-05	Phenols And Derivatives
HMDB33897	Ginkgoic acid	M+Na	369.24	346.251	6.3e-05	Benzoic Acid And Derivatives
HMDB36722	ent-17-Acetoxy-16b-kauran-19-al	M+Na	369.24	346.251	6.3e-05	Prenol Lipids
HMDB34944	Siderol	M+Na	369.24	346.251	6.3e-05	Prenol Lipids
HMDB11533	MG(0:0/16:0/0:0)	M+K	369.24	330.277	9.2e-05	Glycerolipids
HMDB11564	MG(16:0/0:0/0:0)	M+K	369.24	330.277	9.2e-05	Glycerolipids
HMDB31074	Glycerol 1-hexadecanoate	M+K	369.24	330.277	9.2e-05	Glycerolipids
MS search for 397.271376 m/z Delta = abs( query mass - adduct mass )
Show entriesSearch:
Compound	Name	Adduct	Adduct MW (Da)	Compound MW (Da)	Delta
HMDB41453	D8'-Merulinic acid C	M+Na	397.271	374.282	6.3e-05	Benzoic Acid And Derivatives
HMDB00308	3b-Hydroxy-5-cholenoic acid	M+Na	397.271	374.282	6.3e-05	Bile Acids
HMDB38522	2-(10-Heptadecenyl)-6-hydroxybenzoic acid	M+Na	397.271	374.282	6.3e-05	Benzoic Acid And Derivatives
HMDB11131	MG(18:0/0:0/0:0)	M+K	397.271	358.308	9.2e-05	Glycerolipids
HMDB11535	MG(0:0/18:0/0:0)	M+K	397.271	358.308	9.2e-05	Glycerolipids
HMDB31075	Glycerol 1-octadecanoate	M+K	397.271	358.308	9.2e-05	Glycerolipids
HMDB32995	2-Undecyl-4(1H)-quinolinone N-oxide	M+2ACN+H	397.272	314.212	0.000998	Quinolines And Derivatives
MS search for 413.266176 m/z Delta = abs( query mass - adduct mass )
Show entriesSearch:
Compound	Name	Adduct	Adduct MW (Da)	Compound MW (Da)	Delta
HMDB00503	7a-Hydroxy-3-oxo-5b-cholanoic acid	M+Na	413.266	390.277	5.2e-05	Bile Acids
HMDB41454	D8'-Merulinic acid A	M+Na	413.266	390.277	5.2e-05	Benzoic Acid And Derivatives
HMDB00328	12-Ketodeoxycholic acid	M+Na	413.266	390.277	5.2e-05	Bile Acids
HMDB00467	Nutriacholic acid	M+Na	413.266	390.277	5.2e-05	Bile Acids
HMDB00460	7-Hydroxy-3-oxocholanoic acid	M+Na	413.266	390.277	5.2e-05	Bile Acids
HMDB12866	9'-Carboxy-alpha-chromanol	M+Na	413.266	390.277	5.2e-05	Benzopyrans
MS search for 425.136076 m/z Delta = abs( query mass - adduct mass )
Show entriesSearch:
Compound	Name	Adduct	Adduct MW (Da)	Compound MW (Da)	Delta
HMDB35404	Isogingerenone B	M+K	425.136	386.173	2.1e-05	Phenols And Derivatives
HMDB35405	Gingerenone B	M+K	425.136	386.173	2.1e-05	Phenols And Derivatives
HMDB30810	Porson	M+K	425.136	386.173	2.1e-05	Phenols And Derivatives
HMDB15613	Ecabet	M+2Na-H	425.137	380.166	0.000829	Prenol Lipids
MS search for 443.232876 m/z Delta = abs( query mass - adduct mass )
Show entriesSearch:
Compound	Name	Adduct	Adduct MW (Da)	Compound MW (Da)	Delta
HMDB35860	Terretonin	M+2Na+H	443.233	488.205	0.000597	Prenol Lipids
HMDB39364	Isolimonic acid 16->17-lactone	M+2Na+H	443.233	488.205	0.000597	Prenol Lipids
MS search for 520.923976 m/z Delta = abs( query mass - adduct mass )
Show entriesSearch:
Compound	Name	Adduct	Adduct MW (Da)	Compound MW (Da)	Delta
HMDB43329	TG(15:0/20:3(5Z,8Z,11Z)/22:5(4Z,7Z,10Z,13Z,16Z))	M+3ACN+2H	520.923	916.752	0.000884	Glycerolipids
HMDB53669	TG(20:3n6/15:0/22:5(4Z,7Z,10Z,13Z,16Z))	M+3ACN+2H	520.923	916.752	0.000884	Glycerolipids
HMDB43587	TG(15:0/22:4(7Z,10Z,13Z,16Z)/20:4(5Z,8Z,11Z,14Z))	M+3ACN+2H	520.923	916.752	0.000884	Glycerolipids
HMDB51186	TG(20:3(5Z,8Z,11Z)/20:2n6/18:3(9Z,12Z,15Z))	M+3ACN+2H	520.923	916.752	0.000884	Glycerolipids
HMDB53403	TG(20:2n6/18:1(9Z)/20:5(5Z,8Z,11Z,14Z,17Z))	M+3ACN+2H	520.923	916.752	0.000884	Glycerolipids
HMDB49626	TG(18:1(11Z)/20:5(5Z,8Z,11Z,14Z,17Z)/20:2n6)	M+3ACN+2H	520.923	916.752	0.000884	Glycerolipids
HMDB50057	TG(18:1(9Z)/20:2n6/20:5(5Z,8Z,11Z,14Z,17Z))	M+3ACN+2H	520.923	916.752	0.000884	Glycerolipids
HMDB54653	TG(22:4(7Z,10Z,13Z,16Z)/15:0/20:4(8Z,11Z,14Z,17Z))	M+3ACN+2H	520.923	916.752	0.000884	Glycerolipids
HMDB51179	TG(20:3(5Z,8Z,11Z)/20:2n6/18:3(6Z,9Z,12Z))	M+3ACN+2H	520.923	916.752	0.000884	Glycerolipids
HMDB48757	TG(16:1(9Z)/18:2(9Z,12Z)/22:5(4Z,7Z,10Z,13Z,16Z))	M+3ACN+2H	520.923	916.752	0.000884	Glycerolipids
HMDB51150	TG(20:3(5Z,8Z,11Z)/18:2(9Z,12Z)/18:3(9Z,12Z,15Z))	M+3ACN+2H	520.923	916.752	0.000884	Glycerolipids
HMDB43754	TG(15:0/22:5(7Z,10Z,13Z,16Z,19Z)/20:3(5Z,8Z,11Z))	M+3ACN+2H	520.923	916.752	0.000884	Glycerolipids
HMDB43503	TG(15:0/20:3n6/22:5(4Z,7Z,10Z,13Z,16Z))	M+3ACN+2H	520.923	916.752	0.000884	Glycerolipids
HMDB53674	TG(20:3n6/15:0/22:5(7Z,10Z,13Z,16Z,19Z))	M+3ACN+2H	520.923	916.752	0.000884	Glycerolipids
HMDB53373	TG(20:2n6/16:1(9Z)/22:5(4Z,7Z,10Z,13Z,16Z))	M+3ACN+2H	520.923	916.752	0.000884	Glycerolipids
HMDB51162	TG(20:3(5Z,8Z,11Z)/18:3(6Z,9Z,12Z)/20:2n6)	M+3ACN+2H	520.923	916.752	0.000884	Glycerolipids
HMDB53390	TG(20:2n6/18:1(11Z)/20:5(5Z,8Z,11Z,14Z,17Z))	M+3ACN+2H	520.923	916.752	0.000884	Glycerolipids
HMDB52639	TG(18:2(9Z,12Z)/18:3(6Z,9Z,12Z)/20:3n6)	M+3ACN+2H	520.923	916.752	0.000884	Glycerolipids
HMDB44628	TG(16:0/22:6(4Z,7Z,10Z,13Z,16Z,19Z)/20:2n6)	M+3ACN+2H	520.923	916.752	0.000884	Glycerolipids
HMDB43508	TG(15:0/20:3n6/22:5(7Z,10Z,13Z,16Z,19Z))	M+3ACN+2H	520.923	916.752	0.000884	Glycerolipids
HMDB52744	TG(18:2(9Z,12Z)/18:3(9Z,12Z,15Z)/20:3n6)	M+3ACN+2H	520.923	916.752	0.000884	Glycerolipids
HMDB51160	TG(20:3(5Z,8Z,11Z)/18:3(6Z,9Z,12Z)/18:2(9Z,12Z))	M+3ACN+2H	520.923	916.752	0.000884	Glycerolipids
HMDB53098	TG(18:3(6Z,9Z,12Z)/20:3n6/20:2n6)	M+3ACN+2H	520.923	916.752	0.000884	Glycerolipids
HMDB53378	TG(20:2n6/16:1(9Z)/22:5(7Z,10Z,13Z,16Z,19Z))	M+3ACN+2H	520.923	916.752	0.000884	Glycerolipids
HMDB53301	TG(20:2n6/16:0/22:6(4Z,7Z,10Z,13Z,16Z,19Z))	M+3ACN+2H	520.923	916.752	0.000884	Glycerolipids
HMDB48806	TG(16:1(9Z)/20:2n6/22:5(7Z,10Z,13Z,16Z,19Z))	M+3ACN+2H	520.923	916.752	0.000884	Glycerolipids
HMDB52667	TG(18:2(9Z,12Z)/20:3n6/18:3(6Z,9Z,12Z))	M+3ACN+2H	520.923	916.752	0.000884	Glycerolipids
HMDB51286	TG(20:3(5Z,8Z,11Z)/18:3(9Z,12Z,15Z)/18:2(9Z,12Z))	M+3ACN+2H	520.923	916.752	0.000884	Glycerolipids
HMDB53564	TG(20:2n6/18:3(9Z,12Z,15Z)/20:3n6)	M+3ACN+2H	520.923	916.752	0.000884	Glycerolipids
HMDB53838	TG(20:3n6/18:2(9Z,12Z)/18:3(9Z,12Z,15Z))	M+3ACN+2H	520.923	916.752	0.000884	Glycerolipids
HMDB49404	TG(18:1(11Z)/18:2(9Z,12Z)/20:5(5Z,8Z,11Z,14Z,17Z))	M+3ACN+2H	520.923	916.752	0.000884	Glycerolipids
HMDB43705	TG(15:0/20:4(8Z,11Z,14Z,17Z)/22:4(7Z,10Z,13Z,16Z))	M+3ACN+2H	520.923	916.752	0.000884	Glycerolipids
HMDB52523	TG(18:2(9Z,12Z)/16:1(9Z)/22:5(4Z,7Z,10Z,13Z,16Z))	M+3ACN+2H	520.923	916.752	0.000884	Glycerolipids
HMDB44626	TG(16:0/22:6(4Z,7Z,10Z,13Z,16Z,19Z)/18:2(9Z,12Z))	M+3ACN+2H	520.923	916.752	0.000884	Glycerolipids
HMDB52528	TG(18:2(9Z,12Z)/16:1(9Z)/22:5(7Z,10Z,13Z,16Z,19Z))	M+3ACN+2H	520.923	916.752	0.000884	Glycerolipids
HMDB43531	TG(15:0/20:4(5Z,8Z,11Z,14Z)/22:4(7Z,10Z,13Z,16Z))	M+3ACN+2H	520.923	916.752	0.000884	Glycerolipids
HMDB52542	TG(18:2(9Z,12Z)/18:1(11Z)/20:5(5Z,8Z,11Z,14Z,17Z))	M+3ACN+2H	520.923	916.752	0.000884	Glycerolipids
HMDB48906	TG(16:1(9Z)/22:5(4Z,7Z,10Z,13Z,16Z)/20:2n6)	M+3ACN+2H	520.923	916.752	0.000884	Glycerolipids
HMDB49624	TG(18:1(11Z)/20:5(5Z,8Z,11Z,14Z,17Z)/18:2(9Z,12Z))	M+3ACN+2H	520.923	916.752	0.000884	Glycerolipids
HMDB52577	TG(18:2(9Z,12Z)/20:3(5Z,8Z,11Z)/18:3(6Z,9Z,12Z))	M+3ACN+2H	520.923	916.752	0.000884	Glycerolipids
HMDB53426	TG(20:2n6/20:3(5Z,8Z,11Z)/18:3(9Z,12Z,15Z))	M+3ACN+2H	520.923	916.752	0.000884	Glycerolipids
HMDB53057	TG(18:3(6Z,9Z,12Z)/18:2(9Z,12Z)/20:3n6)	M+3ACN+2H	520.923	916.752	0.000884	Glycerolipids
HMDB50226	TG(18:1(9Z)/20:5(5Z,8Z,11Z,14Z,17Z)/18:2(9Z,12Z))	M+3ACN+2H	520.923	916.752	0.000884	Glycerolipids
HMDB44275	TG(16:0/18:2(9Z,12Z)/22:6(4Z,7Z,10Z,13Z,16Z,19Z))	M+3ACN+2H	520.923	916.752	0.000884	Glycerolipids
HMDB53014	TG(18:3(6Z,9Z,12Z)/20:3(5Z,8Z,11Z)/20:2n6)	M+3ACN+2H	520.923	916.752	0.000884	Glycerolipids
HMDB43760	TG(15:0/22:5(7Z,10Z,13Z,16Z,19Z)/20:3n6)	M+3ACN+2H	520.923	916.752	0.000884	Glycerolipids
HMDB49016	TG(16:1(9Z)/22:5(7Z,10Z,13Z,16Z,19Z)/20:2n6)	M+3ACN+2H	520.923	916.752	0.000884	Glycerolipids
HMDB49446	TG(18:1(11Z)/20:2n6/20:5(5Z,8Z,11Z,14Z,17Z))	M+3ACN+2H	520.923	916.752	0.000884	Glycerolipids
HMDB48801	TG(16:1(9Z)/20:2n6/22:5(4Z,7Z,10Z,13Z,16Z))	M+3ACN+2H	520.923	916.752	0.000884	Glycerolipids
HMDB53085	TG(18:3(6Z,9Z,12Z)/20:2n6/20:3n6)	M+3ACN+2H	520.923	916.752	0.000884	Glycerolipids
HMDB54025	TG(20:4(5Z,8Z,11Z,14Z)/15:0/22:4(7Z,10Z,13Z,16Z))	M+3ACN+2H	520.923	916.752	0.000884	Glycerolipids
HMDB50017	TG(18:1(9Z)/18:2(9Z,12Z)/20:5(5Z,8Z,11Z,14Z,17Z))	M+3ACN+2H	520.923	916.752	0.000884	Glycerolipids
HMDB48904	TG(16:1(9Z)/22:5(4Z,7Z,10Z,13Z,16Z)/18:2(9Z,12Z))	M+3ACN+2H	520.923	916.752	0.000884	Glycerolipids
HMDB53862	TG(20:3n6/20:2n6/18:3(9Z,12Z,15Z))	M+3ACN+2H	520.923	916.752	0.000884	Glycerolipids
HMDB52584	TG(18:2(9Z,12Z)/20:3(5Z,8Z,11Z)/18:3(9Z,12Z,15Z))	M+3ACN+2H	520.923	916.752	0.000884	Glycerolipids
HMDB50902	TG(20:3(5Z,8Z,11Z)/15:0/22:5(7Z,10Z,13Z,16Z,19Z))	M+3ACN+2H	520.923	916.752	0.000884	Glycerolipids
HMDB51288	TG(20:3(5Z,8Z,11Z)/18:3(9Z,12Z,15Z)/20:2n6)	M+3ACN+2H	520.923	916.752	0.000884	Glycerolipids
HMDB48762	TG(16:1(9Z)/18:2(9Z,12Z)/22:5(7Z,10Z,13Z,16Z,19Z))	M+3ACN+2H	520.923	916.752	0.000884	Glycerolipids
HMDB43615	TG(15:0/22:5(4Z,7Z,10Z,13Z,16Z)/20:3n6)	M+3ACN+2H	520.923	916.752	0.000884	Glycerolipids
HMDB49014	TG(16:1(9Z)/22:5(7Z,10Z,13Z,16Z,19Z)/18:2(9Z,12Z))	M+3ACN+2H	520.923	916.752	0.000884	Glycerolipids
HMDB50897	TG(20:3(5Z,8Z,11Z)/15:0/22:5(4Z,7Z,10Z,13Z,16Z))	M+3ACN+2H	520.923	916.752	0.000884	Glycerolipids
HMDB50228	TG(18:1(9Z)/20:5(5Z,8Z,11Z,14Z,17Z)/20:2n6)	M+3ACN+2H	520.923	916.752	0.000884	Glycerolipids
HMDB52674	TG(18:2(9Z,12Z)/20:3n6/18:3(9Z,12Z,15Z))	M+3ACN+2H	520.923	916.752	0.000884	Glycerolipids
HMDB51143	TG(20:3(5Z,8Z,11Z)/18:2(9Z,12Z)/18:3(6Z,9Z,12Z))	M+3ACN+2H	520.923	916.752	0.000884	Glycerolipids
HMDB43609	TG(15:0/22:5(4Z,7Z,10Z,13Z,16Z)/20:3(5Z,8Z,11Z))	M+3ACN+2H	520.923	916.752	0.000884	Glycerolipids
HMDB53473	TG(20:2n6/18:3(6Z,9Z,12Z)/20:3n6)	M+3ACN+2H	520.923	916.752	0.000884	Glycerolipids
HMDB43593	TG(15:0/22:4(7Z,10Z,13Z,16Z)/20:4(8Z,11Z,14Z,17Z))	M+3ACN+2H	520.923	916.752	0.000884	Glycerolipids
HMDB44331	TG(16:0/20:2n6/22:6(4Z,7Z,10Z,13Z,16Z,19Z))	M+3ACN+2H	520.923	916.752	0.000884	Glycerolipids
HMDB43334	TG(15:0/20:3(5Z,8Z,11Z)/22:5(7Z,10Z,13Z,16Z,19Z))	M+3ACN+2H	520.923	916.752	0.000884	Glycerolipids
HMDB53504	TG(20:2n6/20:3n6/18:3(9Z,12Z,15Z))	M+3ACN+2H	520.923	916.752	0.000884	Glycerolipids
MS search for 200.040776 m/z Delta = abs( query mass - adduct mass )
Show entriesSearch:
Compound	Name	Adduct	Adduct MW (Da)	Compound MW (Da)	Delta
HMDB00177	L-Histidine	M+2Na-H	200.041	155.069	0.000139	Amino Acids And Derivatives
HMDB34267	L-2-Amino-3-(1-pyrazolyl)propanoic acid	M+2Na-H	200.041	155.069	0.000139	Amino Acids And Derivatives
HMDB15153	Guanfacine	M+2Na+H	200.041	245.012	0.000331	Halobenzenes
HMDB34788	Neoacrimarine I	M+3Na	200.04	531.153	0.000581	Quinolines And Derivatives
HMDB31112	Neoacrimarine F	M+3Na	200.04	531.153	0.000581	Quinolines And Derivatives
HMDB14933	Sulfasalazine	M+2H	200.042	398.068	0.000745	Benzenesulfonamides
HMDB34854	Flumioxazin	M+2Na	200.04	354.102	0.000765	Benzoxazines
HMDB15173	Fenofibrate	M+H+K	200.042	360.113	0.000859	Benzophenones
MS search for 207.057276 m/z Delta = abs( query mass - adduct mass )
Show entriesSearch:
Compound	Name	Adduct	Adduct MW (Da)	Compound MW (Da)	Delta
HMDB38754	(E,E,E)-1,3,5,11-Tridecatetraene-7,9-diyne	M+K	207.057	168.094	0.000218	Acyclic Alkenes
HMDB30929	2,4,6,8-Tridecatetrayne	M+K	207.057	168.094	0.000218	Alkynes
HMDB32610	4-Methylbiphenyl	M+K	207.057	168.094	0.000218	Biphenyls And Derivatives
HMDB00659	Deoxycholic acid disulfate	M+3Na	207.058	552.206	0.000705	Bile Acids
HMDB00545	Chenodeoxycholic acid disulfate	M+3Na	207.058	552.206	0.000705	Bile Acids
HMDB35608	Monotropein	M+H+Na	207.056	390.116	0.000923	Prenol Lipids
MS search for 216.014576 m/z Delta = abs( query mass - adduct mass )
Show entriesSearch:
Compound	Name	Adduct	Adduct MW (Da)	Compound MW (Da)	Delta
HMDB41624	Phosphocreatinine	M+Na	216.014	193.025	0.000116	Organic Phosphoric Acids And Derivatives
HMDB15250	Amiodarone	M+3H	216.015	645.024	0.000594	Benzofurans
MS search for 224.083576 m/z Delta = abs( query mass - adduct mass )
Show entriesSearch:
Compound	Name	Adduct	Adduct MW (Da)	Compound MW (Da)	Delta
HMDB31763	Methyl 7-epi-12-hydroxyjasmonate glucoside	M+2Na	224.084	402.189	0.000133	Lineolic Acids And Derivatives
HMDB40729	D-Linalool 3-(6''-malonylglucoside)	M+2Na	224.084	402.189	0.000133	Prenol Lipids
HMDB14462	Gefitinib	M+2H	224.083	446.152	0.000252	Quinazolines
MS search for 229.154676 m/z Delta = abs( query mass - adduct mass )
Show entriesSearch:
Compound	Name	Adduct	Adduct MW (Da)	Compound MW (Da)	Delta
HMDB11175	L-leucyl-L-proline	M+H	229.155	228.147	7e-06	Amino Acids And Derivatives
HMDB28915	Isoleucyl-Proline	M+H	229.155	228.147	7e-06	Amino Acids And Derivatives
HMDB28937	Leucyl-Proline	M+H	229.155	228.147	7e-06	Amino Acids And Derivatives
HMDB11174	L-isoleucyl-L-proline	M+H	229.155	228.147	7e-06	Amino Acids And Derivatives
HMDB14861	Methoxamine	M+NH4	229.155	211.121	1e-05	Phenethylamines
HMDB15197	Isoproterenol	M+NH4	229.155	211.121	1e-05	Phenols And Derivatives
HMDB14954	Orciprenaline	M+NH4	229.155	211.121	1e-05	Phenethylamines
HMDB37790	Polyethylene glycol	M+ACN+H	229.155	187.121	1e-05	Keto-Acids And Derivatives
HMDB13010	N-Heptanoylglycine	M+ACN+H	229.155	187.121	1e-05	Amino Acids And Derivatives
HMDB02207	3-Hydroxyisoheptanoic acid	M+2ACN+H	229.155	146.094	1.2e-05	Hydroxy Acids And Derivatives
HMDB32269	(+/-)-Ethyl 2-hydroxy-2-methylbutyrate	M+2ACN+H	229.155	146.094	1.2e-05	Fatty Acid Esters
HMDB40254	Butyl lactate	M+2ACN+H	229.155	146.094	1.2e-05	Hydroxy Acids And Derivatives
HMDB39407	Methyl (±)-3-hydroxyhexanoate	M+2ACN+H	229.155	146.094	1.2e-05	Hydroxy Acids And Derivatives
HMDB36231	Methyl DL-Leucate	M+2ACN+H	229.155	146.094	1.2e-05	Fatty Acid Esters
HMDB38303	Rhamnetin 3-sophoroside	M+H+2Na	229.154	640.164	0.000502	Flavonoids
HMDB31655	Rhamnetin 3-laminaribioside	M+H+2Na	229.154	640.164	0.000502	Flavonoids
HMDB38771	Sexangularetin 3-sophoroside	M+H+2Na	229.154	640.164	0.000502	Flavonoids
HMDB37358	Ranupenin 3-rutinoside	M+H+2Na	229.154	640.164	0.000502	Flavonoids
HMDB39901	3-Methylquercetin 7-[galactosyl-(1->4)-glucoside]	M+H+2Na	229.154	640.164	0.000502	Flavonoids
HMDB37374	Dactylin	M+H+2Na	229.154	640.164	0.000502	Flavonoids
HMDB41383	Isorhamnetin 3-beta-laminaribioside	M+H+2Na	229.154	640.164	0.000502	Flavonoids
HMDB31734	2-Methylundecanal	M+2Na-H	229.154	184.183	0.000801	Carbonyl Compounds
HMDB32543	(+/-)-2,4,8-Trimethyl-7-nonen-2-ol	M+2Na-H	229.154	184.183	0.000801	Prenol Lipids
HMDB33933	Lauric aldehyde	M+2Na-H	229.154	184.183	0.000801	Fatty Aldehydes
HMDB31019	2-Dodecanone	M+2Na-H	229.154	184.183	0.000801	Carbonyl Compounds
HMDB11472	LysoPE(0:0/15:0)	M+H+NH4	229.155	439.27	0.000819	Glycerophospholipids
HMDB11502	LysoPE(15:0/0:0)	M+H+NH4	229.155	439.27	0.000819	Glycerophospholipids
MS search for 231.073976 m/z Delta = abs( query mass - adduct mass )
Show entriesSearch:
Compound	Name	Adduct	Adduct MW (Da)	Compound MW (Da)	Delta
HMDB01545	Pyridoxal	M+ACN+Na	231.074	167.058	3.2e-05	Pyridines And Derivatives
HMDB34887	3alpha,4,5,7alpha-Tetrahydro-5-hydroxy-1H-isoindole-1,3(2H)-dione	M+ACN+Na	231.074	167.058	3.2e-05	Isoindoles And Derivatives
HMDB04290	Isopyridoxal	M+ACN+Na	231.074	167.058	3.2e-05	Pyridines And Derivatives
HMDB34889	3alpha,4,7,7alpha-Tetrahydro-4-hydroxy-1H-isoindole-1,3(2H)-dione	M+ACN+Na	231.074	167.058	3.2e-05	Isoindoles And Derivatives
HMDB00684	L-Kynurenine	M+Na	231.074	208.085	3.4e-05	Amino Acids And Derivatives
HMDB12948	Formyl-5-hydroxykynurenamine	M+Na	231.074	208.085	3.4e-05	Benzoic Acid And Derivatives
HMDB32357	N-Lactoyl ethanolamine phosphate	M+NH4	231.074	213.04	7.1e-05	Organic Phosphoric Acids And Derivatives
HMDB13929	2-Oxoclopidogrel	M+3ACN+2H	231.074	337.054	9.2e-05	Amino Acids And Derivatives
HMDB40502	Cnidimol 7-glucoside	M+H+Na	231.075	438.153	0.00057	Glycosyl Compounds
HMDB34698	7-Hydroxy-5-(4-hydroxy-2-oxopentyl)-2-methylchromone 7-glucoside	M+H+Na	231.075	438.153	0.00057	Glycosyl Compounds
HMDB41274	Phenylethyl primeveroside	M+2Na	231.073	416.168	0.000634	Disaccharides
MS search for 234.098376 m/z Delta = abs( query mass - adduct mass )
Show entriesSearch:
Compound	Name	Adduct	Adduct MW (Da)	Compound MW (Da)	Delta
HMDB35923	Hirsutin	M+H	234.098	233.091	0.000294	Sulfoxides
HMDB15335	Mitoxantrone	M+H+Na	234.099	444.201	0.000313	Acenes
HMDB40532	Cynaroside A	M+H+Na	234.098	444.2	0.000355	Prenol Lipids
MS search for 247.047976 m/z Delta = abs( query mass - adduct mass )
Show entriesSearch:
Compound	Name	Adduct	Adduct MW (Da)	Compound MW (Da)	Delta
HMDB00684	L-Kynurenine	M+K	247.048	208.085	2.6e-05	Amino Acids And Derivatives
HMDB12948	Formyl-5-hydroxykynurenamine	M+K	247.048	208.085	2.6e-05	Benzoic Acid And Derivatives
HMDB34577	4-Chloro-6,7-dimethoxy-2-benzoxazolinone	M+NH4	247.048	229.014	3.2e-05	Benzoxazoles
HMDB34890	Bis(4-isothiocyanatobutyl) disulfide	M+2Na+H	247.048	292.02	0.000495	Isothiocyanates
HMDB32905	Neotheaflavin 3-gallate	M+2H+Na	247.047	716.138	0.000808	Flavonoids
HMDB29254	Isoneotheaflavin 3-O-gallate	M+2H+Na	247.047	716.138	0.000808	Flavonoids
HMDB05786	Theaflavin-3-gallate	M+2H+Na	247.047	716.138	0.000808	Flavonoids
HMDB32904	Isotheaflavin 3'-gallate	M+2H+Na	247.047	716.138	0.000808	Flavonoids
MS search for 267.156376 m/z Delta = abs( query mass - adduct mass )
Show entriesSearch:
Compound	Name	Adduct	Adduct MW (Da)	Compound MW (Da)	Delta
HMDB36141	Menthyl ethylene glycol carbonate	M+Na	267.157	244.167	0.000301	Prenol Lipids
HMDB02327	1,11-Undecanedicarboxylic acid	M+Na	267.157	244.167	0.000301	Carboxylic Acids And Derivatives
HMDB37184	(±)-1,4-Nonanediol diacetate	M+Na	267.157	244.167	0.000301	Fatty Alcohol Esters
HMDB13488	PGP(16:1(9Z)/16:1(9Z))	M+3H	267.156	798.445	0.000828	Glycerophospholipids
MS search for 301.213776 m/z Delta = abs( query mass - adduct mass )
Show entriesSearch:
Compound	Name	Adduct	Adduct MW (Da)	Compound MW (Da)	Delta
HMDB48286	TG(14:1(9Z)/18:4(6Z,9Z,12Z,15Z)/20:2n6)	M+3Na	301.214	834.674	2.2e-05	Glycerolipids
HMDB43678	TG(15:0/18:4(6Z,9Z,12Z,15Z)/18:3(9Z,12Z,15Z))	M+3Na	301.214	834.674	2.2e-05	Glycerolipids
HMDB30962	Calendic acid	M+Na	301.214	278.225	2.2e-05	Lineolic Acids And Derivatives
HMDB30963	Punicic acid	M+Na	301.214	278.225	2.2e-05	Lineolic Acids And Derivatives
HMDB52867	TG(18:3(6Z,9Z,12Z)/15:0/18:4(6Z,9Z,12Z,15Z))	M+3Na	301.214	834.674	2.2e-05	Glycerolipids
HMDB43778	TG(15:0/22:6(4Z,7Z,10Z,13Z,16Z,19Z)/14:1(9Z))	M+3Na	301.214	834.674	2.2e-05	Glycerolipids
HMDB43650	TG(15:0/18:3(9Z,12Z,15Z)/18:4(6Z,9Z,12Z,15Z))	M+3Na	301.214	834.674	2.2e-05	Glycerolipids
HMDB48284	TG(14:1(9Z)/18:4(6Z,9Z,12Z,15Z)/18:2(9Z,12Z))	M+3Na	301.214	834.674	2.2e-05	Glycerolipids
HMDB48086	TG(14:1(9Z)/18:2(9Z,12Z)/18:4(6Z,9Z,12Z,15Z))	M+3Na	301.214	834.674	2.2e-05	Glycerolipids
HMDB52510	TG(18:2(9Z,12Z)/14:1(9Z)/18:4(6Z,9Z,12Z,15Z))	M+3Na	301.214	834.674	2.2e-05	Glycerolipids
HMDB43190	TG(15:0/14:1(9Z)/22:6(4Z,7Z,10Z,13Z,16Z,19Z))	M+3Na	301.214	834.674	2.2e-05	Glycerolipids
HMDB47768	TG(14:1(9Z)/15:0/22:6(4Z,7Z,10Z,13Z,16Z,19Z))	M+3Na	301.214	834.674	2.2e-05	Glycerolipids
HMDB48132	TG(14:1(9Z)/20:2n6/18:4(6Z,9Z,12Z,15Z))	M+3Na	301.214	834.674	2.2e-05	Glycerolipids
HMDB30964	Linolenelaidic acid	M+Na	301.214	278.225	2.2e-05	Lineolic Acids And Derivatives
HMDB43671	TG(15:0/18:4(6Z,9Z,12Z,15Z)/18:3(6Z,9Z,12Z))	M+3Na	301.214	834.674	2.2e-05	Glycerolipids
HMDB55156	TG(18:3(9Z,12Z,15Z)/15:0/18:4(6Z,9Z,12Z,15Z))	M+3Na	301.214	834.674	2.2e-05	Glycerolipids
HMDB01388	Alpha-Linolenic acid	M+Na	301.214	278.225	2.2e-05	Lineolic Acids And Derivatives
HMDB53362	TG(20:2n6/14:1(9Z)/18:4(6Z,9Z,12Z,15Z))	M+3Na	301.214	834.674	2.2e-05	Glycerolipids
HMDB03073	Gamma-Linolenic acid	M+Na	301.214	278.225	2.2e-05	Lineolic Acids And Derivatives
HMDB43447	TG(15:0/18:3(6Z,9Z,12Z)/18:4(6Z,9Z,12Z,15Z))	M+3Na	301.214	834.674	2.2e-05	Glycerolipids
HMDB33678	gamma-Chaconine	M+ACN+2H	301.214	559.387	0.000418	Prenol Lipids
HMDB38565	3'-N-Acetyl-4'-O-(14-methylheptadecanoyl)fusarochromanone	M+2H	301.214	600.414	0.000419	Benzopyrans
MS search for 316.121076 m/z Delta = abs( query mass - adduct mass )
Show entriesSearch:
Compound	Name	Adduct	Adduct MW (Da)	Compound MW (Da)	Delta
HMDB29398	(3-Nitroamino)alanine	2M+NH4	316.121	149.044	5.8e-05	Amino Acids And Derivatives
MS search for 317.110776 m/z Delta = abs( query mass - adduct mass )
Show entriesSearch:
Compound	Name	Adduct	Adduct MW (Da)	Compound MW (Da)	Delta
HMDB41725	Dihydroferuloylglycine	M+ACN+Na	317.111	253.095	1.2e-05	Amino Acids And Derivatives
HMDB11716	N-Acetylvanilalanine	M+ACN+Na	317.111	253.095	1.2e-05	Amino Acids And Derivatives
HMDB29106	Tyrosyl-Hydroxyproline	M+Na	317.111	294.122	1.4e-05	Amino Acids And Derivatives
HMDB28875	Hydroxyprolyl-Tyrosine	M+Na	317.111	294.122	1.4e-05	Amino Acids And Derivatives
HMDB38514	L-gamma-Glutamyl-beta-phenyl-beta-L-alanine	M+Na	317.111	294.122	1.4e-05	Amino Acids And Derivatives
HMDB00594	Glutamylphenylalanine	M+Na	317.111	294.122	1.4e-05	Amino Acids And Derivatives
HMDB29562	N-gamma-L-Glutamyl-L-phenylalanine	M+Na	317.111	294.122	1.4e-05	Amino Acids And Derivatives
HMDB31865	4'-tert-Butyl-2',6'-dimethyl-3',5'-dinitroacetophenone	M+Na	317.111	294.122	1.4e-05	Prenol Lipids
HMDB01894	Aspartame	M+Na	317.111	294.122	1.4e-05	Amino Acids And Derivatives
HMDB01016	D-4'-Phosphopantothenate	M+NH4	317.111	299.077	5e-05	Organic Phosphoric Acids And Derivatives
MS search for 332.292276 m/z Delta = abs( query mass - adduct mass )
Show entriesSearch:
Compound	Name	Adduct	Adduct MW (Da)	Compound MW (Da)	Delta
HMDB02384	Stearaldehyde	M+ACN+Na	332.292	268.277	0.000105	Fatty Aldehydes
HMDB29632	Oleyl alcohol	M+ACN+Na	332.292	268.277	0.000105	Fatty Alcohols
HMDB32740	N-Hexadecanoylpyrrolidine	M+Na	332.292	309.303	0.000107	Pyrrolidines
HMDB06347	Hexacosanoyl carnitine	M+3ACN+2H	332.293	539.491	0.000501	Fatty Acid Esters
MS search for 332.958276 m/z Delta = abs( query mass - adduct mass )
Show entriesSearch:
Compound	Name	Adduct	Adduct MW (Da)	Compound MW (Da)	Delta
HMDB29612	Asparagusic acid syn-S-oxide	2M+H	332.959	165.976	0.000671	Dithiolanes
MS search for 333.203576 m/z Delta = abs( query mass - adduct mass )
Show entriesSearch:
Compound	Name	Adduct	Adduct MW (Da)	Compound MW (Da)	Delta
HMDB36439	Fasciculic acid A	M+2Na	333.204	620.429	5.1e-05	Prenol Lipids
HMDB38484	Auxin b	M+Na	333.204	310.214	5.1e-05	Prenol Lipids
HMDB37034	(3b,7b,22x)-Cucurbita-5,24-diene-3,7,23-triol 7-glucoside	M+2Na	333.204	620.429	5.1e-05	Prenol Lipids
HMDB13623	12(13)Ep-9-KODE	M+Na	333.204	310.214	5.1e-05	Fatty Acids
HMDB41534	Ginsenoside Rh4	M+2Na	333.204	620.429	5.1e-05	Prenol Lipids
HMDB35337	Sterebin A	M+Na	333.204	310.214	5.1e-05	Prenol Lipids
HMDB33505	(9Z,11R,12S,13S,15Z)-12,13-Epoxy-11-hydroxy-9,15-octadecadienoic acid	M+Na	333.204	310.214	5.1e-05	Fatty Acids
HMDB39520	Soyasapogenol B 24-O-b-D-glucoside	M+2Na	333.204	620.429	5.1e-05	Prenol Lipids
HMDB15494	Alizapride	M+NH4	333.203	315.17	0.000228	Benzotriazoles
MS search for 333.242376 m/z Delta = abs( query mass - adduct mass )
Show entriesSearch:
Compound	Name	Adduct	Adduct MW (Da)	Compound MW (Da)	Delta
HMDB00363	17a-Hydroxypregnenolone	M+H	333.242	332.235	4.5e-05	Steroids
HMDB03851	3a,7a-Dihydroxy-5b-cholestanate	M+H	333.242	332.235	4.5e-05	Steroids
HMDB04026	21-Hydroxypregnenolone	M+H	333.242	332.235	4.5e-05	Steroids
HMDB31462	[10]-Shogaol	M+H	333.242	332.235	4.5e-05	Phenols And Derivatives
HMDB00315	16-a-Hydroxypregnenolone	M+H	333.242	332.235	4.5e-05	Steroids
HMDB11653	17-alpha,20-alpha-Dihydroxypregn-4-en-3-one	M+H	333.242	332.235	4.5e-05	Steroids
HMDB33918	(15alpha,20R)-15,20-Dihydroxypregn-4-en-3-one	M+H	333.242	332.235	4.5e-05	Steroids
MS search for 335.219176 m/z Delta = abs( query mass - adduct mass )
Show entriesSearch:
Compound	Name	Adduct	Adduct MW (Da)	Compound MW (Da)	Delta
HMDB38272	2-Hexenyl propionate	2M+Na	335.219	156.115	0.000102	Carboxylic Acids And Derivatives
HMDB39794	Methyl 4Z-octenoate	2M+Na	335.219	156.115	0.000102	Fatty Acid Esters
HMDB32413	Methyl 2-octenoate	2M+Na	335.219	156.115	0.000102	Fatty Acid Esters
HMDB37618	(E)-3-Heptenyl acetate	2M+Na	335.219	156.115	0.000102	Carboxylic Acids And Derivatives
HMDB04706	8(R)-Hydroperoxylinoleic acid	M+Na	335.219	312.23	0.000102	Lineolic Acids And Derivatives
HMDB31514	6-Butyltetrahydro-2H-pyran-2-one	2M+Na	335.219	156.115	0.000102	Lactones
HMDB34716	4-Oxononanal	2M+Na	335.219	156.115	0.000102	Carbonyl Compounds
HMDB10201	12,13-DiHODE	M+Na	335.219	312.23	0.000102	Lineolic Acids And Derivatives
HMDB36208	2-Propenyl 2-ethylbutanoate	2M+Na	335.219	156.115	0.000102	Fatty Acid Esters
HMDB40900	(±)-(E)-13-Hydroxy-10-oxo-11-octadecenoic acid	M+Na	335.219	312.23	0.000102	Lineolic Acids And Derivatives
HMDB36222	Cyclohexyl propionate	2M+Na	335.219	156.115	0.000102	Cycloalkanes
HMDB31531	Dihydro-5-pentyl-2(3H)-furanone	2M+Na	335.219	156.115	0.000102	Lactones
HMDB32307	Hept-trans-2-en-1-yl acetate	2M+Na	335.219	156.115	0.000102	Fatty Alcohol Esters
HMDB37496	Methyl (E)-2-octenoate	2M+Na	335.219	156.115	0.000102	Fatty Acid Esters
HMDB37629	Isobutyl angelate	2M+Na	335.219	156.115	0.000102	Fatty Acid Esters
HMDB10208	15,16-DiHODE	M+Na	335.219	312.23	0.000102	Lineolic Acids And Derivatives
HMDB38275	cis-3-Hexenyl propanoate	2M+Na	335.219	156.115	0.000102	Carboxylic Acids And Derivatives
HMDB06940	9(S)-HPODE	M+Na	335.219	312.23	0.000102	Lineolic Acids And Derivatives
HMDB33167	Ethyl cyclohexanecarboxylate	2M+Na	335.219	156.115	0.000102	Cycloalkanes
HMDB39736	6-Hydroxy-4,6-dimethyl-3-hepten-2-one	2M+Na	335.219	156.115	0.000102	Acryloyl Compounds
HMDB31271	2-Nonenoic acid	2M+Na	335.219	156.115	0.000102	Fatty Acids
HMDB32265	cis-Ethyl 4-heptenoate	2M+Na	335.219	156.115	0.000102	Fatty Acid Esters
HMDB31263	2,4-Nonanedione	2M+Na	335.219	156.115	0.000102	Carbonyl Compounds
HMDB35307	Quercuslactone a	2M+Na	335.219	156.115	0.000102	Lactones
HMDB10221	9,10-DiHODE	M+Na	335.219	312.23	0.000102	Lineolic Acids And Derivatives
HMDB40210	2-Propenyl hexanoate	2M+Na	335.219	156.115	0.000102	Fatty Acid Esters
HMDB04362	4-Hydroxynonenal	2M+Na	335.219	156.115	0.000102	Fatty Alcohols
HMDB32491	Prenyl isobutyrate	2M+Na	335.219	156.115	0.000102	Prenol Lipids
HMDB37023	2-Hydroxy-2,6,6-trimethylcyclohexanone	2M+Na	335.219	156.115	0.000102	Prenol Lipids
HMDB03871	13-L-Hydroperoxylinoleic acid	M+Na	335.219	312.23	0.000102	Lineolic Acids And Derivatives
MS search for 340.007276 m/z Delta = abs( query mass - adduct mass )
Show entriesSearch:
Compound	Name	Adduct	Adduct MW (Da)	Compound MW (Da)	Delta
HMDB10558	TG(22:6(4Z,7Z,10Z,13Z,16Z,19Z)/18:3(9Z,12Z,15Z)/22:6(4Z,7Z,10Z,13Z,16Z,19Z))[iso3]	M+H+2Na	340.006	972.721	0.000855	Glycerolipids
HMDB55773	TG(20:5(5Z,8Z,11Z,14Z,17Z)/22:5(4Z,7Z,10Z,13Z,16Z)/20:5(5Z,8Z,11Z,14Z,17Z))	M+H+2Na	340.006	972.721	0.000855	Glycerolipids
HMDB55493	TG(18:4(6Z,9Z,12Z,15Z)/22:5(4Z,7Z,10Z,13Z,16Z)/22:6(4Z,7Z,10Z,13Z,16Z,19Z))	M+H+2Na	340.006	972.721	0.000855	Glycerolipids
HMDB55925	TG(22:6(4Z,7Z,10Z,13Z,16Z,19Z)/18:3(6Z,9Z,12Z)/22:6(4Z,7Z,10Z,13Z,16Z,19Z))	M+H+2Na	340.006	972.721	0.000855	Glycerolipids
HMDB55121	TG(22:5(4Z,7Z,10Z,13Z,16Z)/20:5(5Z,8Z,11Z,14Z,17Z)/20:5(5Z,8Z,11Z,14Z,17Z))	M+H+2Na	340.006	972.721	0.000855	Glycerolipids
HMDB54327	TG(20:4(5Z,8Z,11Z,14Z)/22:6(4Z,7Z,10Z,13Z,16Z,19Z)/20:5(5Z,8Z,11Z,14Z,17Z))	M+H+2Na	340.006	972.721	0.000855	Glycerolipids
HMDB55763	TG(20:5(5Z,8Z,11Z,14Z,17Z)/20:4(5Z,8Z,11Z,14Z)/22:6(4Z,7Z,10Z,13Z,16Z,19Z))	M+H+2Na	340.006	972.721	0.000855	Glycerolipids
HMDB55793	TG(20:5(5Z,8Z,11Z,14Z,17Z)/22:5(7Z,10Z,13Z,16Z,19Z)/20:5(5Z,8Z,11Z,14Z,17Z))	M+H+2Na	340.006	972.721	0.000855	Glycerolipids
HMDB54307	TG(20:4(5Z,8Z,11Z,14Z)/20:5(5Z,8Z,11Z,14Z,17Z)/22:6(4Z,7Z,10Z,13Z,16Z,19Z))	M+H+2Na	340.006	972.721	0.000855	Glycerolipids
HMDB53249	TG(18:3(6Z,9Z,12Z)/22:6(4Z,7Z,10Z,13Z,16Z,19Z)/22:6(4Z,7Z,10Z,13Z,16Z,19Z))	M+H+2Na	340.006	972.721	0.000855	Glycerolipids
HMDB55528	TG(18:4(6Z,9Z,12Z,15Z)/22:6(4Z,7Z,10Z,13Z,16Z,19Z)/22:5(7Z,10Z,13Z,16Z,19Z))	M+H+2Na	340.006	972.721	0.000855	Glycerolipids
HMDB55135	TG(22:5(4Z,7Z,10Z,13Z,16Z)/22:6(4Z,7Z,10Z,13Z,16Z,19Z)/18:4(6Z,9Z,12Z,15Z))	M+H+2Na	340.006	972.721	0.000855	Glycerolipids
HMDB55877	TG(22:5(7Z,10Z,13Z,16Z,19Z)/18:4(6Z,9Z,12Z,15Z)/22:6(4Z,7Z,10Z,13Z,16Z,19Z))	M+H+2Na	340.006	972.721	0.000855	Glycerolipids
HMDB55677	TG(20:4(8Z,11Z,14Z,17Z)/22:6(4Z,7Z,10Z,13Z,16Z,19Z)/20:5(5Z,8Z,11Z,14Z,17Z))	M+H+2Na	340.006	972.721	0.000855	Glycerolipids
HMDB55107	TG(22:5(4Z,7Z,10Z,13Z,16Z)/18:4(6Z,9Z,12Z,15Z)/22:6(4Z,7Z,10Z,13Z,16Z,19Z))	M+H+2Na	340.006	972.721	0.000855	Glycerolipids
HMDB55790	TG(20:5(5Z,8Z,11Z,14Z,17Z)/20:5(5Z,8Z,11Z,14Z,17Z)/22:5(7Z,10Z,13Z,16Z,19Z))	M+H+2Na	340.006	972.721	0.000855	Glycerolipids
HMDB55349	TG(18:3(9Z,12Z,15Z)/22:6(4Z,7Z,10Z,13Z,16Z,19Z)/22:6(4Z,7Z,10Z,13Z,16Z,19Z))	M+H+2Na	340.006	972.721	0.000855	Glycerolipids
HMDB55523	TG(18:4(6Z,9Z,12Z,15Z)/22:5(7Z,10Z,13Z,16Z,19Z)/22:6(4Z,7Z,10Z,13Z,16Z,19Z))	M+H+2Na	340.006	972.721	0.000855	Glycerolipids
HMDB55669	TG(20:4(8Z,11Z,14Z,17Z)/20:5(5Z,8Z,11Z,14Z,17Z)/22:6(4Z,7Z,10Z,13Z,16Z,19Z))	M+H+2Na	340.006	972.721	0.000855	Glycerolipids
HMDB55787	TG(20:5(5Z,8Z,11Z,14Z,17Z)/20:4(8Z,11Z,14Z,17Z)/22:6(4Z,7Z,10Z,13Z,16Z,19Z))	M+H+2Na	340.006	972.721	0.000855	Glycerolipids
MS search for 341.208776 m/z Delta = abs( query mass - adduct mass )
Show entriesSearch:
Compound	Name	Adduct	Adduct MW (Da)	Compound MW (Da)	Delta
HMDB35116	(ent-7alpha)-7-Hydroxy-8(14),15-pimaradien-19-oic acid	M+Na	341.209	318.219	6.3e-05	Prenol Lipids
HMDB10210	15-KETE	M+Na	341.209	318.219	6.3e-05	Fatty Acids
HMDB36713	Yucalexin B22	M+Na	341.209	318.219	6.3e-05	Prenol Lipids
HMDB36839	(ent-15beta)-15-Hydroxy-19-trachylobanoic acid	M+Na	341.209	318.219	6.3e-05	Prenol Lipids
HMDB36928	Mactraxanthin	M+2Na	341.209	636.439	6.3e-05	Prenol Lipids
HMDB36724	ent-17-Hydroxy-15-kauren-19-oic acid	M+Na	341.209	318.219	6.3e-05	Prenol Lipids
HMDB39012	(ent-15beta)-15,19-Dihydroxy-7-trachylobanone	M+Na	341.209	318.219	6.3e-05	Prenol Lipids
HMDB10202	12-HEPE	M+Na	341.209	318.219	6.3e-05	Eicosanoids
HMDB39716	12alpha-12-Hydroxy-7,13-abietadien-18-oic acid	M+Na	341.209	318.219	6.3e-05	Prenol Lipids
HMDB36930	Grandiflorolic acid	M+Na	341.209	318.219	6.3e-05	Prenol Lipids
HMDB36712	Yucalexin B20	M+Na	341.209	318.219	6.3e-05	Prenol Lipids
HMDB13633	12-KETE	M+Na	341.209	318.219	6.3e-05	Fatty Acids
HMDB01337	Leukotriene A4	M+Na	341.209	318.219	6.3e-05	Eicosanoids
HMDB10205	14,15-EpETE	M+Na	341.209	318.219	6.3e-05	Fatty Acids
HMDB10217	5-KETE	M+Na	341.209	318.219	6.3e-05	Fatty Acids
HMDB06027	Oxymesterone	M+Na	341.209	318.219	6.3e-05	Steroids
HMDB36752	Yucalexin P17	M+Na	341.209	318.219	6.3e-05	Prenol Lipids
HMDB36706	Steviol	M+Na	341.209	318.219	6.3e-05	Prenol Lipids
HMDB36806	Aframodial	M+Na	341.209	318.219	6.3e-05	Prenol Lipids
HMDB12611	18R-HEPE	M+Na	341.209	318.219	6.3e-05	Eicosanoids
HMDB37523	Galanolactone	M+Na	341.209	318.219	6.3e-05	Prenol Lipids
HMDB10209	15-HEPE	M+Na	341.209	318.219	6.3e-05	Eicosanoids
HMDB41058	Phytocassane C	M+Na	341.209	318.219	6.3e-05	Prenol Lipids
HMDB10212	17,18-EpETE	M+Na	341.209	318.219	6.3e-05	Fatty Acids
HMDB38521	2-Hydroxy-6-(8-tridecenyl)benzoic acid	M+Na	341.209	318.219	6.3e-05	Benzoic Acids And Derivatives
HMDB05081	5-HEPE	M+Na	341.209	318.219	6.3e-05	Eicosanoids
HMDB12534	11R-HEPE	M+Na	341.209	318.219	6.3e-05	Eicosanoids
HMDB36776	Yucalexin A19	M+Na	341.209	318.219	6.3e-05	Prenol Lipids
HMDB30101	Methyl [8]-Shogaol	M+Na	341.209	318.219	6.3e-05	Phenols And Derivatives
HMDB35311	Galanal A	M+Na	341.209	318.219	6.3e-05	Prenol Lipids
HMDB36698	Ineketone	M+Na	341.209	318.219	6.3e-05	Prenol Lipids
HMDB11530	MG(0:0/14:0/0:0)	M+K	341.209	302.246	9.2e-05	Glycerolipids
HMDB11561	MG(14:0/0:0/0:0)	M+K	341.209	302.246	9.2e-05	Glycerolipids
MS search for 352.245776 m/z Delta = abs( query mass - adduct mass )
Show entriesSearch:
Compound	Name	Adduct	Adduct MW (Da)	Compound MW (Da)	Delta
HMDB32046	Isopropyl 3-methylbutanoate	2M+ACN+Na	352.246	144.115	4.9e-05	Fatty Acid Esters
HMDB31290	1-Hydroxy-3-octanone	2M+ACN+Na	352.246	144.115	4.9e-05	Fatty Alcohols
HMDB39620	Butyl butyrate	2M+ACN+Na	352.246	144.115	4.9e-05	Fatty Acid Esters
HMDB32203	cis- and trans-2-Isobutyl-4-methyl-1,3-dioxolane	2M+ACN+Na	352.246	144.115	4.9e-05	Dioxolanes
HMDB40298	Ethyl 2-ethylbutanoate	2M+ACN+Na	352.246	144.115	4.9e-05	Fatty Acid Esters
HMDB31638	Pentyl propanoate	2M+ACN+Na	352.246	144.115	4.9e-05	Carboxylic Acids And Derivatives
HMDB36165	3-(Hydroxymethyl)-2-heptanone	2M+ACN+Na	352.246	144.115	4.9e-05	Fatty Alcohols
HMDB35457	(±)-5-Hydroxy-4-octanone	2M+ACN+Na	352.246	144.115	4.9e-05	Acyloins
HMDB32272	Ethyl 4-methylpentanoate	2M+ACN+Na	352.246	144.115	4.9e-05	Fatty Acid Esters
HMDB31596	Methyl 5-methylhexanoate	2M+ACN+Na	352.246	144.115	4.9e-05	Fatty Acid Esters
HMDB29980	Hexyl acetate	2M+ACN+Na	352.246	144.115	4.9e-05	Carboxylic Acids And Derivatives
HMDB31230	2-Ethylhexanoic acid	2M+ACN+Na	352.246	144.115	4.9e-05	Fatty Acids
HMDB34459	Heptyl formate	2M+ACN+Na	352.246	144.115	4.9e-05	Carboxylic Acids And Derivatives
HMDB37798	(S)-10,16-Dihydroxyhexadecanoic acid	M+ACN+Na	352.246	288.23	4.9e-05	Fatty Acids
HMDB32225	1,1-Dimethoxy-trans-2-hexene	2M+ACN+Na	352.246	144.115	4.9e-05	Fatty Acid Esters
HMDB31703	2-Ethylbutyl acetate	2M+ACN+Na	352.246	144.115	4.9e-05	Carboxylic Acids And Derivatives
HMDB32551	Valeraldehyde propyleneglycol acetal	2M+ACN+Na	352.246	144.115	4.9e-05	Dioxolanes
HMDB34234	Ethyl (±)-3-methylpentanoate	2M+ACN+Na	352.246	144.115	4.9e-05	Fatty Acid Esters
HMDB34164	3-Methylbutyl propanoate	2M+ACN+Na	352.246	144.115	4.9e-05	Carboxylic Acids And Derivatives
HMDB00482	Caprylic acid	2M+ACN+Na	352.246	144.115	4.9e-05	Fatty Acids
HMDB31478	Methyl heptanoate	2M+ACN+Na	352.246	144.115	4.9e-05	Fatty Acid Esters
HMDB31579	Ethyl (±)-2-methylpentanoate	2M+ACN+Na	352.246	144.115	4.9e-05	Fatty Acid Esters
HMDB40252	Isobutyl isobutyrate	2M+ACN+Na	352.246	144.115	4.9e-05	Carboxylic Acids And Derivatives
HMDB34161	2-Methylpropyl butanoate	2M+ACN+Na	352.246	144.115	4.9e-05	Fatty Acid Esters
HMDB40209	Ethyl hexanoate	2M+ACN+Na	352.246	144.115	4.9e-05	Fatty Acid Esters
HMDB31587	2-Methylheptanoic acid	2M+ACN+Na	352.246	144.115	4.9e-05	Fatty Acids
HMDB40251	Butyl isobutyrate	2M+ACN+Na	352.246	144.115	4.9e-05	Carboxylic Acids And Derivatives
HMDB40296	Propyl pentanoate	2M+ACN+Na	352.246	144.115	4.9e-05	Fatty Acid Esters
HMDB32335	3-Hydroxy-2-octanone	2M+ACN+Na	352.246	144.115	4.9e-05	Fatty Alcohols
HMDB30368	(3R,5Z)-5-Octene-1,3-diol	2M+ACN+Na	352.246	144.115	4.9e-05	Fatty Alcohols
HMDB32047	Propyl 3-methylbutanoate	2M+ACN+Na	352.246	144.115	4.9e-05	Fatty Acid Esters
HMDB39217	Isopropyl 2-methylbutanoate	2M+ACN+Na	352.246	144.115	4.9e-05	Fatty Acid Esters
HMDB31588	6-Methylheptanoic acid	2M+ACN+Na	352.246	144.115	4.9e-05	Fatty Acids
HMDB01877	Valproic acid	2M+ACN+Na	352.246	144.115	4.9e-05	Fatty Acids
HMDB13321	Undecanoylcarnitine	M+Na	352.246	329.257	5.1e-05	Fatty Acid Esters
HMDB06202	4,8 dimethylnonanoyl carnitine	M+Na	352.246	329.257	5.1e-05	Fatty Acid Esters
MS search for 353.208676 m/z Delta = abs( query mass - adduct mass )
Show entriesSearch:
Compound	Name	Adduct	Adduct MW (Da)	Compound MW (Da)	Delta
HMDB00374	17-Hydroxyprogesterone	M+Na	353.209	330.219	3.7e-05	Steroids
HMDB33126	[10]-Dehydroshogaol	M+Na	353.209	330.219	3.7e-05	Phenols And Derivatives
HMDB00920	11a-Hydroxyprogesterone	M+Na	353.209	330.219	3.7e-05	Steroids
HMDB00016	Deoxycorticosterone	M+Na	353.209	330.219	3.7e-05	Steroids
HMDB40928	2-[2-(4-Hydroxy-3-methoxyphenyl)ethyl]-5-octylfuran	M+Na	353.209	330.219	3.7e-05	Phenols And Derivatives
HMDB34632	(4E,9a)-9-(3-Methyl-2E-pentenoyloxy)-4,10(14)-oplopadien-3-one	M+Na	353.209	330.219	3.7e-05	Prenol Lipids
HMDB41585	Tussilagonone	M+Na	353.209	330.219	3.7e-05	Prenol Lipids
HMDB41220	Dibutyl decanedioate	M+K	353.209	314.246	0.000192	Fatty Acid Esters
HMDB04704	9,10-DHOME	M+K	353.209	314.246	0.000192	Fatty Acids
HMDB31679	(9xi,10xi,12xi)-9,10-Dihydroxy-12-octadecenoic acid	M+K	353.209	314.246	0.000192	Fatty Acids
HMDB00782	Octadecanedioic acid	M+K	353.209	314.246	0.000192	Carboxylic Acids And Derivatives
HMDB04705	12,13-DHOME	M+K	353.209	314.246	0.000192	Fatty Acids
HMDB29625	3-O-Protocatechuoylceanothic acid	M+2ACN+2H	353.209	622.351	0.000431	Prenol Lipids
MS search for 370.085676 m/z Delta = abs( query mass - adduct mass )
Show entriesSearch:
Compound	Name	Adduct	Adduct MW (Da)	Compound MW (Da)	Delta
HMDB32886	Orange I	M+ACN+H	370.086	328.052	7.5e-05	Acenes
HMDB37836	4-[(2-Hydroxy-1-naphthalenyl)azo]benzenesulfonic acid	M+ACN+H	370.086	328.052	7.5e-05	Acenes
MS search for 371.219176 m/z Delta = abs( query mass - adduct mass )
Show entriesSearch:
Compound	Name	Adduct	Adduct MW (Da)	Compound MW (Da)	Delta
HMDB00353	3b,15b,17a-Trihydroxy-pregnenone	M+Na	371.219	348.23	0.000102	Steroids
HMDB06757	11b,21-Dihydroxy-5b-pregnane-3,20-dione	M+Na	371.219	348.23	0.000102	Steroids
HMDB06762	17a,21-Dihydroxypreg-nenolone	M+Na	371.219	348.23	0.000102	Steroids
HMDB00382	3b,17a,21-Trihydroxypregnenone	M+Na	371.219	348.23	0.000102	Steroids
HMDB29475	[10]-Gingerdione	M+Na	371.219	348.23	0.000102	Phenols And Derivatives
HMDB40641	[8]-Paradyl acetate	M+Na	371.219	348.23	0.000102	Phenylacetic Acid Derivatives
HMDB40954	9alpha-(3-Methyl-2E-pentenoyloxy)-4S-hydroxy-10(14)-oplopen-3-one	M+Na	371.219	348.23	0.000102	Prenol Lipids
HMDB06755	3a,21-Dihydroxy-5b-pregnane-11,20-dione	M+Na	371.219	348.23	0.000102	Steroids
HMDB12848	7'-Carboxy-alpha-chromanol	M+Na	371.219	348.23	0.000102	Benzopyrans
HMDB30935	9,10,13-Trihydroxystearic acid	M+K	371.219	332.256	0.000256	Fatty Acids
HMDB34295	Floionolic acid	M+K	371.219	332.256	0.000256	Fatty Acids
MS search for 374.316576 m/z Delta = abs( query mass - adduct mass )
Show entriesSearch:
Compound	Name	Adduct	Adduct MW (Da)	Compound MW (Da)	Delta
HMDB07180	DG(18:0/24:0/0:0)	M+H+K	374.317	708.663	0.000229	Glycerolipids
HMDB07376	DG(20:0/22:0/0:0)	M+H+K	374.317	708.663	0.000229	Glycerolipids
HMDB07600	DG(22:0/20:0/0:0)	M+H+K	374.317	708.663	0.000229	Glycerolipids
HMDB07796	DG(24:0/18:0/0:0)	M+H+K	374.317	708.663	0.000229	Glycerolipids
HMDB10168	SM(d18:0/16:0)	M+ACN+2H	374.316	705.591	0.000501	Sphingolipids
MS search for 375.250576 m/z Delta = abs( query mass - adduct mass )
Show entriesSearch:
Compound	Name	Adduct	Adduct MW (Da)	Compound MW (Da)	Delta
HMDB11539	MG(0:0/18:3(6Z,9Z,12Z)/0:0)	M+Na	375.251	352.261	2e-06	Glycerolipids
HMDB11570	MG(18:3(9Z,12Z,15Z)/0:0/0:0)	M+Na	375.251	352.261	2e-06	Glycerolipids
HMDB11540	MG(0:0/18:3(9Z,12Z,15Z)/0:0)	M+Na	375.251	352.261	2e-06	Glycerolipids
HMDB11569	MG(18:3(6Z,9Z,12Z)/0:0/0:0)	M+Na	375.251	352.261	2e-06	Glycerolipids
HMDB39050	Notoginsenoside T2	M+2ACN+2H	375.251	666.434	0.000396	Prenol Lipids
HMDB15238	Levocabastine	M+2Na+H	375.25	420.221	0.00043	Phenylpiperidines
MS search for 376.029776 m/z Delta = abs( query mass - adduct mass )
Show entriesSearch:
Compound	Name	Adduct	Adduct MW (Da)	Compound MW (Da)	Delta
HMDB40939	Methyl phenyl disulfide	2M+ACN+Na	376.029	156.007	0.000528	Organic Disulfides
MS search for 376.297576 m/z Delta = abs( query mass - adduct mass )
Show entriesSearch:
Compound	Name	Adduct	Adduct MW (Da)	Compound MW (Da)	Delta
HMDB13287	Ne,Ne dimethyllysine	2M+3H2O+2H	376.297	174.137	0.0008	Amino Acids And Derivatives
MS search for 381.239976 m/z Delta = abs( query mass - adduct mass )
Show entriesSearch:
Compound	Name	Adduct	Adduct MW (Da)	Compound MW (Da)	Delta
HMDB10570	PG(16:0/16:0)	M+H+K	381.24	722.51	0.000134	Glycerophospholipids
HMDB14943	Minaprine	M+2ACN+H	381.24	298.179	0.000245	Diazines
MS search for 381.279276 m/z Delta = abs( query mass - adduct mass )
Show entriesSearch:
Compound	Name	Adduct	Adduct MW (Da)	Compound MW (Da)	Delta
HMDB36572	3,5,8-Megastigmatrien-7-one	2M+H	381.279	190.136	0.00047	Prenol Lipids
HMDB36178	2-(3-Phenylpropyl)tetrahydrofuran	2M+H	381.279	190.136	0.00047	Oxolanes
HMDB36685	2,2,6,7-Tetramethylbicyclo[4.3.0]nona-1(9),4-dien-8-one	2M+H	381.279	190.136	0.00047	Prenol Lipids
HMDB37763	xi-3-(4-Isopropylphenyl)-2-methylpropanal	2M+H	381.279	190.136	0.00047	Prenol Lipids
MS search for 384.042876 m/z Delta = abs( query mass - adduct mass )
Show entriesSearch:
Compound	Name	Adduct	Adduct MW (Da)	Compound MW (Da)	Delta
HMDB15470	Salicylate-sodium	2M+ACN+Na	384.043	160.014	0.000166	Benzoic Acid And Derivatives
HMDB15427	Ceftizoxime	M+H	384.043	383.036	0.00021	Beta Lactams
MS search for 387.214076 m/z Delta = abs( query mass - adduct mass )
Show entriesSearch:
Compound	Name	Adduct	Adduct MW (Da)	Compound MW (Da)	Delta
HMDB13157	18-Hydroxy-11-dehydrotetrahydrocorticosterone	M+Na	387.214	364.225	0.000116	Steroids
HMDB00903	Tetrahydrocortisone	M+Na	387.214	364.225	0.000116	Steroids
HMDB06753	3a,11b,21-Trihydroxy-20-oxo-5b-pregnan-18-al	M+Na	387.214	364.225	0.000116	Steroids
HMDB06754	11b,21-Dihydroxy-3,20-oxo-5b-pregnan-18-al	M+Na	387.214	364.225	0.000116	Steroids
HMDB32553	Vanillin 3-(L-menthoxy)propane-1,2-diol acetal	M+Na	387.214	364.225	0.000116	Prenol Lipids
HMDB03259	Dihydrocortisol	M+Na	387.214	364.225	0.000116	Steroids
HMDB06760	11b,17a,21-Trihydroxypreg-nenolone	M+Na	387.214	364.225	0.000116	Steroids
HMDB15288	Trimetrexate	M+NH4	387.214	369.18	0.000163	Quinazolines
HMDB34040	2,4,6-Triethyl-1,3,5-trioxane	2M+K	387.214	174.126	0.000271	Trioxanes
HMDB31513	(±)-3-Hydroxynonanoic acid	2M+K	387.214	174.126	0.000271	Hydroxy Acids And Derivatives
MS search for 389.229776 m/z Delta = abs( query mass - adduct mass )
Show entriesSearch:
Compound	Name	Adduct	Adduct MW (Da)	Compound MW (Da)	Delta
HMDB00526	5a-Tetrahydrocortisol	M+Na	389.23	366.241	6.6e-05	Steroids
HMDB00314	3b-Allotetrahydrocortisol	M+Na	389.23	366.241	6.6e-05	Steroids
HMDB13221	Beta-Cortolone	M+Na	389.23	366.241	6.6e-05	Steroids
HMDB00949	Tetrahydrocortisol	M+Na	389.23	366.241	6.6e-05	Steroids
HMDB03128	Cortolone	M+Na	389.23	366.241	6.6e-05	Steroids
HMDB37107	N1-trans-Feruloylagmatine	M+2ACN+H	389.23	306.169	0.000215	Phenols And Derivatives
MS search for 403.182276 m/z Delta = abs( query mass - adduct mass )
Show entriesSearch:
Compound	Name	Adduct	Adduct MW (Da)	Compound MW (Da)	Delta
HMDB35284	D-Fructosazine	M+2ACN+H	403.182	320.122	6e-05	Diazines
HMDB33555	Isomugineic acid	M+2ACN+H	403.182	320.122	6e-05	Amino Acids And Derivatives
MS search for 405.261176 m/z Delta = abs( query mass - adduct mass )
Show entriesSearch:
Compound	Name	Adduct	Adduct MW (Da)	Compound MW (Da)	Delta
HMDB15064	Misoprostol	M+Na	405.261	382.272	3.4e-05	Eicosanoids
MS search for 407.131076 m/z Delta = abs( query mass - adduct mass )
Show entriesSearch:
Compound	Name	Adduct	Adduct MW (Da)	Compound MW (Da)	Delta
HMDB41255	(2S)-2-Butanol O-[b-D-Apiofuranosyl-(1->6)-b-D-glucopyranoside]	M+K	407.131	368.168	0.000329	Disaccharides
HMDB28703	Arginyl-Arginine	M+2K+H	407.132	330.213	0.000751	Amino Acids And Derivatives
MS search for 415.320576 m/z Delta = abs( query mass - adduct mass )
Show entriesSearch:
Compound	Name	Adduct	Adduct MW (Da)	Compound MW (Da)	Delta
HMDB41583	Setariol	M+H	415.321	414.313	9.5e-05	Prenol Lipids
HMDB36941	Smilagenone	M+H	415.321	414.313	9.5e-05	Steroids
MS search for 421.192776 m/z Delta = abs( query mass - adduct mass )
Show entriesSearch:
Compound	Name	Adduct	Adduct MW (Da)	Compound MW (Da)	Delta
HMDB39505	2-(Arabinosylamino)-3-(glucosylamino)propanenitrile	M+ACN+H	421.193	379.159	0.000126	Disaccharides
HMDB33373	2-Ethyl-1-hexanol sulfate	2M+H	421.192	210.093	0.00034	Organic Sulfuric Acids And Derivatives
MS search for 424.316676 m/z Delta = abs( query mass - adduct mass )
Show entriesSearch:
Compound	Name	Adduct	Adduct MW (Da)	Compound MW (Da)	Delta
HMDB13326	trans-2-Dodecenoylcarnitine	M+2ACN+H	424.317	341.257	0.000303	Fatty Acid Esters
MS search for 427.258476 m/z Delta = abs( query mass - adduct mass )
Show entriesSearch:
Compound	Name	Adduct	Adduct MW (Da)	Compound MW (Da)	Delta
HMDB36368	(R)-3,4-Dihydro-2-methyl-2-(4,8,12-trimethyl-3,7,11-tridecatrienyl)-2H-1-benzopyran-6-ol	M+2Na-H	427.258	382.287	0.000136	Prenol Lipids
HMDB12614	19-Oxo-deoxycorticosterone	M+2ACN+H	427.259	344.199	0.000653	Steroids
HMDB31096	Neotussilagolactone	M+2ACN+H	427.259	344.199	0.000653	Prenol Lipids
HMDB04029	11-Dehydrocorticosterone	M+2ACN+H	427.259	344.199	0.000653	Steroids
HMDB30743	(E,E)-Boviquinone 3	M+2ACN+H	427.259	344.199	0.000653	Prenol Lipids
HMDB04631	Formebolone	M+2ACN+H	427.259	344.199	0.000653	Steroids
HMDB40793	Acidissiminol epoxide	M+NH4	427.259	409.225	0.000655	Prenol Lipids
MS search for 428.914776 m/z Delta = abs( query mass - adduct mass )
Show entriesSearch:
Compound	Name	Adduct	Adduct MW (Da)	Compound MW (Da)	Delta
HMDB00280	Phosphoribosyl pyrophosphate	M+K	428.915	389.952	0.000197	Monosaccharides
MS search for 433.196076 m/z Delta = abs( query mass - adduct mass )
Show entriesSearch:
Compound	Name	Adduct	Adduct MW (Da)	Compound MW (Da)	Delta
HMDB29422	L-Histidine trimethylbetaine	2M+K	433.196	197.116	6.5e-05	Amino Acids And Derivatives
HMDB15288	Trimetrexate	M+ACN+Na	433.196	369.18	0.000221	Quinazolines
HMDB31279	Margrapine B	M+NH4	433.197	415.163	0.000849	Quinolines And Derivatives
MS search for 439.086876 m/z Delta = abs( query mass - adduct mass )
Show entriesSearch:
Compound	Name	Adduct	Adduct MW (Da)	Compound MW (Da)	Delta
HMDB38403	Glucoerucin	M+NH4	439.087	421.053	0.00044	Monosaccharides
MS search for 444.321976 m/z Delta = abs( query mass - adduct mass )
Show entriesSearch:
Compound	Name	Adduct	Adduct MW (Da)	Compound MW (Da)	Delta
HMDB05096	N-Arachidonoyl glycine	M+2ACN+H	444.322	361.262	8.8e-05	Amino Acids And Derivatives
HMDB32023	3-Epidemissidine	M+2Na-H	444.321	399.35	0.000701	Steroids
HMDB08261	PC(18:4(6Z,9Z,12Z,15Z)/P-18:1(9Z))	M+3ACN+2H	444.323	763.552	0.000916	Glycerophospholipids
HMDB08521	PC(20:5(5Z,8Z,11Z,14Z,17Z)/P-16:0)	M+3ACN+2H	444.323	763.552	0.000916	Glycerophospholipids
HMDB11313	PC(P-18:1(9Z)/18:4(6Z,9Z,12Z,15Z))	M+3ACN+2H	444.323	763.552	0.000916	Glycerophospholipids
HMDB11280	PC(P-18:1(11Z)/18:4(6Z,9Z,12Z,15Z))	M+3ACN+2H	444.323	763.552	0.000916	Glycerophospholipids
HMDB08260	PC(18:4(6Z,9Z,12Z,15Z)/P-18:1(11Z))	M+3ACN+2H	444.323	763.552	0.000916	Glycerophospholipids
HMDB11222	PC(P-16:0/20:5(5Z,8Z,11Z,14Z,17Z))	M+3ACN+2H	444.323	763.552	0.000916	Glycerophospholipids
MS search for 447.069476 m/z Delta = abs( query mass - adduct mass )
Show entriesSearch:
Compound	Name	Adduct	Adduct MW (Da)	Compound MW (Da)	Delta
HMDB39567	BL V	M+Na	447.069	424.079	0.000826	Benzofurans
MS search for 451.185576 m/z Delta = abs( query mass - adduct mass )
Show entriesSearch:
Compound	Name	Adduct	Adduct MW (Da)	Compound MW (Da)	Delta
HMDB15564	Lincomycin	M+2Na-H	451.185	406.214	0.000658	Glycosyl Compounds
HMDB38225	Glycycoumarin	M+2ACN+H	451.186	368.126	0.000782	Flavonoids
HMDB36324	Glicoricone	M+2ACN+H	451.186	368.126	0.000782	Flavonoids
HMDB30467	Artocarpetin A	M+2ACN+H	451.186	368.126	0.000782	Flavonoids
HMDB38873	Isoglycycoumarin	M+2ACN+H	451.186	368.126	0.000782	Benzopyrans
HMDB34112	9-O-Methylglyceofuran	M+2ACN+H	451.186	368.126	0.000782	Flavonoids
HMDB35526	Glycyrrhizaisoflavone C	M+2ACN+H	451.186	368.126	0.000782	Flavonoids
HMDB02269	Curcumin	M+2ACN+H	451.186	368.126	0.000782	Curcuminoids
HMDB38488	Gancaonin B	M+2ACN+H	451.186	368.126	0.000782	Flavonoids
HMDB30686	Cyclointegrin	M+2ACN+H	451.186	368.126	0.000782	Flavonoids
HMDB29486	Integrin	M+2ACN+H	451.186	368.126	0.000782	Flavonoids
HMDB33086	Cyclocurcumin	M+2ACN+H	451.186	368.126	0.000782	Phenols And Derivatives
HMDB38528	Gancaonin N	M+2ACN+H	451.186	368.126	0.000782	Flavonoids
HMDB33344	Mollicellin H	M+2ACN+H	451.186	368.126	0.000782	Depsides And Depsidones
MS search for 455.178076 m/z Delta = abs( query mass - adduct mass )
Show entriesSearch:
Compound	Name	Adduct	Adduct MW (Da)	Compound MW (Da)	Delta
HMDB14703	Methotrexate	M+H	455.179	454.171	0.000516	Pteridines And Derivatives
MS search for 457.022676 m/z Delta = abs( query mass - adduct mass )
Show entriesSearch:
Compound	Name	Adduct	Adduct MW (Da)	Compound MW (Da)	Delta
HMDB15541	Meticillin	M+2K+H	457.023	380.104	0.000571	Beta Lactams
MS search for 463.137276 m/z Delta = abs( query mass - adduct mass )
Show entriesSearch:
Compound	Name	Adduct	Adduct MW (Da)	Compound MW (Da)	Delta
HMDB37153	S-2,5-Dimethyl-3-furanyl 3-methylbutanethioate	2M+K	463.137	212.087	8.3e-05	Furans
HMDB35249	Taraxinic acid glucosyl ester	M+K	463.136	424.173	0.000786	Prenol Lipids
HMDB34754	4-Methoxybenzyl O-(2-sulfoglucoside)	M+2ACN+H	463.138	380.078	0.000812	Glycosyl Compounds
HMDB13028	Nonanoyl-CoA	M+H+NH4	463.138	907.235	0.000936	Fatty Acid Esters
HMDB29467	Eugenitin	2M+Na	463.136	220.074	0.00094	Benzopyrans
HMDB41442	Hispolone	2M+Na	463.136	220.074	0.00094	Phenylpropenes
HMDB29473	Isoeugenitin	2M+Na	463.136	220.074	0.00094	Benzopyrans
MS search for 466.045876 m/z Delta = abs( query mass - adduct mass )
Show entriesSearch:
Compound	Name	Adduct	Adduct MW (Da)	Compound MW (Da)	Delta
HMDB39896	xi-8-Acetonyldihydrosanguinarine	M+2K+H	466.045	389.126	0.000513	Quinolines And Derivatives
MS search for 469.196176 m/z Delta = abs( query mass - adduct mass )
Show entriesSearch:
Compound	Name	Adduct	Adduct MW (Da)	Compound MW (Da)	Delta
HMDB40747	Heliocide B2	M+2Na-H	469.196	424.225	4.2e-05	Acenes
HMDB34183	Licoricidin	M+2Na-H	469.196	424.225	4.2e-05	Flavonoids
HMDB40607	Kanzonol H	M+2Na-H	469.196	424.225	4.2e-05	Flavonoids
HMDB14420	Olmesartan	M+Na	469.196	446.207	0.000319	Phenyltetrazoles And Derivatives
HMDB30601	Edultin	M+2ACN+H	469.197	386.137	0.000747	Benzopyrans
HMDB39058	(R)-Heraclenol 2'-(3-methyl-2-butenoate)	M+2ACN+H	469.197	386.137	0.000747	Benzopyrans
HMDB34629	(7'R*,8'S*)-Methyl 4,7'-epoxy-3,8'-bilign-7-ene-4',9'-dihydroxy-3',5-dimethoxy-9-oate	M+2ACN+H	469.197	386.137	0.000747	Cinnamic Acid Derivatives
HMDB40355	7-Hydroxy-1,7-bis(4-hydroxy-3-methoxyphenyl)-1-heptene-3,5-dione	M+2ACN+H	469.197	386.137	0.000747	Phenols And Derivatives
MS search for 471.211876 m/z Delta = abs( query mass - adduct mass )
Show entriesSearch:
Compound	Name	Adduct	Adduct MW (Da)	Compound MW (Da)	Delta
HMDB33284	8-Hydroxy-4'-methoxypinoresinol	M+2ACN+H	471.213	388.152	0.000697	Furofuran Lignans
HMDB35110	8-Epidiosbulbin E acetate	M+2ACN+H	471.213	388.152	0.000697	Prenol Lipids
HMDB41197	Edulisin III	M+2ACN+H	471.213	388.152	0.000697	Benzopyrans
HMDB36557	MS 3	M+2ACN+H	471.213	388.152	0.000697	Depsides And Depsidones
HMDB39059	(R)-Heraclenol 2'-(3-methylbutanoate)	M+2ACN+H	471.213	388.152	0.000697	Benzopyrans
MS search for 471.307976 m/z Delta = abs( query mass - adduct mass )
Show entriesSearch:
Compound	Name	Adduct	Adduct MW (Da)	Compound MW (Da)	Delta
HMDB32783	Porrigenin A	M+Na	471.308	448.319	0.000117	Steroids
HMDB34293	Asperagenin	M+Na	471.308	448.319	0.000117	Steroids
HMDB00387	3-Hydroxydodecanoic acid	2M+K	471.308	216.173	0.000271	Fatty Acids
HMDB02059	12-Hydroxydodecanoic acid	2M+K	471.308	216.173	0.000271	Fatty Acids
HMDB10728	(R)-3-Hydroxydodecanoic acid	2M+K	471.308	216.173	0.000271	Fatty Acids
HMDB40169	xi-5-Hydroxydodecanoic acid	2M+K	471.308	216.173	0.000271	Fatty Acids
MS search for 473.323676 m/z Delta = abs( query mass - adduct mass )
Show entriesSearch:
Compound	Name	Adduct	Adduct MW (Da)	Compound MW (Da)	Delta
HMDB03873	3a,7a,12a-Trihydroxy-5b-cholestanoic acid	M+Na	473.324	450.335	6.7e-05	Steroids
HMDB00601	Coprocholic acid	M+Na	473.324	450.335	6.7e-05	Bile Acids
MS search for 474.259576 m/z Delta = abs( query mass - adduct mass )
Show entriesSearch:
Compound	Name	Adduct	Adduct MW (Da)	Compound MW (Da)	Delta
HMDB11474	LysoPE(0:0/16:1(9Z))	M+Na	474.259	451.27	0.000469	Glycerophospholipids
HMDB11504	LysoPE(16:1(9Z)/0:0)	M+Na	474.259	451.27	0.000469	Glycerophospholipids
HMDB07849	LPA(0:0/16:0)	M+ACN+Na	474.259	410.243	0.000471	Glycerophospholipids
HMDB07853	LPA(16:0/0:0)	M+ACN+Na	474.259	410.243	0.000471	Glycerophospholipids
MS search for 475.056576 m/z Delta = abs( query mass - adduct mass )
Show entriesSearch:
Compound	Name	Adduct	Adduct MW (Da)	Compound MW (Da)	Delta
HMDB41340	Benzofenap	M+2Na-H	475.056	430.085	0.000318	Acetophenones
HMDB32658	7-Chloro-3,3',4',5,6,8-hexamethoxyflavone	M+K	475.056	436.092	0.000923	Flavonoids
HMDB34030	Dulxanthone E	M+2K+H	475.056	398.137	0.000983	Benzopyrans
MS search for 475.183076 m/z Delta = abs( query mass - adduct mass )
Show entriesSearch:
Compound	Name	Adduct	Adduct MW (Da)	Compound MW (Da)	Delta
HMDB33097	7-Formyldehydrothalicsimidine	M+ACN+Na	475.184	411.168	0.000877	Aporphines
MS search for 483.169676 m/z Delta = abs( query mass - adduct mass )
Show entriesSearch:
Compound	Name	Adduct	Adduct MW (Da)	Compound MW (Da)	Delta
HMDB31701	1-(gamma-Glutamylamino)cyclopropanecarboxylic acid	2M+Na	483.17	230.09	8.5e-05	Amino Acids And Derivatives
HMDB28761	Aspartyl-Proline	2M+Na	483.17	230.09	8.5e-05	Amino Acids And Derivatives
HMDB39110	(2S,3'S)-alpha-Amino-2-carboxy-5-oxo-1-pyrrolidinebutanoic acid	2M+Na	483.17	230.09	8.5e-05	Amino Acids And Derivatives
HMDB02335	Aspartyl-L-proline	2M+Na	483.17	230.09	8.5e-05	Amino Acids And Derivatives
HMDB29756	(1R,2S,3R)-2-Acetyl-4(5)-(1,2,3,4-tetrahydroxybutyl)imidazole	2M+Na	483.17	230.09	8.5e-05	Azoles
HMDB29013	Prolyl-Aspartate	2M+Na	483.17	230.09	8.5e-05	Amino Acids And Derivatives
HMDB15119	Nandrolone phenpropionate	M+2K+H	483.17	406.251	0.000159	Steroids
MS search for 485.302576 m/z Delta = abs( query mass - adduct mass )
Show entriesSearch:
Compound	Name	Adduct	Adduct MW (Da)	Compound MW (Da)	Delta
HMDB39086	Hydroxysintaxanthin 5,6-epoxide	M+Na	485.303	462.313	3.7e-05	Prenol Lipids
HMDB12557	13'-Carboxy-gamma-tocopherol	M+K	485.303	446.34	0.000192	Prenol Lipids
HMDB40999	Secasterone	M+K	485.303	446.34	0.000192	Steroids
HMDB32123	(3beta,5alpha,6alpha,9alpha,22E,24R)-Ergosta-7,22-diene-3,5,6,9-tetrol	M+K	485.303	446.34	0.000192	Prenol Lipids
HMDB41527	3-Dehydroteasterone	M+K	485.303	446.34	0.000192	Steroids
HMDB32107	(3beta,5alpha,6beta,7alpha,22E,24R)-Ergosta-8,22-diene-3,5,6,7-tetrol	M+K	485.303	446.34	0.000192	Prenol Lipids
HMDB32875	3,5,9-Trihydroxyergost-7-en-6-one	M+K	485.303	446.34	0.000192	Steroids
MS search for 489.171776 m/z Delta = abs( query mass - adduct mass )
Show entriesSearch:
Compound	Name	Adduct	Adduct MW (Da)	Compound MW (Da)	Delta
HMDB15335	Mitoxantrone	M+2Na-H	489.172	444.201	0.000269	Acenes
HMDB35923	Hirsutin	2M+Na	489.171	233.091	0.000947	Sulfoxides
MS search for 501.177876 m/z Delta = abs( query mass - adduct mass )
Show entriesSearch:
Compound	Name	Adduct	Adduct MW (Da)	Compound MW (Da)	Delta
HMDB33519	N-Ornithyl-L-taurine	2M+Na	501.177	239.094	0.000705	Amino Acids And Derivatives
MS search for 519.008876 m/z Delta = abs( query mass - adduct mass )
Show entriesSearch:
Compound	Name	Adduct	Adduct MW (Da)	Compound MW (Da)	Delta
HMDB37947	7-Galloylcatechin	M+2K+H	519.009	442.09	0.000161	Flavonoids
HMDB29255	(-)-Catechin 3-O-gallate	M+2K+H	519.009	442.09	0.000161	Flavonoids
HMDB30661	3-Galloylcatechin	M+2K+H	519.009	442.09	0.000161	Flavonoids
HMDB37944	(-)-Epicatechin 3-O-gallate	M+2K+H	519.009	442.09	0.000161	Flavonoids
MS search for 527.183076 m/z Delta = abs( query mass - adduct mass )
Show entriesSearch:
Compound	Name	Adduct	Adduct MW (Da)	Compound MW (Da)	Delta
HMDB38548	Glandulone B	2M+K	527.183	244.11	2.9e-05	Prenol Lipids
HMDB32641	Batatasin IV	2M+K	527.183	244.11	2.9e-05	Stilbenes
HMDB31925	5-Hydroxy-2-(5-methyl-1-oxo-4-hexenyl)benzofuran	2M+K	527.183	244.11	2.9e-05	Benzofurans
HMDB41116	Kanzonol L	M+K	527.183	488.22	2.9e-05	Flavonoids
HMDB30636	Batatasin III	2M+K	527.183	244.11	2.9e-05	Stilbenes
HMDB30731	3-(1,1-Dimethylallyl)herniarin	2M+K	527.183	244.11	2.9e-05	Benzopyrans
HMDB34723	Encelin	2M+K	527.183	244.11	2.9e-05	Prenol Lipids
HMDB30631	Rubraflavone D	M+K	527.183	488.22	2.9e-05	Flavonoids
HMDB15000	Vardenafil	M+K	527.184	488.221	0.000656	Benzenesulfonamides
MS search for 548.467276 m/z Delta = abs( query mass - adduct mass )
Show entriesSearch:
Compound	Name	Adduct	Adduct MW (Da)	Compound MW (Da)	Delta
HMDB47138	TG(24:0/22:0/20:4(5Z,8Z,11Z,14Z))	M+2Na	548.467	1050.96	0.000337	Glycerolipids
HMDB47144	TG(24:0/22:0/20:4(8Z,11Z,14Z,17Z))	M+2Na	548.467	1050.96	0.000337	Glycerolipids
HMDB47323	TG(24:0/22:1(13Z)/20:3(5Z,8Z,11Z))	M+2Na	548.467	1050.96	0.000337	Glycerolipids
HMDB47329	TG(24:0/22:1(13Z)/20:3n6)	M+2Na	548.467	1050.96	0.000337	Glycerolipids
HMDB46565	TG(22:0/20:3(5Z,8Z,11Z)/24:1(15Z))	M+2Na	548.467	1050.96	0.000337	Glycerolipids
HMDB50683	TG(20:1(11Z)/22:2(13Z,16Z)/24:1(15Z))	M+2Na	548.467	1050.96	0.000337	Glycerolipids
HMDB47167	TG(24:0/24:0/18:4(6Z,9Z,12Z,15Z))	M+2Na	548.467	1050.96	0.000337	Glycerolipids
HMDB47358	TG(24:0/24:1(15Z)/18:3(9Z,12Z,15Z))	M+2Na	548.467	1050.96	0.000337	Glycerolipids
HMDB50978	TG(20:3(5Z,8Z,11Z)/24:0/22:1(13Z))	M+2Na	548.467	1050.96	0.000337	Glycerolipids
HMDB46025	TG(20:0/22:4(7Z,10Z,13Z,16Z)/24:0)	M+2Na	548.467	1050.96	0.000337	Glycerolipids
HMDB47300	TG(24:0/20:3(5Z,8Z,11Z)/22:1(13Z))	M+2Na	548.467	1050.96	0.000337	Glycerolipids
HMDB46771	TG(22:0/22:2(13Z,16Z)/22:2(13Z,16Z))	M+2Na	548.467	1050.96	0.000337	Glycerolipids
HMDB51636	TG(22:1(13Z)/22:1(13Z)/22:2(13Z,16Z))	M+2Na	548.467	1050.96	0.000337	Glycerolipids
HMDB50575	TG(20:1(11Z)/24:1(15Z)/22:2(13Z,16Z))	M+2Na	548.467	1050.96	0.000337	Glycerolipids
HMDB46426	TG(22:0/24:0/20:4(8Z,11Z,14Z,17Z))	M+2Na	548.467	1050.96	0.000337	Glycerolipids
HMDB46781	TG(22:0/22:4(7Z,10Z,13Z,16Z)/22:0)	M+2Na	548.467	1050.96	0.000337	Glycerolipids
HMDB52022	TG(24:1(15Z)/24:0/18:3(9Z,12Z,15Z))	M+2Na	548.467	1050.96	0.000337	Glycerolipids
HMDB47397	TG(24:0/18:3(6Z,9Z,12Z)/24:1(15Z))	M+2Na	548.467	1050.96	0.000337	Glycerolipids
HMDB45650	TG(20:0/24:0/22:4(7Z,10Z,13Z,16Z))	M+2Na	548.467	1050.96	0.000337	Glycerolipids
HMDB54391	TG(22:2(13Z,16Z)/22:0/22:2(13Z,16Z))	M+2Na	548.467	1050.96	0.000337	Glycerolipids
HMDB52099	TG(24:1(15Z)/20:1(11Z)/22:2(13Z,16Z))	M+2Na	548.467	1050.96	0.000337	Glycerolipids
HMDB46613	TG(22:0/24:1(15Z)/20:3(5Z,8Z,11Z))	M+2Na	548.467	1050.96	0.000337	Glycerolipids
HMDB46882	TG(22:0/20:4(8Z,11Z,14Z,17Z)/24:0)	M+2Na	548.467	1050.96	0.000337	Glycerolipids
HMDB50961	TG(20:3(5Z,8Z,11Z)/22:0/24:1(15Z))	M+2Na	548.467	1050.96	0.000337	Glycerolipids
HMDB46715	TG(22:0/20:3n6/24:1(15Z))	M+2Na	548.467	1050.96	0.000337	Glycerolipids
HMDB46619	TG(22:0/24:1(15Z)/20:3n6)	M+2Na	548.467	1050.96	0.000337	Glycerolipids
HMDB47351	TG(24:0/24:1(15Z)/18:3(6Z,9Z,12Z))	M+2Na	548.467	1050.96	0.000337	Glycerolipids
HMDB47444	TG(24:0/20:3n6/22:1(13Z))	M+2Na	548.467	1050.96	0.000337	Glycerolipids
HMDB47565	TG(24:0/18:3(9Z,12Z,15Z)/24:1(15Z))	M+2Na	548.467	1050.96	0.000337	Glycerolipids
HMDB46732	TG(22:0/20:4(5Z,8Z,11Z,14Z)/24:0)	M+2Na	548.467	1050.96	0.000337	Glycerolipids
HMDB51748	TG(22:1(13Z)/22:2(13Z,16Z)/22:1(13Z))	M+2Na	548.467	1050.96	0.000337	Glycerolipids
HMDB47116	TG(24:0/20:0/22:4(7Z,10Z,13Z,16Z))	M+2Na	548.467	1050.96	0.000337	Glycerolipids
HMDB52015	TG(24:1(15Z)/24:0/18:3(6Z,9Z,12Z))	M+2Na	548.467	1050.96	0.000337	Glycerolipids
HMDB47581	TG(24:0/18:4(6Z,9Z,12Z,15Z)/24:0)	M+2Na	548.467	1050.96	0.000337	Glycerolipids
HMDB46420	TG(22:0/24:0/20:4(5Z,8Z,11Z,14Z))	M+2Na	548.467	1050.96	0.000337	Glycerolipids
HMDB46397	TG(22:0/22:0/22:4(7Z,10Z,13Z,16Z))	M+2Na	548.467	1050.96	0.000337	Glycerolipids
HMDB51515	TG(22:1(13Z)/24:0/20:3n6)	M+2Na	548.467	1050.96	0.000337	Glycerolipids
HMDB52001	TG(24:1(15Z)/22:0/20:3n6)	M+2Na	548.467	1050.96	0.000337	Glycerolipids
HMDB54403	TG(22:2(13Z,16Z)/24:0/22:5(4Z,7Z,10Z,13Z,16Z))	M+H+Na	548.468	1072.94	0.000867	Glycerolipids
HMDB51868	TG(22:1(13Z)/22:5(7Z,10Z,13Z,16Z,19Z)/24:1(15Z))	M+H+Na	548.468	1072.94	0.000867	Glycerolipids
HMDB54408	TG(22:2(13Z,16Z)/24:0/22:5(7Z,10Z,13Z,16Z,19Z))	M+H+Na	548.468	1072.94	0.000867	Glycerolipids
HMDB47684	TG(24:0/22:6(4Z,7Z,10Z,13Z,16Z,19Z)/22:1(13Z))	M+H+Na	548.468	1072.94	0.000867	Glycerolipids
HMDB47506	TG(24:0/22:2(13Z,16Z)/22:5(7Z,10Z,13Z,16Z,19Z))	M+H+Na	548.468	1072.94	0.000867	Glycerolipids
HMDB52244	TG(24:1(15Z)/22:2(13Z,16Z)/22:4(7Z,10Z,13Z,16Z))	M+H+Na	548.468	1072.94	0.000867	Glycerolipids
HMDB52133	TG(24:1(15Z)/22:1(13Z)/22:5(4Z,7Z,10Z,13Z,16Z))	M+H+Na	548.468	1072.94	0.000867	Glycerolipids
HMDB51783	TG(22:1(13Z)/22:5(4Z,7Z,10Z,13Z,16Z)/24:1(15Z))	M+H+Na	548.468	1072.94	0.000867	Glycerolipids
HMDB52333	TG(24:1(15Z)/20:5(5Z,8Z,11Z,14Z,17Z)/24:1(15Z))	M+H+Na	548.468	1072.94	0.000867	Glycerolipids
HMDB52153	TG(24:1(15Z)/24:1(15Z)/20:5(5Z,8Z,11Z,14Z,17Z))	M+H+Na	548.468	1072.94	0.000867	Glycerolipids
HMDB52259	TG(24:1(15Z)/22:4(7Z,10Z,13Z,16Z)/22:2(13Z,16Z))	M+H+Na	548.468	1072.94	0.000867	Glycerolipids
HMDB47501	TG(24:0/22:2(13Z,16Z)/22:5(4Z,7Z,10Z,13Z,16Z))	M+H+Na	548.468	1072.94	0.000867	Glycerolipids
HMDB52138	TG(24:1(15Z)/22:1(13Z)/22:5(7Z,10Z,13Z,16Z,19Z))	M+H+Na	548.468	1072.94	0.000867	Glycerolipids
HMDB47547	TG(24:0/22:5(4Z,7Z,10Z,13Z,16Z)/22:2(13Z,16Z))	M+H+Na	548.468	1072.94	0.000867	Glycerolipids
HMDB47339	TG(24:0/22:1(13Z)/22:6(4Z,7Z,10Z,13Z,16Z,19Z))	M+H+Na	548.468	1072.94	0.000867	Glycerolipids
HMDB51660	TG(22:1(13Z)/24:1(15Z)/22:5(7Z,10Z,13Z,16Z,19Z))	M+H+Na	548.468	1072.94	0.000867	Glycerolipids
HMDB46965	TG(22:0/22:6(4Z,7Z,10Z,13Z,16Z,19Z)/24:1(15Z))	M+H+Na	548.468	1072.94	0.000867	Glycerolipids
HMDB51655	TG(22:1(13Z)/24:1(15Z)/22:5(4Z,7Z,10Z,13Z,16Z))	M+H+Na	548.468	1072.94	0.000867	Glycerolipids
HMDB52011	TG(24:1(15Z)/22:0/22:6(4Z,7Z,10Z,13Z,16Z,19Z))	M+H+Na	548.468	1072.94	0.000867	Glycerolipids
HMDB46629	TG(22:0/24:1(15Z)/22:6(4Z,7Z,10Z,13Z,16Z,19Z))	M+H+Na	548.468	1072.94	0.000867	Glycerolipids
HMDB54482	TG(22:2(13Z,16Z)/24:1(15Z)/22:4(7Z,10Z,13Z,16Z))	M+H+Na	548.468	1072.94	0.000867	Glycerolipids
HMDB51525	TG(22:1(13Z)/24:0/22:6(4Z,7Z,10Z,13Z,16Z,19Z))	M+H+Na	548.468	1072.94	0.000867	Glycerolipids
HMDB47667	TG(24:0/22:5(7Z,10Z,13Z,16Z,19Z)/22:2(13Z,16Z))	M+H+Na	548.468	1072.94	0.000867	Glycerolipids
MS search for 557.008876 m/z Delta = abs( query mass - adduct mass )
Show entriesSearch:
Compound	Name	Adduct	Adduct MW (Da)	Compound MW (Da)	Delta
HMDB34359	Myricetin 3'-glucoside	M+2K+H	557.009	480.09	0.000555	Flavonoids
HMDB30624	Quercetagitrin	M+2K+H	557.009	480.09	0.000555	Flavonoids
HMDB29213	Quercetin-3'-glucuronide	M+2K+H	557.009	480.09	0.000555	Flavonoids
HMDB34358	Myricetin 3-galactoside	M+2K+H	557.009	480.09	0.000555	Flavonoids
HMDB37756	Tagetiin	M+2K+H	557.009	480.09	0.000555	Flavonoids
MS search for 582.732576 m/z Delta = abs( query mass - adduct mass )
Show entriesSearch:
Compound	Name	Adduct	Adduct MW (Da)	Compound MW (Da)	Delta
HMDB06459	Hexacosanoyl-CoA	M+H+Na	582.733	1141.47	0.000708	Fatty Acid Esters
MS search for 608.833576 m/z Delta = abs( query mass - adduct mass )
Show entriesSearch:
Compound	Name	Adduct	Adduct MW (Da)	Compound MW (Da)	Delta
HMDB40662	Hoduloside X	M+3ACN+2H	608.833	1092.57	0.000659	Prenol Lipids
MS search for 666.079276 m/z Delta = abs( query mass - adduct mass )
Show entriesSearch:
Compound	Name	Adduct	Adduct MW (Da)	Compound MW (Da)	Delta
HMDB10716	Gamma-Glutamyl-Se-methylselenocysteine	2M+ACN+H	666.079	312.022	0.000566	Amino Acids And Derivatives
MS search for 674.135376 m/z Delta = abs( query mass - adduct mass )
Show entriesSearch:
Compound	Name	Adduct	Adduct MW (Da)	Compound MW (Da)	Delta
HMDB00887	Hemin	M+Na	674.135	651.146	8e-06	Tetrapyrroles And Derivatives
HMDB35463	Myricetin 7-(6''-galloylglucoside)	M+ACN+H	674.135	632.101	0.000204	Flavonoids
HMDB39208	8-C-Ascorbylepigallocatechin 3-gallate	M+ACN+H	674.135	632.101	0.000204	Lignan Lactones
MS search for 684.163976 m/z Delta = abs( query mass - adduct mass )
Show entriesSearch:
Compound	Name	Adduct	Adduct MW (Da)	Compound MW (Da)	Delta
HMDB41595	Malvidin 3-rutinoside	M+2Na-H	684.164	639.193	0.000306	Flavonoids
MS search for 690.506376 m/z Delta = abs( query mass - adduct mass )
Show entriesSearch:
Compound	Name	Adduct	Adduct MW (Da)	Compound MW (Da)	Delta
HMDB07764	DG(22:6(4Z,7Z,10Z,13Z,16Z,19Z)/15:0/0:0)	M+ACN+Na	690.507	626.491	0.000414	Glycerolipids
HMDB07092	DG(15:0/22:6(4Z,7Z,10Z,13Z,16Z,19Z)/0:0)	M+ACN+Na	690.507	626.491	0.000414	Glycerolipids
HMDB07860	PA(16:0/18:2(9Z,12Z))	M+NH4	690.507	672.473	0.000453	Glycerophospholipids
HMDB00674	PA(16:0/16:0)	M+ACN+H	690.507	648.473	0.000453	Glycerophospholipids
HMDB08987	PE(18:0/14:1(9Z))	M+H	690.507	689.5	0.000455	Glycerophospholipids
HMDB08956	PE(16:1(9Z)/16:0)	M+H	690.507	689.5	0.000455	Glycerophospholipids
HMDB08827	PE(14:0/18:1(11Z))	M+H	690.507	689.5	0.000455	Glycerophospholipids
HMDB09052	PE(18:1(9Z)/14:0)	M+H	690.507	689.5	0.000455	Glycerophospholipids
HMDB08924	PE(16:0/16:1(9Z))	M+H	690.507	689.5	0.000455	Glycerophospholipids
HMDB09019	PE(18:1(11Z)/14:0)	M+H	690.507	689.5	0.000455	Glycerophospholipids
HMDB07933	PC(15:0/14:1(9Z))	M+H	690.507	689.5	0.000455	Glycerophospholipids
HMDB08859	PE(14:1(9Z)/18:0)	M+H	690.507	689.5	0.000455	Glycerophospholipids
HMDB08828	PE(14:0/18:1(9Z))	M+H	690.507	689.5	0.000455	Glycerophospholipids
HMDB07901	PC(14:1(9Z)/15:0)	M+H	690.507	689.5	0.000455	Glycerophospholipids
MS search for 696.649876 m/z Delta = abs( query mass - adduct mass )
Show entriesSearch:
Compound	Name	Adduct	Adduct MW (Da)	Compound MW (Da)	Delta
HMDB07594	DG(22:0/18:1(11Z)/0:0)	M+NH4	696.65	678.616	0.000173	Glycerolipids
HMDB07622	DG(22:1(13Z)/18:0/0:0)	M+NH4	696.65	678.616	0.000173	Glycerolipids
HMDB07369	DG(20:0/20:1(11Z)/0:0)	M+NH4	696.65	678.616	0.000173	Glycerolipids
HMDB07795	DG(24:0/16:1(9Z)/0:0)	M+NH4	696.65	678.616	0.000173	Glycerolipids
HMDB07123	DG(16:0/24:1(15Z)/0:0)	M+NH4	696.65	678.616	0.000173	Glycerolipids
HMDB07397	DG(20:1(11Z)/20:0/0:0)	M+NH4	696.65	678.616	0.000173	Glycerolipids
HMDB07174	DG(18:0/22:1(13Z)/0:0)	M+NH4	696.65	678.616	0.000173	Glycerolipids
HMDB07202	DG(18:1(11Z)/22:0/0:0)	M+NH4	696.65	678.616	0.000173	Glycerolipids
HMDB07151	DG(16:1(9Z)/24:0/0:0)	M+NH4	696.65	678.616	0.000173	Glycerolipids
HMDB07595	DG(22:0/18:1(9Z)/0:0)	M+NH4	696.65	678.616	0.000173	Glycerolipids
HMDB07231	DG(18:1(9Z)/22:0/0:0)	M+NH4	696.65	678.616	0.000173	Glycerolipids
HMDB07823	DG(24:1(15Z)/16:0/0:0)	M+NH4	696.65	678.616	0.000173	Glycerolipids
MS search for 716.522076 m/z Delta = abs( query mass - adduct mass )
Show entriesSearch:
Compound	Name	Adduct	Adduct MW (Da)	Compound MW (Da)	Delta
HMDB07859	PA(16:0/18:1(9Z))	M+ACN+H	716.522	674.489	0.000403	Glycerophospholipids
HMDB31130	9-Octadecenoic acid 1-[[(1-oxohexadecyl)oxy]methyl]-2-(phosphonoxy)ethyl ester	M+ACN+H	716.522	674.489	0.000403	Glycerophospholipids
HMDB07858	PA(16:0/18:1(11Z))	M+ACN+H	716.522	674.489	0.000403	Glycerophospholipids
HMDB09283	PE(20:2(11Z,14Z)/14:0)	M+H	716.522	715.515	0.000405	Glycerophospholipids
HMDB08928	PE(16:0/18:2(9Z,12Z))	M+H	716.522	715.515	0.000405	Glycerophospholipids
HMDB08835	PE(14:0/20:2(11Z,14Z))	M+H	716.522	715.515	0.000405	Glycerophospholipids
HMDB09251	PE(20:1(11Z)/14:1(9Z))	M+H	716.522	715.515	0.000405	Glycerophospholipids
HMDB09056	PE(18:1(9Z)/16:1(9Z))	M+H	716.522	715.515	0.000405	Glycerophospholipids
HMDB08867	PE(14:1(9Z)/20:1(11Z))	M+H	716.522	715.515	0.000405	Glycerophospholipids
HMDB09023	PE(18:1(11Z)/16:1(9Z))	M+H	716.522	715.515	0.000405	Glycerophospholipids
HMDB09088	PE(18:2(9Z,12Z)/16:0)	M+H	716.522	715.515	0.000405	Glycerophospholipids
HMDB08960	PE(16:1(9Z)/18:1(9Z))	M+H	716.522	715.515	0.000405	Glycerophospholipids
HMDB08959	PE(16:1(9Z)/18:1(11Z))	M+H	716.522	715.515	0.000405	Glycerophospholipids
MS search for 738.504976 m/z Delta = abs( query mass - adduct mass )
Show entriesSearch:
Compound	Name	Adduct	Adduct MW (Da)	Compound MW (Da)	Delta
HMDB08959	PE(16:1(9Z)/18:1(11Z))	M+Na	738.504	715.515	0.000553	Glycerophospholipids
HMDB09283	PE(20:2(11Z,14Z)/14:0)	M+Na	738.504	715.515	0.000553	Glycerophospholipids
HMDB08928	PE(16:0/18:2(9Z,12Z))	M+Na	738.504	715.515	0.000553	Glycerophospholipids
HMDB08835	PE(14:0/20:2(11Z,14Z))	M+Na	738.504	715.515	0.000553	Glycerophospholipids
HMDB09251	PE(20:1(11Z)/14:1(9Z))	M+Na	738.504	715.515	0.000553	Glycerophospholipids
HMDB09056	PE(18:1(9Z)/16:1(9Z))	M+Na	738.504	715.515	0.000553	Glycerophospholipids
HMDB08867	PE(14:1(9Z)/20:1(11Z))	M+Na	738.504	715.515	0.000553	Glycerophospholipids
HMDB09023	PE(18:1(11Z)/16:1(9Z))	M+Na	738.504	715.515	0.000553	Glycerophospholipids
HMDB09088	PE(18:2(9Z,12Z)/16:0)	M+Na	738.504	715.515	0.000553	Glycerophospholipids
HMDB08960	PE(16:1(9Z)/18:1(9Z))	M+Na	738.504	715.515	0.000553	Glycerophospholipids
HMDB07859	PA(16:0/18:1(9Z))	M+ACN+Na	738.504	674.489	0.000555	Glycerophospholipids
HMDB31130	9-Octadecenoic acid 1-[[(1-oxohexadecyl)oxy]methyl]-2-(phosphonoxy)ethyl ester	M+ACN+Na	738.504	674.489	0.000555	Glycerophospholipids
HMDB07858	PA(16:0/18:1(11Z))	M+ACN+Na	738.504	674.489	0.000555	Glycerophospholipids
MS search for 751.572676 m/z Delta = abs( query mass - adduct mass )
Show entriesSearch:
Compound	Name	Adduct	Adduct MW (Da)	Compound MW (Da)	Delta
HMDB12100	SM(d18:1/18:1(11Z))	M+Na	751.572	728.583	0.000233	Sphingolipids
HMDB12101	SM(d18:1/18:1(9Z))	M+Na	751.572	728.583	0.000233	Sphingolipids
MS search for 770.606276 m/z Delta = abs( query mass - adduct mass )
Show entriesSearch:
Compound	Name	Adduct	Adduct MW (Da)	Compound MW (Da)	Delta
HMDB08095	PC(18:1(11Z)/P-18:1(11Z))	M+H	770.606	769.599	0.000459	Glycerophospholipids
HMDB08129	PC(18:1(9Z)/P-18:1(9Z))	M+H	770.606	769.599	0.000459	Glycerophospholipids
HMDB11308	PC(P-18:1(9Z)/18:1(11Z))	M+H	770.606	769.599	0.000459	Glycerophospholipids
HMDB39527	1-O-Hexadecyl-2-O-dihomogammalinolenoylglycero-3-phosphocholine	M+H	770.606	769.599	0.000459	Glycerophospholipids
HMDB13429	PC(o-18:1(9Z)/18:2(9Z,12Z))	M+H	770.606	769.599	0.000459	Glycerophospholipids
HMDB11309	PC(P-18:1(9Z)/18:1(9Z))	M+H	770.606	769.599	0.000459	Glycerophospholipids
HMDB08160	PC(18:2(9Z,12Z)/P-18:0)	M+H	770.606	769.599	0.000459	Glycerophospholipids
HMDB08357	PC(20:2(11Z,14Z)/P-16:0)	M+H	770.606	769.599	0.000459	Glycerophospholipids
HMDB08096	PC(18:1(11Z)/P-18:1(9Z))	M+H	770.606	769.599	0.000459	Glycerophospholipids
HMDB11275	PC(P-18:1(11Z)/18:1(11Z))	M+H	770.606	769.599	0.000459	Glycerophospholipids
HMDB11244	PC(P-18:0/18:2(9Z,12Z))	M+H	770.606	769.599	0.000459	Glycerophospholipids
HMDB11276	PC(P-18:1(11Z)/18:1(9Z))	M+H	770.606	769.599	0.000459	Glycerophospholipids
HMDB08128	PC(18:1(9Z)/P-18:1(11Z))	M+H	770.606	769.599	0.000459	Glycerophospholipids
HMDB13425	PC(o-18:1(11Z)/18:2(9Z,12Z))	M+H	770.606	769.599	0.000459	Glycerophospholipids
HMDB11217	PC(P-16:0/20:2(11Z,14Z))	M+H	770.606	769.599	0.000459	Glycerophospholipids
MS search for 831.486276 m/z Delta = abs( query mass - adduct mass )
Show entriesSearch:
Compound	Name	Adduct	Adduct MW (Da)	Compound MW (Da)	Delta
HMDB35312	Hebevinoside I	M+Na	831.487	808.497	0.000234	Prenol Lipids
MS search for 875.512976 m/z Delta = abs( query mass - adduct mass )
Show entriesSearch:
Compound	Name	Adduct	Adduct MW (Da)	Compound MW (Da)	Delta
HMDB13653	Prostaglandin D2-1-glyceryl ester	2M+Na	875.513	426.262	0.000251	Eicosanoids
HMDB13043	Prostaglandin PGE2 1-glyceryl ester	2M+Na	875.513	426.262	0.000251	Eicosanoids
HMDB13045	Prostaglandin PGE2 glyceryl ester	2M+Na	875.513	426.262	0.000251	Eicosanoids
MS search for 953.511776 m/z Delta = abs( query mass - adduct mass )
Show entriesSearch:
Compound	Name	Adduct	Adduct MW (Da)	Compound MW (Da)	Delta
HMDB12079	Ganglioside GT3 (d18:1/25:0)	M+2Na	953.512	1861.04	0.000137	Sphingolipids
HMDB11778	Ganglioside GD1a (d18:0/14:0)	M+3ACN+2H	953.512	1781.93	0.000257	Sphingolipids
HMDB11808	Ganglioside GD1b (d18:0/14:0)	M+3ACN+2H	953.512	1781.93	0.000257	Sphingolipids
MS search for 955.569776 m/z Delta = abs( query mass - adduct mass )
Show entriesSearch:
Compound	Name	Adduct	Adduct MW (Da)	Compound MW (Da)	Delta
HMDB33728	Pubesenolide	2M+K	955.57	458.303	0.000169	Prenol Lipids
Negative ionization
MS search for 303.02913 m/z Delta = abs( query mass - adduct mass )
Show entriesSearch:
Compound	Name	Adduct	Adduct MW (Da)	Compound MW (Da)	Delta	Class Or Subclass
HMDB33559	7,7'-Dihydroxy-6,8'-bicoumarin	M-H20-H	303.029	322.048	0.000218	Biphenyls And Derivatives
MS search for 335.04923 m/z Delta = abs( query mass - adduct mass )
Show entriesSearch:
Compound	Name	Adduct	Adduct MW (Da)	Compound MW (Da)	Delta
HMDB00289	Uric acid	2M-H	335.049	168.028	0.000174	Purines And Derivatives
MS search for 293.11433 m/z Delta = abs( query mass - adduct mass )
Show entriesSearch:
Compound	Name	Adduct	Adduct MW (Da)	Compound MW (Da)	Delta
HMDB00594	Glutamylphenylalanine	M-H	293.114	294.122	3.4e-05	Amino Acids And Derivatives
HMDB29562	N-gamma-L-Glutamyl-L-phenylalanine	M-H	293.114	294.122	3.4e-05	Amino Acids And Derivatives
HMDB31865	4'-tert-Butyl-2',6'-dimethyl-3',5'-dinitroacetophenone	M-H	293.114	294.122	3.4e-05	Prenol Lipids
HMDB01894	Aspartame	M-H	293.114	294.122	3.4e-05	Amino Acids And Derivatives
HMDB29106	Tyrosyl-Hydroxyproline	M-H	293.114	294.122	3.4e-05	Amino Acids And Derivatives
HMDB28875	Hydroxyprolyl-Tyrosine	M-H	293.114	294.122	3.4e-05	Amino Acids And Derivatives
HMDB38514	L-gamma-Glutamyl-beta-phenyl-beta-L-alanine	M-H	293.114	294.122	3.4e-05	Amino Acids And Derivatives
MS search for 329.10053 m/z Delta = abs( query mass - adduct mass )
Show entriesSearch:
Compound	Name	Adduct	Adduct MW (Da)	Compound MW (Da)	Delta
HMDB37772	8-Acetylegelolide	M+Na-2H	329.101	308.126	0.000124	Cycloalkanes
HMDB31693	Ethyl (S)-3-hydroxybutyrate glucoside	M+Cl	329.101	294.131	0.00034	Glycosyl Compounds
MS search for 190.03883 m/z Delta = abs( query mass - adduct mass )
Show entriesSearch:
Compound	Name	Adduct	Adduct MW (Da)	Compound MW (Da)	Delta
HMDB13253	N-Acetylhistamine	M+K-2H	190.039	153.09	1.2e-05	Azoles
HMDB00177	L-Histidine	M+Cl	190.039	155.069	4.9e-05	Amino Acids And Derivatives
HMDB34267	L-2-Amino-3-(1-pyrazolyl)propanoic acid	M+Cl	190.039	155.069	4.9e-05	Amino Acids And Derivatives
HMDB04220	Biotinyl-5'-AMP	M-3H	190.04	573.141	0.000788	Purines
MS search for 214.01783 m/z Delta = abs( query mass - adduct mass )
Show entriesSearch:
Compound	Name	Adduct	Adduct MW (Da)	Compound MW (Da)	Delta
HMDB06275	Dopamine 3-O-sulfate	M-H20-H	214.017	233.036	0.000427	Phenols And Derivatives
HMDB04148	Dopamine 4-sulfate	M-H20-H	214.017	233.036	0.000427	Phenols And Derivatives
MS search for 259.01553 m/z Delta = abs( query mass - adduct mass )
Show entriesSearch:
Compound	Name	Adduct	Adduct MW (Da)	Compound MW (Da)	Delta
HMDB00455	Allocystathionine	M+K-2H	259.016	222.067	0.000504	Amino Acids And Derivatives
HMDB00099	L-Cystathionine	M+K-2H	259.016	222.067	0.000504	Amino Acids And Derivatives
HMDB29058	Threoninyl-Cysteine	M+K-2H	259.016	222.067	0.000504	Amino Acids And Derivatives
HMDB28785	Cysteinyl-Threonine	M+K-2H	259.016	222.067	0.000504	Amino Acids And Derivatives
MS search for 262.02763 m/z Delta = abs( query mass - adduct mass )
Show entriesSearch:
Compound	Name	Adduct	Adduct MW (Da)	Compound MW (Da)	Delta
HMDB30319	Mukeic acid	M+Cl	262.028	227.058	1.5e-05	Indoles
HMDB30218	Lansine	M+Cl	262.028	227.058	1.5e-05	Indoles
HMDB38849	Murrayanine	M+K-2H	262.028	225.079	4.5e-05	Indoles
HMDB32983	1-Hydroxy-10-methylacridone	M+K-2H	262.028	225.079	4.5e-05	Quinolines And Derivatives
HMDB38638	6-Methoxy-9H-carbazole-3-carboxaldehyde	M+K-2H	262.028	225.079	4.5e-05	Indoles
HMDB29744	Methyl 3-carbazolecarboxylate	M+K-2H	262.028	225.079	4.5e-05	Indoles
HMDB41443	Mukolidine	M+K-2H	262.028	225.079	4.5e-05	Indoles
MS search for 279.03913 m/z Delta = abs( query mass - adduct mass )
Show entriesSearch:
Compound	Name	Adduct	Adduct MW (Da)	Compound MW (Da)	Delta
HMDB00296	Uridine	M+Cl	279.039	244.07	0.000192	Pyrimidines And Analogues
HMDB00767	Pseudouridine	M+Cl	279.039	244.07	0.000192	Glycosyl Compounds
HMDB15394	Telbivudine	M+K-2H	279.039	242.09	0.000252	Pyrimidines And Analogues
HMDB00273	Thymidine	M+K-2H	279.039	242.09	0.000252	Pyrimidines And Analogues
HMDB15175	Thalidomide	M+Na-2H	279.039	258.064	0.000407	Isoindoles And Derivatives
MS search for 294.09553 m/z Delta = abs( query mass - adduct mass )
Show entriesSearch:
Compound	Name	Adduct	Adduct MW (Da)	Compound MW (Da)	Delta
HMDB13129	Glutaconylcarnitine	M+Na-2H	294.096	273.121	0.000373	Fatty Acid Esters
MS search for 298.06023 m/z Delta = abs( query mass - adduct mass )
Show entriesSearch:
Compound	Name	Adduct	Adduct MW (Da)	Compound MW (Da)	Delta
HMDB28825	Glutamyl-Methionine	M+Na-2H	298.06	277.086	0.000253	Amino Acids And Derivatives
HMDB28972	Methionyl-Glutamate	M+Na-2H	298.06	277.086	0.000253	Amino Acids And Derivatives
HMDB29083	Tryptophyl-Glycine	M+K-2H	298.06	261.111	0.000283	Amino Acids And Derivatives
HMDB28852	Glycyl-Tryptophan	M+K-2H	298.06	261.111	0.000283	Amino Acids And Derivatives
MS search for 310.08253 m/z Delta = abs( query mass - adduct mass )
Show entriesSearch:
Compound	Name	Adduct	Adduct MW (Da)	Compound MW (Da)	Delta
HMDB35451	Pelargonidin 3-O-[b-D-Glucopyranosyl-(1->2)-[4-hydroxy-3-methoxy-(E)-cinnamoyl-(->6)]-b-D-glucopyranoside] 5-O-b-D-glucopyranoside	M-3H	310.082	933.266	0.000985	Flavonoids
HMDB38095	Petanin	M-3H	310.082	933.266	0.000985	Flavonoids
MS search for 323.02863 m/z Delta = abs( query mass - adduct mass )
Show entriesSearch:
Compound	Name	Adduct	Adduct MW (Da)	Compound MW (Da)	Delta
HMDB01271	Pseudouridine 5'-phosphate	M-H	323.029	324.036	3.9e-05	Glycosyl Compounds
HMDB11641	Uridine 2'-phosphate	M-H	323.029	324.036	3.9e-05	Pyrimidines And Analogues
HMDB00288	Uridine 5'-monophosphate	M-H	323.029	324.036	3.9e-05	Pyrimidines And Analogues
HMDB15380	Olsalazine	M+Na-2H	323.029	302.054	7.8e-05	Benzoic Acid And Derivatives
HMDB00788	Orotidine	M+Cl	323.029	288.059	0.000137	Pyrimidines And Analogues
MS search for 334.04173 m/z Delta = abs( query mass - adduct mass )
Show entriesSearch:
Compound	Name	Adduct	Adduct MW (Da)	Compound MW (Da)	Delta
HMDB00999	Phosphoribosylformylglycineamidine	M+Na-2H	334.042	313.068	0.000437	Glycosyl Compounds
HMDB02305	5'-phosphoribosyl-a-N-formylglycineamidine	M+Na-2H	334.042	313.068	0.000437	Glycosyl Compounds
HMDB32367	L-Menthone 1,2-glycerol ketal	M+K-2H	334.042	297.094	0.000459	Phenyltriazoles
HMDB29745	Fenbendazole	M+Cl	334.042	299.073	0.000519	Benzimidazoles
MS search for 345.22813 m/z Delta = abs( query mass - adduct mass )
Show entriesSearch:
Compound	Name	Adduct	Adduct MW (Da)	Compound MW (Da)	Delta
HMDB29885	Sorbitan laurate	M-H	345.228	346.236	0.000133	Monosaccharides
MS search for 346.03513 m/z Delta = abs( query mass - adduct mass )
Show entriesSearch:
Compound	Name	Adduct	Adduct MW (Da)	Compound MW (Da)	Delta
HMDB15206	Fludarabine	M-H20-H	346.035	365.054	0.000143	Purines
MS search for 351.23073 m/z Delta = abs( query mass - adduct mass )
Show entriesSearch:
Compound	Name	Adduct	Adduct MW (Da)	Compound MW (Da)	Delta
HMDB11532	MG(0:0/15:0/0:0)	M+Cl	351.231	316.261	3.2e-05	Glycerolipids
HMDB11563	MG(15:0/0:0/0:0)	M+Cl	351.231	316.261	3.2e-05	Glycerolipids
HMDB31008	(+)-15,16-Dihydroxyoctadecanoic acid	M+Cl	351.231	316.261	3.2e-05	Fatty Acids
HMDB35024	ent-16-Kauren-19-ol acetate	M+Na-2H	351.231	330.256	0.000184	Prenol Lipids
HMDB32257	Ethyl abietate	M+Na-2H	351.231	330.256	0.000184	Prenol Lipids
HMDB39530	Ethyl icosapentate	M+Na-2H	351.231	330.256	0.000184	Fatty Acid Esters
HMDB01976	Docosapentaenoic acid (22n-6)	M+Na-2H	351.231	330.256	0.000184	Fatty Acids
HMDB35581	1-Phenyl-1,3-hexadecanedione	M+Na-2H	351.231	330.256	0.000184	Acetophenones
HMDB06528	Docosapentaenoic acid	M+Na-2H	351.231	330.256	0.000184	Fatty Acids
HMDB39133	4,8,12,15,19-Docosapentaenoic acid	M+Na-2H	351.231	330.256	0.000184	Fatty Acids
HMDB38909	2-Methyl-5-(8,11-pentadecadienyl)-1,3-benzenediol	M+Na-2H	351.231	330.256	0.000184	Phenols And Derivatives
HMDB30443	35S-Methylokadaic acid 7-hexadecanoate	M-3H	351.23	1056.71	0.000903	Okadaic Acids And Derivatives
MS search for 365.20993 m/z Delta = abs( query mass - adduct mass )
Show entriesSearch:
Compound	Name	Adduct	Adduct MW (Da)	Compound MW (Da)	Delta
HMDB31044	Avocadene 2-acetate	M+K-2H	365.21	328.261	3.6e-05	Fatty Alcohols
HMDB31043	Avocadene 1-acetate	M+K-2H	365.21	328.261	3.6e-05	Fatty Alcohols
HMDB11565	MG(16:1(9Z)/0:0/0:0)	M+K-2H	365.21	328.261	3.6e-05	Glycerolipids
HMDB11534	MG(0:0/16:1(9Z)/0:0)	M+K-2H	365.21	328.261	3.6e-05	Glycerolipids
HMDB31045	Avocadene 4-acetate	M+K-2H	365.21	328.261	3.6e-05	Fatty Alcohols
HMDB30936	5,8,12-Trihydroxy-9-octadecenoic acid	M+Cl	365.21	330.241	9.6e-05	Fatty Acids
HMDB04710	9,10,13-TriHOME	M+Cl	365.21	330.241	9.6e-05	Fatty Acids
HMDB04708	9,12,13-TriHOME	M+Cl	365.21	330.241	9.6e-05	Fatty Acids
HMDB38555	(9S,10E,12S,13S)-9,12,13-Trihydroxy-10-octadecenoic acid	M+Cl	365.21	330.241	9.6e-05	Fatty Acids
HMDB33896	Anacardic acid	M+Na-2H	365.21	344.235	0.000119	Benzoic Acid And Derivatives
HMDB39885	3-Hydroxyneogrifolin	M+Na-2H	365.21	344.235	0.000119	Prenol Lipids
HMDB13620	19(20)-EpDPE	M+Na-2H	365.21	344.235	0.000119	Lineolic Acid And Derivatives
HMDB15489	Testosterone Propionate	M+Na-2H	365.21	344.235	0.000119	Steroids
HMDB10213	17-HDoHE	M+Na-2H	365.21	344.235	0.000119	Fatty Acids
HMDB14398	Medrysone	M+Na-2H	365.21	344.235	0.000119	Steroids
HMDB01939	Medroxyprogesterone	M+Na-2H	365.21	344.235	0.000119	Steroids
HMDB13621	16(17)-EpDPE	M+Na-2H	365.21	344.235	0.000119	Fatty Acids
HMDB40087	4-Butyl-2-ethyl-5-methylthiazole	2M-H	365.209	183.108	0.000866	Azoles
HMDB40110	2-Butyl-4-propylthiazole	2M-H	365.209	183.108	0.000866	Azoles
HMDB40083	2,4-Dimethyl-5-pentylthiazole	2M-H	365.209	183.108	0.000866	Azoles
HMDB40084	4,5-Dimethyl-2-pentylthiazole	2M-H	365.209	183.108	0.000866	Azoles
HMDB40109	4-Ethyl-2-pentylthiazole	2M-H	365.209	183.108	0.000866	Azoles
HMDB40089	2,5-Diethyl-4-propylthiazole	2M-H	365.209	183.108	0.000866	Azoles
HMDB40086	2-Butyl-5-ethyl-4-methylthiazole	2M-H	365.209	183.108	0.000866	Azoles
HMDB40088	2,4-Diethyl-5-propylthiazole	2M-H	365.209	183.108	0.000866	Azoles
HMDB40067	4-Butyl-5-propylthiazole	2M-H	365.209	183.108	0.000866	Azoles
HMDB40085	2,5-Dipropyl-4-methylthiazole	2M-H	365.209	183.108	0.000866	Azoles
MS search for 387.18473 m/z Delta = abs( query mass - adduct mass )
Show entriesSearch:
Compound	Name	Adduct	Adduct MW (Da)	Compound MW (Da)	Delta
HMDB15049	Anileridine	M+Cl	387.184	352.215	0.00025	Phenylpiperidines
HMDB15359	Encainide	M+Cl	387.184	352.215	0.00025	Anilides
MS search for 401.21013 m/z Delta = abs( query mass - adduct mass )
Show entriesSearch:
Compound	Name	Adduct	Adduct MW (Da)	Compound MW (Da)	Delta
HMDB03128	Cortolone	M+Cl	401.21	366.241	0.000104	Steroids
HMDB00526	5a-Tetrahydrocortisol	M+Cl	401.21	366.241	0.000104	Steroids
HMDB00314	3b-Allotetrahydrocortisol	M+Cl	401.21	366.241	0.000104	Steroids
HMDB13221	Beta-Cortolone	M+Cl	401.21	366.241	0.000104	Steroids
HMDB00949	Tetrahydrocortisol	M+Cl	401.21	366.241	0.000104	Steroids
HMDB36804	7-O-Acetylaustroinulin	M+K-2H	401.21	364.261	0.000164	Prenol Lipids
HMDB36803	6-O-Acetylaustroinulin	M+K-2H	401.21	364.261	0.000164	Prenol Lipids
MS search for 403.21383 m/z Delta = abs( query mass - adduct mass )
Show entriesSearch:
Compound	Name	Adduct	Adduct MW (Da)	Compound MW (Da)	Delta
HMDB32756	N-Methyl-1H-indole-3-propanamide	2M-H	403.214	202.111	0.00012	Indoles
HMDB29835	Tetrahydroharmol	2M-H	403.214	202.111	0.00012	Indoles
MS search for 417.15893 m/z Delta = abs( query mass - adduct mass )
Show entriesSearch:
Compound	Name	Adduct	Adduct MW (Da)	Compound MW (Da)	Delta
HMDB15699	Tofisopam	M+Cl	417.159	382.189	0.000271	Phenols And Derivatives
HMDB15696	Bopindolol	M+K-2H	417.159	380.21	0.000331	Benzoic Acid And Derivatives
MS search for 419.11133 m/z Delta = abs( query mass - adduct mass )
Show entriesSearch:
Compound	Name	Adduct	Adduct MW (Da)	Compound MW (Da)	Delta
HMDB35201	4,8-Diacetyl-T2-tetrol	M+K-2H	419.111	382.163	4.4e-05	Trichothecenes
HMDB10343	1-(alpha-Methyl-4-(2-methylpropyl)benzeneacetate)-beta-D-Glucopyranuronic acid	M+K-2H	419.111	382.163	4.4e-05	Prenol Lipids
HMDB39811	Cyclocalopin B	M+K-2H	419.111	382.163	4.4e-05	Prenol Lipids
HMDB38916	7alpha,8alpha-Dihydroxycalonectrin	M+K-2H	419.111	382.163	4.4e-05	Trichothecenes
HMDB34030	Dulxanthone E	M+Na-2H	419.111	398.137	0.000111	Benzopyrans
MS search for 420.00943 m/z Delta = abs( query mass - adduct mass )
Show entriesSearch:
Compound	Name	Adduct	Adduct MW (Da)	Compound MW (Da)	Delta
HMDB38407	Glucocheirolin	M-H20-H	420.009	439.028	0.000147	Monosaccharides
MS search for 445.20033 m/z Delta = abs( query mass - adduct mass )
Show entriesSearch:
Compound	Name	Adduct	Adduct MW (Da)	Compound MW (Da)	Delta
HMDB40747	Heliocide B2	M+Na-2H	445.2	424.225	0.00069	Acenes
HMDB34183	Licoricidin	M+Na-2H	445.2	424.225	0.00069	Flavonoids
HMDB40607	Kanzonol H	M+Na-2H	445.2	424.225	0.00069	Flavonoids
HMDB14420	Olmesartan	M-H	445.199	446.207	0.000967	Phenyltetrazoles And Derivatives
MS search for 477.18113 m/z Delta = abs( query mass - adduct mass )
Show entriesSearch:
Compound	Name	Adduct	Adduct MW (Da)	Compound MW (Da)	Delta
HMDB33519	N-Ornithyl-L-taurine	2M-H	477.181	239.094	0.000453	Amino Acids And Derivatives
MS search for 483.28823 m/z Delta = abs( query mass - adduct mass )
Show entriesSearch:
Compound	Name	Adduct	Adduct MW (Da)	Compound MW (Da)	Delta
HMDB32875	3,5,9-Trihydroxyergost-7-en-6-one	M+K-2H	483.288	446.34	1.4e-05	Steroids
HMDB12557	13'-Carboxy-gamma-tocopherol	M+K-2H	483.288	446.34	1.4e-05	Prenol Lipids
HMDB40999	Secasterone	M+K-2H	483.288	446.34	1.4e-05	Steroids
HMDB32123	(3beta,5alpha,6alpha,9alpha,22E,24R)-Ergosta-7,22-diene-3,5,6,9-tetrol	M+K-2H	483.288	446.34	1.4e-05	Prenol Lipids
HMDB41527	3-Dehydroteasterone	M+K-2H	483.288	446.34	1.4e-05	Steroids
HMDB32107	(3beta,5alpha,6beta,7alpha,22E,24R)-Ergosta-8,22-diene-3,5,6,7-tetrol	M+K-2H	483.288	446.34	1.4e-05	Prenol Lipids
HMDB32783	Porrigenin A	M+Cl	483.288	448.319	4.7e-05	Steroids
HMDB34293	Asperagenin	M+Cl	483.288	448.319	4.7e-05	Steroids
HMDB39086	Hydroxysintaxanthin 5,6-epoxide	M+Na-2H	483.288	462.313	0.000169	Prenol Lipids
