# Supplementary material for: Metabolic Signatures of Triatomine Vectors of Trypanosoma cruzi Unveiled by Metabolomics
Source: PLoS One. 2013 Oct 30;8(10):e77283. doi: 10.1371/journal.pone.0077283 (PMC3813737; doi:10.1371/journal.pone.0077283)
Supplement: Table S5 — Putative metabolite identity assignments for the variable core (Ti vs Pm-Rp) using the Human Metabolome Database. (XLSX) [file pone.0077283.s006.xlsx]

## Sheet: Table S5
Table S5. Putative metabolite identity assignments for the variable core (Ti vs Pm-Rp) using the Human Metabolome Database.
Positive ionization
MS search for 316.320976 m/z Delta = abs( query mass - adduct mass )
Show entriesSearch:
Compound	Name	Adduct	Adduct MW (Da)	Compound MW (Da)	Delta	Class Or Subclass
HMDB37397	xi-17-Methyloctadecanoic acid	M+NH4	316.321	298.287	2.7e-05	Fatty Acids
HMDB35474	Isopropyl hexadecanoate	M+NH4	316.321	298.287	2.7e-05	Fatty Acid Esters
HMDB35674	4-Hydroxy-6-nonadecanone	M+NH4	316.321	298.287	2.7e-05	Fatty Alcohols
HMDB00772	Nonadecanoic acid	M+NH4	316.321	298.287	2.7e-05	Fatty Acids
HMDB35675	6-Hydroxy-4-nonadecanone	M+NH4	316.321	298.287	2.7e-05	Fatty Alcohols
HMDB04085	Tuberculostearic acid	M+NH4	316.321	298.287	2.7e-05	Fatty Acids
HMDB34154	Methyl stearate	M+NH4	316.321	298.287	2.7e-05	Fatty Acid Esters
HMDB00795	Pristanic acid	M+NH4	316.321	298.287	2.7e-05	Prenol Lipids
HMDB38070	xi-16-Methyloctadecanoic acid	M+NH4	316.321	298.287	2.7e-05	Fatty Acids
MS search for 353.266076 m/z Delta = abs( query mass - adduct mass )
Show entriesSearch:
Compound	Name	Adduct	Adduct MW (Da)	Compound MW (Da)	Delta
HMDB32466	Phenol-formaldehyde, cross-linked, triethylenetetramine activated	M+2ACN+H	353.266	270.206	0.00013	Phenols And Derivatives
HMDB11533	MG(0:0/16:0/0:0)	M+Na	353.266	330.277	0.000152	Glycerolipids
HMDB11564	MG(16:0/0:0/0:0)	M+Na	353.266	330.277	0.000152	Glycerolipids
HMDB31074	Glycerol 1-hexadecanoate	M+Na	353.266	330.277	0.000152	Glycerolipids
MS search for 381.297276 m/z Delta = abs( query mass - adduct mass )
Show entriesSearch:
Compound	Name	Adduct	Adduct MW (Da)	Compound MW (Da)	Delta
HMDB11131	MG(18:0/0:0/0:0)	M+Na	381.298	358.308	0.000252	Glycerolipids
HMDB11535	MG(0:0/18:0/0:0)	M+Na	381.298	358.308	0.000252	Glycerolipids
HMDB31075	Glycerol 1-octadecanoate	M+Na	381.298	358.308	0.000252	Glycerolipids
MS search for 393.297476 m/z Delta = abs( query mass - adduct mass )
Show entriesSearch:
Compound	Name	Adduct	Adduct MW (Da)	Compound MW (Da)	Delta
HMDB40270	Diethylhexyl adipate	M+Na	393.298	370.308	5.2e-05	Fatty Acid Esters
HMDB41619	Dioctyl hexanedioate	M+Na	393.298	370.308	5.2e-05	Fatty Alcohol Esters
MS search for 403.009676 m/z Delta = abs( query mass - adduct mass )
Show entriesSearch:
Compound	Name	Adduct	Adduct MW (Da)	Compound MW (Da)	Delta
HMDB41777	Tectorigenin 4'-sulfate	M+Na	403.009	380.02	0.000255	Flavonoids
HMDB41778	Tectorigenin 7-sulfate	M+Na	403.009	380.02	0.000255	Flavonoids
MS search for 354.940276 m/z Delta = abs( query mass - adduct mass )
Show entriesSearch:
Compound	Name	Adduct	Adduct MW (Da)	Compound MW (Da)	Delta
HMDB29612	Asparagusic acid syn-S-oxide	2M+Na	354.941	165.976	0.000613	Dithiolanes
MS search for 374.326476 m/z Delta = abs( query mass - adduct mass )
Show entriesSearch:
Compound	Name	Adduct	Adduct MW (Da)	Compound MW (Da)	Delta
HMDB11567	MG(18:1(9Z)/0:0/0:0)	M+NH4	374.326	356.293	7e-06	Glycerolipids
HMDB11566	MG(18:1(11Z)/0:0/0:0)	M+NH4	374.326	356.293	7e-06	Glycerolipids
HMDB11536	MG(0:0/18:1(11Z)/0:0)	M+NH4	374.326	356.293	7e-06	Glycerolipids
HMDB33372	Stearoyllactic acid	M+NH4	374.326	356.293	7e-06	Fatty Acid Esters
HMDB11537	MG(0:0/18:1(9Z)/0:0)	M+NH4	374.326	356.293	7e-06	Glycerolipids
HMDB34031	3-(2-Heptenyloxy)-2-hydroxypropyl undecanoate	M+NH4	374.326	356.293	7e-06	Fatty Acid Esters
MS search for 540.191076 m/z Delta = abs( query mass - adduct mass )
Show entriesSearch:
Compound	Name	Adduct	Adduct MW (Da)	Compound MW (Da)	Delta
HMDB02071	O-2-(acetylamino)-2-deoxy-a-D-Gal-(1->3)-O-[6-deoxy-a-L-Gal-(1->2)]-O-b-D-Gal-(1->3)-O-2-(acetylamino)-2-deoxy-b-D-Glc-(1->3)-O-b-D-Gal-(1->4)-D-Glucose	M+H+Na	540.191	1056.39	1.5e-05	Oligosaccharides
HMDB28794	Glutaminyl-Cysteine	2M+ACN+H	540.19	249.078	0.0006	Amino Acids And Derivatives
HMDB29146	Gamma-glutamyl-Cysteine	2M+ACN+H	540.19	249.078	0.0006	Amino Acids And Derivatives
HMDB28773	Cysteinyl-Glutamine	2M+ACN+H	540.19	249.078	0.0006	Amino Acids And Derivatives
HMDB28789	Cysteinyl-Gamma-glutamate	2M+ACN+H	540.19	249.078	0.0006	Amino Acids And Derivatives
MS search for 360.323576 m/z Delta = abs( query mass - adduct mass )
Show entriesSearch:
Compound	Name	Adduct	Adduct MW (Da)	Compound MW (Da)	Delta
HMDB34933	(Z)-11-Eicosen-1-ol	M+ACN+Na	360.324	296.308	0.000105	Fatty Alcohols
HMDB02019	Phytol	M+ACN+Na	360.324	296.308	0.000105	Prenol Lipids
HMDB03208	Thromboxane	M+ACN+Na	360.324	296.308	0.000105	Oxanes
MS search for 369.240076 m/z Delta = abs( query mass - adduct mass )
Show entriesSearch:
Compound	Name	Adduct	Adduct MW (Da)	Compound MW (Da)	Delta
HMDB41001	Volemolide	M+Na	369.24	346.251	6.3e-05	Prenol Lipids
HMDB41302	(R)-3,4-Dihydro-8-hydroxy-3-tridecyl-1H-2-benzopyran-1-one	M+Na	369.24	346.251	6.3e-05	Benzopyrans
HMDB31465	Methyl-[10]-shogaol	M+Na	369.24	346.251	6.3e-05	Phenols And Derivatives
HMDB33897	Ginkgoic acid	M+Na	369.24	346.251	6.3e-05	Benzoic Acid And Derivatives
HMDB36722	ent-17-Acetoxy-16b-kauran-19-al	M+Na	369.24	346.251	6.3e-05	Prenol Lipids
HMDB34944	Siderol	M+Na	369.24	346.251	6.3e-05	Prenol Lipids
HMDB11533	MG(0:0/16:0/0:0)	M+K	369.24	330.277	9.2e-05	Glycerolipids
HMDB11564	MG(16:0/0:0/0:0)	M+K	369.24	330.277	9.2e-05	Glycerolipids
HMDB31074	Glycerol 1-hexadecanoate	M+K	369.24	330.277	9.2e-05	Glycerolipids
MS search for 397.271376 m/z Delta = abs( query mass - adduct mass )
Show entriesSearch:
Compound	Name	Adduct	Adduct MW (Da)	Compound MW (Da)	Delta
HMDB41453	D8'-Merulinic acid C	M+Na	397.271	374.282	6.3e-05	Benzoic Acid And Derivatives
HMDB00308	3b-Hydroxy-5-cholenoic acid	M+Na	397.271	374.282	6.3e-05	Bile Acids
HMDB38522	2-(10-Heptadecenyl)-6-hydroxybenzoic acid	M+Na	397.271	374.282	6.3e-05	Benzoic Acid And Derivatives
HMDB11131	MG(18:0/0:0/0:0)	M+K	397.271	358.308	9.2e-05	Glycerolipids
HMDB11535	MG(0:0/18:0/0:0)	M+K	397.271	358.308	9.2e-05	Glycerolipids
HMDB31075	Glycerol 1-octadecanoate	M+K	397.271	358.308	9.2e-05	Glycerolipids
HMDB32995	2-Undecyl-4(1H)-quinolinone N-oxide	M+2ACN+H	397.272	314.212	0.000998	Quinolines And Derivatives
MS search for 425.136076 m/z Delta = abs( query mass - adduct mass )
Show entriesSearch:
Compound	Name	Adduct	Adduct MW (Da)	Compound MW (Da)	Delta
HMDB35404	Isogingerenone B	M+K	425.136	386.173	2.1e-05	Phenols And Derivatives
HMDB35405	Gingerenone B	M+K	425.136	386.173	2.1e-05	Phenols And Derivatives
HMDB30810	Porson	M+K	425.136	386.173	2.1e-05	Phenols And Derivatives
HMDB15613	Ecabet	M+2Na-H	425.137	380.166	0.000829	Prenol Lipids
MS search for 443.232876 m/z Delta = abs( query mass - adduct mass )
Show entriesSearch:
Compound	Name	Adduct	Adduct MW (Da)	Compound MW (Da)	Delta
HMDB35860	Terretonin	M+2Na+H	443.233	488.205	0.000597	Prenol Lipids
HMDB39364	Isolimonic acid 16->17-lactone	M+2Na+H	443.233	488.205	0.000597	Prenol Lipids
MS search for 229.154676 m/z Delta = abs( query mass - adduct mass )
Show entriesSearch:
Compound	Name	Adduct	Adduct MW (Da)	Compound MW (Da)	Delta
HMDB11175	L-leucyl-L-proline	M+H	229.155	228.147	7e-06	Amino Acids And Derivatives
HMDB28915	Isoleucyl-Proline	M+H	229.155	228.147	7e-06	Amino Acids And Derivatives
HMDB28937	Leucyl-Proline	M+H	229.155	228.147	7e-06	Amino Acids And Derivatives
HMDB11174	L-isoleucyl-L-proline	M+H	229.155	228.147	7e-06	Amino Acids And Derivatives
HMDB14861	Methoxamine	M+NH4	229.155	211.121	1e-05	Phenethylamines
HMDB15197	Isoproterenol	M+NH4	229.155	211.121	1e-05	Phenols And Derivatives
HMDB14954	Orciprenaline	M+NH4	229.155	211.121	1e-05	Phenethylamines
HMDB37790	Polyethylene glycol	M+ACN+H	229.155	187.121	1e-05	Keto-Acids And Derivatives
HMDB13010	N-Heptanoylglycine	M+ACN+H	229.155	187.121	1e-05	Amino Acids And Derivatives
HMDB02207	3-Hydroxyisoheptanoic acid	M+2ACN+H	229.155	146.094	1.2e-05	Hydroxy Acids And Derivatives
HMDB32269	(+/-)-Ethyl 2-hydroxy-2-methylbutyrate	M+2ACN+H	229.155	146.094	1.2e-05	Fatty Acid Esters
HMDB40254	Butyl lactate	M+2ACN+H	229.155	146.094	1.2e-05	Hydroxy Acids And Derivatives
HMDB39407	Methyl (±)-3-hydroxyhexanoate	M+2ACN+H	229.155	146.094	1.2e-05	Hydroxy Acids And Derivatives
HMDB36231	Methyl DL-Leucate	M+2ACN+H	229.155	146.094	1.2e-05	Fatty Acid Esters
HMDB38303	Rhamnetin 3-sophoroside	M+H+2Na	229.154	640.164	0.000502	Flavonoids
HMDB31655	Rhamnetin 3-laminaribioside	M+H+2Na	229.154	640.164	0.000502	Flavonoids
HMDB38771	Sexangularetin 3-sophoroside	M+H+2Na	229.154	640.164	0.000502	Flavonoids
HMDB37358	Ranupenin 3-rutinoside	M+H+2Na	229.154	640.164	0.000502	Flavonoids
HMDB39901	3-Methylquercetin 7-[galactosyl-(1->4)-glucoside]	M+H+2Na	229.154	640.164	0.000502	Flavonoids
HMDB37374	Dactylin	M+H+2Na	229.154	640.164	0.000502	Flavonoids
HMDB41383	Isorhamnetin 3-beta-laminaribioside	M+H+2Na	229.154	640.164	0.000502	Flavonoids
HMDB31734	2-Methylundecanal	M+2Na-H	229.154	184.183	0.000801	Carbonyl Compounds
HMDB32543	(+/-)-2,4,8-Trimethyl-7-nonen-2-ol	M+2Na-H	229.154	184.183	0.000801	Prenol Lipids
HMDB33933	Lauric aldehyde	M+2Na-H	229.154	184.183	0.000801	Fatty Aldehydes
HMDB31019	2-Dodecanone	M+2Na-H	229.154	184.183	0.000801	Carbonyl Compounds
HMDB11472	LysoPE(0:0/15:0)	M+H+NH4	229.155	439.27	0.000819	Glycerophospholipids
HMDB11502	LysoPE(15:0/0:0)	M+H+NH4	229.155	439.27	0.000819	Glycerophospholipids
MS search for 301.213776 m/z Delta = abs( query mass - adduct mass )
Show entriesSearch:
Compound	Name	Adduct	Adduct MW (Da)	Compound MW (Da)	Delta
HMDB48286	TG(14:1(9Z)/18:4(6Z,9Z,12Z,15Z)/20:2n6)	M+3Na	301.214	834.674	2.2e-05	Glycerolipids
HMDB43678	TG(15:0/18:4(6Z,9Z,12Z,15Z)/18:3(9Z,12Z,15Z))	M+3Na	301.214	834.674	2.2e-05	Glycerolipids
HMDB30962	Calendic acid	M+Na	301.214	278.225	2.2e-05	Lineolic Acid And Derivatives
HMDB30963	Punicic acid	M+Na	301.214	278.225	2.2e-05	Lineolic Acid And Derivatives
HMDB52867	TG(18:3(6Z,9Z,12Z)/15:0/18:4(6Z,9Z,12Z,15Z))	M+3Na	301.214	834.674	2.2e-05	Glycerolipids
HMDB43778	TG(15:0/22:6(4Z,7Z,10Z,13Z,16Z,19Z)/14:1(9Z))	M+3Na	301.214	834.674	2.2e-05	Glycerolipids
HMDB43650	TG(15:0/18:3(9Z,12Z,15Z)/18:4(6Z,9Z,12Z,15Z))	M+3Na	301.214	834.674	2.2e-05	Glycerolipids
HMDB48284	TG(14:1(9Z)/18:4(6Z,9Z,12Z,15Z)/18:2(9Z,12Z))	M+3Na	301.214	834.674	2.2e-05	Glycerolipids
HMDB48086	TG(14:1(9Z)/18:2(9Z,12Z)/18:4(6Z,9Z,12Z,15Z))	M+3Na	301.214	834.674	2.2e-05	Glycerolipids
HMDB52510	TG(18:2(9Z,12Z)/14:1(9Z)/18:4(6Z,9Z,12Z,15Z))	M+3Na	301.214	834.674	2.2e-05	Glycerolipids
HMDB43190	TG(15:0/14:1(9Z)/22:6(4Z,7Z,10Z,13Z,16Z,19Z))	M+3Na	301.214	834.674	2.2e-05	Glycerolipids
HMDB47768	TG(14:1(9Z)/15:0/22:6(4Z,7Z,10Z,13Z,16Z,19Z))	M+3Na	301.214	834.674	2.2e-05	Glycerolipids
HMDB48132	TG(14:1(9Z)/20:2n6/18:4(6Z,9Z,12Z,15Z))	M+3Na	301.214	834.674	2.2e-05	Glycerolipids
HMDB30964	Linolenelaidic acid	M+Na	301.214	278.225	2.2e-05	Lineolic Acid And Derivatives
HMDB43671	TG(15:0/18:4(6Z,9Z,12Z,15Z)/18:3(6Z,9Z,12Z))	M+3Na	301.214	834.674	2.2e-05	Glycerolipids
HMDB55156	TG(18:3(9Z,12Z,15Z)/15:0/18:4(6Z,9Z,12Z,15Z))	M+3Na	301.214	834.674	2.2e-05	Glycerolipids
HMDB01388	Alpha-Linolenic acid	M+Na	301.214	278.225	2.2e-05	Lineolic Acid And Derivatives
HMDB53362	TG(20:2n6/14:1(9Z)/18:4(6Z,9Z,12Z,15Z))	M+3Na	301.214	834.674	2.2e-05	Glycerolipids
HMDB03073	Gamma-Linolenic acid	M+Na	301.214	278.225	2.2e-05	Lineolic Acid And Derivatives
HMDB43447	TG(15:0/18:3(6Z,9Z,12Z)/18:4(6Z,9Z,12Z,15Z))	M+3Na	301.214	834.674	2.2e-05	Glycerolipids
HMDB33678	gamma-Chaconine	M+ACN+2H	301.214	559.387	0.000418	Prenol Lipids
HMDB38565	3'-N-Acetyl-4'-O-(14-methylheptadecanoyl)fusarochromanone	M+2H	301.214	600.414	0.000419	Benzopyrans
MS search for 317.110776 m/z Delta = abs( query mass - adduct mass )
Show entriesSearch:
Compound	Name	Adduct	Adduct MW (Da)	Compound MW (Da)	Delta
HMDB41725	Dihydroferuloylglycine	M+ACN+Na	317.111	253.095	1.2e-05	Amino Acids And Derivatives
HMDB11716	N-Acetylvanilalanine	M+ACN+Na	317.111	253.095	1.2e-05	Amino Acids And Derivatives
HMDB29106	Tyrosyl-Hydroxyproline	M+Na	317.111	294.122	1.4e-05	Amino Acids And Derivatives
HMDB28875	Hydroxyprolyl-Tyrosine	M+Na	317.111	294.122	1.4e-05	Amino Acids And Derivatives
HMDB38514	L-gamma-Glutamyl-beta-phenyl-beta-L-alanine	M+Na	317.111	294.122	1.4e-05	Amino Acids And Derivatives
HMDB00594	Glutamylphenylalanine	M+Na	317.111	294.122	1.4e-05	Amino Acids And Derivatives
HMDB29562	N-gamma-L-Glutamyl-L-phenylalanine	M+Na	317.111	294.122	1.4e-05	Amino Acids And Derivatives
HMDB31865	4'-tert-Butyl-2',6'-dimethyl-3',5'-dinitroacetophenone	M+Na	317.111	294.122	1.4e-05	Prenol Lipids
HMDB01894	Aspartame	M+Na	317.111	294.122	1.4e-05	Amino Acids And Derivatives
HMDB01016	D-4'-Phosphopantothenate	M+NH4	317.111	299.077	5e-05	Organic Phosphoric Acids And Derivatives
MS search for 332.958276 m/z Delta = abs( query mass - adduct mass )
Show entriesSearch:
Compound	Name	Adduct	Adduct MW (Da)	Compound MW (Da)	Delta
HMDB29612	Asparagusic acid syn-S-oxide	2M+H	332.959	165.976	0.000671	Dithiolanes
MS search for 333.242376 m/z Delta = abs( query mass - adduct mass )
Show entriesSearch:
Compound	Name	Adduct	Adduct MW (Da)	Compound MW (Da)	Delta
HMDB00363	17a-Hydroxypregnenolone	M+H	333.242	332.235	4.5e-05	Steroids
HMDB03851	3a,7a-Dihydroxy-5b-cholestanate	M+H	333.242	332.235	4.5e-05	Steroids
HMDB04026	21-Hydroxypregnenolone	M+H	333.242	332.235	4.5e-05	Steroids
HMDB31462	[10]-Shogaol	M+H	333.242	332.235	4.5e-05	Phenols And Derivatives
HMDB00315	16-a-Hydroxypregnenolone	M+H	333.242	332.235	4.5e-05	Steroids
HMDB11653	17-alpha,20-alpha-Dihydroxypregn-4-en-3-one	M+H	333.242	332.235	4.5e-05	Steroids
HMDB33918	(15alpha,20R)-15,20-Dihydroxypregn-4-en-3-one	M+H	333.242	332.235	4.5e-05	Steroids
MS search for 340.007276 m/z Delta = abs( query mass - adduct mass )
Show entriesSearch:
Compound	Name	Adduct	Adduct MW (Da)	Compound MW (Da)	Delta
HMDB10558	TG(22:6(4Z,7Z,10Z,13Z,16Z,19Z)/18:3(9Z,12Z,15Z)/22:6(4Z,7Z,10Z,13Z,16Z,19Z))[iso3]	M+H+2Na	340.006	972.721	0.000855	Glycerolipids
HMDB55773	TG(20:5(5Z,8Z,11Z,14Z,17Z)/22:5(4Z,7Z,10Z,13Z,16Z)/20:5(5Z,8Z,11Z,14Z,17Z))	M+H+2Na	340.006	972.721	0.000855	Glycerolipids
HMDB55493	TG(18:4(6Z,9Z,12Z,15Z)/22:5(4Z,7Z,10Z,13Z,16Z)/22:6(4Z,7Z,10Z,13Z,16Z,19Z))	M+H+2Na	340.006	972.721	0.000855	Glycerolipids
HMDB55925	TG(22:6(4Z,7Z,10Z,13Z,16Z,19Z)/18:3(6Z,9Z,12Z)/22:6(4Z,7Z,10Z,13Z,16Z,19Z))	M+H+2Na	340.006	972.721	0.000855	Glycerolipids
HMDB55121	TG(22:5(4Z,7Z,10Z,13Z,16Z)/20:5(5Z,8Z,11Z,14Z,17Z)/20:5(5Z,8Z,11Z,14Z,17Z))	M+H+2Na	340.006	972.721	0.000855	Glycerolipids
HMDB54327	TG(20:4(5Z,8Z,11Z,14Z)/22:6(4Z,7Z,10Z,13Z,16Z,19Z)/20:5(5Z,8Z,11Z,14Z,17Z))	M+H+2Na	340.006	972.721	0.000855	Glycerolipids
HMDB55763	TG(20:5(5Z,8Z,11Z,14Z,17Z)/20:4(5Z,8Z,11Z,14Z)/22:6(4Z,7Z,10Z,13Z,16Z,19Z))	M+H+2Na	340.006	972.721	0.000855	Glycerolipids
HMDB55793	TG(20:5(5Z,8Z,11Z,14Z,17Z)/22:5(7Z,10Z,13Z,16Z,19Z)/20:5(5Z,8Z,11Z,14Z,17Z))	M+H+2Na	340.006	972.721	0.000855	Glycerolipids
HMDB54307	TG(20:4(5Z,8Z,11Z,14Z)/20:5(5Z,8Z,11Z,14Z,17Z)/22:6(4Z,7Z,10Z,13Z,16Z,19Z))	M+H+2Na	340.006	972.721	0.000855	Glycerolipids
HMDB53249	TG(18:3(6Z,9Z,12Z)/22:6(4Z,7Z,10Z,13Z,16Z,19Z)/22:6(4Z,7Z,10Z,13Z,16Z,19Z))	M+H+2Na	340.006	972.721	0.000855	Glycerolipids
HMDB55528	TG(18:4(6Z,9Z,12Z,15Z)/22:6(4Z,7Z,10Z,13Z,16Z,19Z)/22:5(7Z,10Z,13Z,16Z,19Z))	M+H+2Na	340.006	972.721	0.000855	Glycerolipids
HMDB55135	TG(22:5(4Z,7Z,10Z,13Z,16Z)/22:6(4Z,7Z,10Z,13Z,16Z,19Z)/18:4(6Z,9Z,12Z,15Z))	M+H+2Na	340.006	972.721	0.000855	Glycerolipids
HMDB55877	TG(22:5(7Z,10Z,13Z,16Z,19Z)/18:4(6Z,9Z,12Z,15Z)/22:6(4Z,7Z,10Z,13Z,16Z,19Z))	M+H+2Na	340.006	972.721	0.000855	Glycerolipids
HMDB55677	TG(20:4(8Z,11Z,14Z,17Z)/22:6(4Z,7Z,10Z,13Z,16Z,19Z)/20:5(5Z,8Z,11Z,14Z,17Z))	M+H+2Na	340.006	972.721	0.000855	Glycerolipids
HMDB55107	TG(22:5(4Z,7Z,10Z,13Z,16Z)/18:4(6Z,9Z,12Z,15Z)/22:6(4Z,7Z,10Z,13Z,16Z,19Z))	M+H+2Na	340.006	972.721	0.000855	Glycerolipids
HMDB55790	TG(20:5(5Z,8Z,11Z,14Z,17Z)/20:5(5Z,8Z,11Z,14Z,17Z)/22:5(7Z,10Z,13Z,16Z,19Z))	M+H+2Na	340.006	972.721	0.000855	Glycerolipids
HMDB55349	TG(18:3(9Z,12Z,15Z)/22:6(4Z,7Z,10Z,13Z,16Z,19Z)/22:6(4Z,7Z,10Z,13Z,16Z,19Z))	M+H+2Na	340.006	972.721	0.000855	Glycerolipids
HMDB55523	TG(18:4(6Z,9Z,12Z,15Z)/22:5(7Z,10Z,13Z,16Z,19Z)/22:6(4Z,7Z,10Z,13Z,16Z,19Z))	M+H+2Na	340.006	972.721	0.000855	Glycerolipids
HMDB55669	TG(20:4(8Z,11Z,14Z,17Z)/20:5(5Z,8Z,11Z,14Z,17Z)/22:6(4Z,7Z,10Z,13Z,16Z,19Z))	M+H+2Na	340.006	972.721	0.000855	Glycerolipids
HMDB55787	TG(20:5(5Z,8Z,11Z,14Z,17Z)/20:4(8Z,11Z,14Z,17Z)/22:6(4Z,7Z,10Z,13Z,16Z,19Z))	M+H+2Na	340.006	972.721	0.000855	Glycerolipids
MS search for 371.219176 m/z Delta = abs( query mass - adduct mass )
Show entriesSearch:
Compound	Name	Adduct	Adduct MW (Da)	Compound MW (Da)	Delta
HMDB00353	3b,15b,17a-Trihydroxy-pregnenone	M+Na	371.219	348.23	0.000102	Steroids
HMDB06757	11b,21-Dihydroxy-5b-pregnane-3,20-dione	M+Na	371.219	348.23	0.000102	Steroids
HMDB06762	17a,21-Dihydroxypreg-nenolone	M+Na	371.219	348.23	0.000102	Steroids
HMDB00382	3b,17a,21-Trihydroxypregnenone	M+Na	371.219	348.23	0.000102	Steroids
HMDB29475	[10]-Gingerdione	M+Na	371.219	348.23	0.000102	Phenols And Derivatives
HMDB40641	[8]-Paradyl acetate	M+Na	371.219	348.23	0.000102	Phenylacetic Acid Derivatives
HMDB40954	9alpha-(3-Methyl-2E-pentenoyloxy)-4S-hydroxy-10(14)-oplopen-3-one	M+Na	371.219	348.23	0.000102	Prenol Lipids
HMDB06755	3a,21-Dihydroxy-5b-pregnane-11,20-dione	M+Na	371.219	348.23	0.000102	Steroids
HMDB12848	7'-Carboxy-alpha-chromanol	M+Na	371.219	348.23	0.000102	Benzopyrans
HMDB30935	9,10,13-Trihydroxystearic acid	M+K	371.219	332.256	0.000256	Fatty Acids
HMDB34295	Floionolic acid	M+K	371.219	332.256	0.000256	Fatty Acids
MS search for 387.214076 m/z Delta = abs( query mass - adduct mass )
Show entriesSearch:
Compound	Name	Adduct	Adduct MW (Da)	Compound MW (Da)	Delta
HMDB13157	18-Hydroxy-11-dehydrotetrahydrocorticosterone	M+Na	387.214	364.225	0.000116	Steroids
HMDB00903	Tetrahydrocortisone	M+Na	387.214	364.225	0.000116	Steroids
HMDB06753	3a,11b,21-Trihydroxy-20-oxo-5b-pregnan-18-al	M+Na	387.214	364.225	0.000116	Steroids
HMDB06754	11b,21-Dihydroxy-3,20-oxo-5b-pregnan-18-al	M+Na	387.214	364.225	0.000116	Steroids
HMDB32553	Vanillin 3-(L-menthoxy)propane-1,2-diol acetal	M+Na	387.214	364.225	0.000116	Prenol Lipids
HMDB03259	Dihydrocortisol	M+Na	387.214	364.225	0.000116	Steroids
HMDB06760	11b,17a,21-Trihydroxypreg-nenolone	M+Na	387.214	364.225	0.000116	Steroids
HMDB15288	Trimetrexate	M+NH4	387.214	369.18	0.000163	Quinazolines
HMDB34040	2,4,6-Triethyl-1,3,5-trioxane	2M+K	387.214	174.126	0.000271	Trioxanes
HMDB31513	(±)-3-Hydroxynonanoic acid	2M+K	387.214	174.126	0.000271	Hydroxy Acids And Derivatives
MS search for 389.229776 m/z Delta = abs( query mass - adduct mass )
Show entriesSearch:
Compound	Name	Adduct	Adduct MW (Da)	Compound MW (Da)	Delta
HMDB00526	5a-Tetrahydrocortisol	M+Na	389.23	366.241	6.6e-05	Steroids
HMDB00314	3b-Allotetrahydrocortisol	M+Na	389.23	366.241	6.6e-05	Steroids
HMDB13221	Beta-Cortolone	M+Na	389.23	366.241	6.6e-05	Steroids
HMDB00949	Tetrahydrocortisol	M+Na	389.23	366.241	6.6e-05	Steroids
HMDB03128	Cortolone	M+Na	389.23	366.241	6.6e-05	Steroids
HMDB37107	N1-trans-Feruloylagmatine	M+2ACN+H	389.23	306.169	0.000215	Phenols And Derivatives
MS search for 403.182276 m/z Delta = abs( query mass - adduct mass )
Show entriesSearch:
Compound	Name	Adduct	Adduct MW (Da)	Compound MW (Da)	Delta
HMDB35284	D-Fructosazine	M+2ACN+H	403.182	320.122	6e-05	Diazines
HMDB33555	Isomugineic acid	M+2ACN+H	403.182	320.122	6e-05	Amino Acids And Derivatives
MS search for 407.131076 m/z Delta = abs( query mass - adduct mass )
Show entriesSearch:
Compound	Name	Adduct	Adduct MW (Da)	Compound MW (Da)	Delta
HMDB41255	(2S)-2-Butanol O-[b-D-Apiofuranosyl-(1->6)-b-D-glucopyranoside]	M+K	407.131	368.168	0.000329	Disaccharides
HMDB28703	Arginyl-Arginine	M+2K+H	407.132	330.213	0.000751	Amino Acids Ad Derivatives
MS search for 415.320576 m/z Delta = abs( query mass - adduct mass )
Show entriesSearch:
Compound	Name	Adduct	Adduct MW (Da)	Compound MW (Da)	Delta
HMDB41583	Setariol	M+H	415.321	414.313	9.5e-05	Prenol Lipids
HMDB36941	Smilagenone	M+H	415.321	414.313	9.5e-05	Steroids
MS search for 421.192776 m/z Delta = abs( query mass - adduct mass )
Show entriesSearch:
Compound	Name	Adduct	Adduct MW (Da)	Compound MW (Da)	Delta
HMDB39505	2-(Arabinosylamino)-3-(glucosylamino)propanenitrile	M+ACN+H	421.193	379.159	0.000126	Disaccharides
HMDB33373	2-Ethyl-1-hexanol sulfate	2M+H	421.192	210.093	0.00034	Organic Sulfuric Acids And Derivatives
MS search for 424.316676 m/z Delta = abs( query mass - adduct mass )
Show entriesSearch:
Compound	Name	Adduct	Adduct MW (Da)	Compound MW (Da)	Delta
HMDB13326	trans-2-Dodecenoylcarnitine	M+2ACN+H	424.317	341.257	0.000303	Fatty Acids Esters
MS search for 427.258476 m/z Delta = abs( query mass - adduct mass )
Show entriesSearch:
Compound	Name	Adduct	Adduct MW (Da)	Compound MW (Da)	Delta
HMDB36368	(R)-3,4-Dihydro-2-methyl-2-(4,8,12-trimethyl-3,7,11-tridecatrienyl)-2H-1-benzopyran-6-ol	M+2Na-H	427.258	382.287	0.000136	Prenol Lipids
HMDB12614	19-Oxo-deoxycorticosterone	M+2ACN+H	427.259	344.199	0.000653	Steroids
HMDB31096	Neotussilagolactone	M+2ACN+H	427.259	344.199	0.000653	Prenol Lipids
HMDB04029	11-Dehydrocorticosterone	M+2ACN+H	427.259	344.199	0.000653	Steroids
HMDB30743	(E,E)-Boviquinone 3	M+2ACN+H	427.259	344.199	0.000653	Prenol Lipids
HMDB04631	Formebolone	M+2ACN+H	427.259	344.199	0.000653	Steroids
HMDB40793	Acidissiminol epoxide	M+NH4	427.259	409.225	0.000655	Prenol Lipids
MS search for 428.914776 m/z Delta = abs( query mass - adduct mass )
Show entriesSearch:
Compound	Name	Adduct	Adduct MW (Da)	Compound MW (Da)	Delta
HMDB00280	Phosphoribosyl pyrophosphate	M+K	428.915	389.952	0.000197	Monosaccharides
MS search for 439.086876 m/z Delta = abs( query mass - adduct mass )
Show entriesSearch:
Compound	Name	Adduct	Adduct MW (Da)	Compound MW (Da)	Delta
HMDB38403	Glucoerucin	M+NH4	439.087	421.053	0.00044	Monosaccharides
MS search for 444.321976 m/z Delta = abs( query mass - adduct mass )
Show entriesSearch:
Compound	Name	Adduct	Adduct MW (Da)	Compound MW (Da)	Delta
HMDB05096	N-Arachidonoyl glycine	M+2ACN+H	444.322	361.262	8.8e-05	Amino Acids And Derivatives
HMDB32023	3-Epidemissidine	M+2Na-H	444.321	399.35	0.000701	Steroids
HMDB08261	PC(18:4(6Z,9Z,12Z,15Z)/P-18:1(9Z))	M+3ACN+2H	444.323	763.552	0.000916	Glycerophospholipids
HMDB08521	PC(20:5(5Z,8Z,11Z,14Z,17Z)/P-16:0)	M+3ACN+2H	444.323	763.552	0.000916	Glycerophospholipids
HMDB11313	PC(P-18:1(9Z)/18:4(6Z,9Z,12Z,15Z))	M+3ACN+2H	444.323	763.552	0.000916	Glycerophospholipids
HMDB11280	PC(P-18:1(11Z)/18:4(6Z,9Z,12Z,15Z))	M+3ACN+2H	444.323	763.552	0.000916	Glycerophospholipids
HMDB08260	PC(18:4(6Z,9Z,12Z,15Z)/P-18:1(11Z))	M+3ACN+2H	444.323	763.552	0.000916	Glycerophospholipids
HMDB11222	PC(P-16:0/20:5(5Z,8Z,11Z,14Z,17Z))	M+3ACN+2H	444.323	763.552	0.000916	Glycerophospholipids
MS search for 447.069476 m/z Delta = abs( query mass - adduct mass )
Show entriesSearch:
Compound	Name	Adduct	Adduct MW (Da)	Compound MW (Da)	Delta
HMDB39567	BL V	M+Na	447.069	424.079	0.000826	Benzofurans
MS search for 451.185576 m/z Delta = abs( query mass - adduct mass )
Show entriesSearch:
Compound	Name	Adduct	Adduct MW (Da)	Compound MW (Da)	Delta
HMDB15564	Lincomycin	M+2Na-H	451.185	406.214	0.000658	Glycosyl Compounds
HMDB38225	Glycycoumarin	M+2ACN+H	451.186	368.126	0.000782	Flavonoids
HMDB36324	Glicoricone	M+2ACN+H	451.186	368.126	0.000782	Flavonoids
HMDB30467	Artocarpetin A	M+2ACN+H	451.186	368.126	0.000782	Flavonoids
HMDB38873	Isoglycycoumarin	M+2ACN+H	451.186	368.126	0.000782	Benzopyrans
HMDB34112	9-O-Methylglyceofuran	M+2ACN+H	451.186	368.126	0.000782	Flavonoids
HMDB35526	Glycyrrhizaisoflavone C	M+2ACN+H	451.186	368.126	0.000782	Flavonoids
HMDB02269	Curcumin	M+2ACN+H	451.186	368.126	0.000782	Curcuminoids
HMDB38488	Gancaonin B	M+2ACN+H	451.186	368.126	0.000782	Flavonoids
HMDB30686	Cyclointegrin	M+2ACN+H	451.186	368.126	0.000782	Flavonoids
HMDB29486	Integrin	M+2ACN+H	451.186	368.126	0.000782	Flavonoids
HMDB33086	Cyclocurcumin	M+2ACN+H	451.186	368.126	0.000782	Phenols And Derivatives
HMDB38528	Gancaonin N	M+2ACN+H	451.186	368.126	0.000782	Flavonoids
HMDB33344	Mollicellin H	M+2ACN+H	451.186	368.126	0.000782	Depsides And Depsidones
MS search for 469.196176 m/z Delta = abs( query mass - adduct mass )
Show entriesSearch:
Compound	Name	Adduct	Adduct MW (Da)	Compound MW (Da)	Delta
HMDB40747	Heliocide B2	M+2Na-H	469.196	424.225	4.2e-05	Acenes
HMDB34183	Licoricidin	M+2Na-H	469.196	424.225	4.2e-05	Flavonoids
HMDB40607	Kanzonol H	M+2Na-H	469.196	424.225	4.2e-05	Flavonoids
HMDB14420	Olmesartan	M+Na	469.196	446.207	0.000319	Phenyltetrazoles And Derivatives
HMDB30601	Edultin	M+2ACN+H	469.197	386.137	0.000747	Benzopyrans
HMDB39058	(R)-Heraclenol 2'-(3-methyl-2-butenoate)	M+2ACN+H	469.197	386.137	0.000747	Benzopyrans
HMDB34629	(7'R*,8'S*)-Methyl 4,7'-epoxy-3,8'-bilign-7-ene-4',9'-dihydroxy-3',5-dimethoxy-9-oate	M+2ACN+H	469.197	386.137	0.000747	Cinnamic Acid Derivatives
HMDB40355	7-Hydroxy-1,7-bis(4-hydroxy-3-methoxyphenyl)-1-heptene-3,5-dione	M+2ACN+H	469.197	386.137	0.000747	Phenols And Derivatives
MS search for 471.211876 m/z Delta = abs( query mass - adduct mass )
Show entriesSearch:
Compound	Name	Adduct	Adduct MW (Da)	Compound MW (Da)	Delta
HMDB33284	8-Hydroxy-4'-methoxypinoresinol	M+2ACN+H	471.213	388.152	0.000697	Furofuran Lignans
HMDB35110	8-Epidiosbulbin E acetate	M+2ACN+H	471.213	388.152	0.000697	Prenol Lipids
HMDB41197	Edulisin III	M+2ACN+H	471.213	388.152	0.000697	Benzopyrans
HMDB36557	MS 3	M+2ACN+H	471.213	388.152	0.000697	Depsides And Depsidones
HMDB39059	(R)-Heraclenol 2'-(3-methylbutanoate)	M+2ACN+H	471.213	388.152	0.000697	Benzopyrans
MS search for 471.307976 m/z Delta = abs( query mass - adduct mass )
Show entriesSearch:
Compound	Name	Adduct	Adduct MW (Da)	Compound MW (Da)	Delta
HMDB32783	Porrigenin A	M+Na	471.308	448.319	0.000117	Steroids
HMDB34293	Asperagenin	M+Na	471.308	448.319	0.000117	Steroids
HMDB00387	3-Hydroxydodecanoic acid	2M+K	471.308	216.173	0.000271	Fatty Acids
HMDB02059	12-Hydroxydodecanoic acid	2M+K	471.308	216.173	0.000271	Fatty Acids
HMDB10728	(R)-3-Hydroxydodecanoic acid	2M+K	471.308	216.173	0.000271	Fatty Acids
HMDB40169	xi-5-Hydroxydodecanoic acid	2M+K	471.308	216.173	0.000271	Fatty Acids
MS search for 473.323676 m/z Delta = abs( query mass - adduct mass )
Show entriesSearch:
Compound	Name	Adduct	Adduct MW (Da)	Compound MW (Da)	Delta
HMDB03873	3a,7a,12a-Trihydroxy-5b-cholestanoic acid	M+Na	473.324	450.335	6.7e-05	Bile Acids
HMDB00601	Coprocholic acid	M+Na	473.324	450.335	6.7e-05	Bile Acids
MS search for 475.056576 m/z Delta = abs( query mass - adduct mass )
Show entriesSearch:
Compound	Name	Adduct	Adduct MW (Da)	Compound MW (Da)	Delta
HMDB41340	Benzofenap	M+2Na-H	475.056	430.085	0.000318	Acetophenones
HMDB32658	7-Chloro-3,3',4',5,6,8-hexamethoxyflavone	M+K	475.056	436.092	0.000923	Flavonoids
HMDB34030	Dulxanthone E	M+2K+H	475.056	398.137	0.000983	Benzopyrans
MS search for 475.183076 m/z Delta = abs( query mass - adduct mass )
Show entriesSearch:
Compound	Name	Adduct	Adduct MW (Da)	Compound MW (Da)	Delta
HMDB33097	7-Formyldehydrothalicsimidine	M+ACN+Na	475.184	411.168	0.000877	Aporphines
MS search for 483.169676 m/z Delta = abs( query mass - adduct mass )
Show entriesSearch:
Compound	Name	Adduct	Adduct MW (Da)	Compound MW (Da)	Delta
HMDB31701	1-(gamma-Glutamylamino)cyclopropanecarboxylic acid	2M+Na	483.17	230.09	8.5e-05	Amino Acids And Derivatives
HMDB28761	Aspartyl-Proline	2M+Na	483.17	230.09	8.5e-05	Amino Acids And Derivatives
HMDB39110	(2S,3'S)-alpha-Amino-2-carboxy-5-oxo-1-pyrrolidinebutanoic acid	2M+Na	483.17	230.09	8.5e-05	Amino Acids And Derivatives
HMDB02335	Aspartyl-L-proline	2M+Na	483.17	230.09	8.5e-05	Amino Acids And Derivatives
HMDB29756	(1R,2S,3R)-2-Acetyl-4(5)-(1,2,3,4-tetrahydroxybutyl)imidazole	2M+Na	483.17	230.09	8.5e-05	Azoles
HMDB29013	Prolyl-Aspartate	2M+Na	483.17	230.09	8.5e-05	Amino Acids And Derivatives
HMDB15119	Nandrolone phenpropionate	M+2K+H	483.17	406.251	0.000159	Steroids
MS search for 489.171776 m/z Delta = abs( query mass - adduct mass )
Show entriesSearch:
Compound	Name	Adduct	Adduct MW (Da)	Compound MW (Da)	Delta
HMDB15335	Mitoxantrone	M+2Na-H	489.172	444.201	0.000269	Acenes
HMDB35923	Hirsutin	2M+Na	489.171	233.091	0.000947	Sulfoxides
MS search for 557.008876 m/z Delta = abs( query mass - adduct mass )
Show entriesSearch:
Compound	Name	Adduct	Adduct MW (Da)	Compound MW (Da)	Delta
HMDB34359	Myricetin 3'-glucoside	M+2K+H	557.009	480.09	0.000555	Flavonoids
HMDB30624	Quercetagitrin	M+2K+H	557.009	480.09	0.000555	Flavonoids
HMDB29213	Quercetin-3'-glucuronide	M+2K+H	557.009	480.09	0.000555	Flavonoids
HMDB34358	Myricetin 3-galactoside	M+2K+H	557.009	480.09	0.000555	Flavonoids
HMDB37756	Tagetiin	M+2K+H	557.009	480.09	0.000555	Flavonoids
MS search for 666.079276 m/z Delta = abs( query mass - adduct mass )
Show entriesSearch:
Compound	Name	Adduct	Adduct MW (Da)	Compound MW (Da)	Delta
HMDB10716	Gamma-Glutamyl-Se-methylselenocysteine	2M+ACN+H	666.079	312.022	0.000566	Amino Acids And Derivatives
MS search for 738.504976 m/z Delta = abs( query mass - adduct mass )
Show entriesSearch:
Compound	Name	Adduct	Adduct MW (Da)	Compound MW (Da)	Delta
HMDB08959	PE(16:1(9Z)/18:1(11Z))	M+Na	738.504	715.515	0.000553	Glycerophospholipids
HMDB09283	PE(20:2(11Z,14Z)/14:0)	M+Na	738.504	715.515	0.000553	Glycerophospholipids
HMDB08928	PE(16:0/18:2(9Z,12Z))	M+Na	738.504	715.515	0.000553	Glycerophospholipids
HMDB08835	PE(14:0/20:2(11Z,14Z))	M+Na	738.504	715.515	0.000553	Glycerophospholipids
HMDB09251	PE(20:1(11Z)/14:1(9Z))	M+Na	738.504	715.515	0.000553	Glycerophospholipids
HMDB09056	PE(18:1(9Z)/16:1(9Z))	M+Na	738.504	715.515	0.000553	Glycerophospholipids
HMDB08867	PE(14:1(9Z)/20:1(11Z))	M+Na	738.504	715.515	0.000553	Glycerophospholipids
HMDB09023	PE(18:1(11Z)/16:1(9Z))	M+Na	738.504	715.515	0.000553	Glycerophospholipids
HMDB09088	PE(18:2(9Z,12Z)/16:0)	M+Na	738.504	715.515	0.000553	Glycerophospholipids
HMDB08960	PE(16:1(9Z)/18:1(9Z))	M+Na	738.504	715.515	0.000553	Glycerophospholipids
HMDB07859	PA(16:0/18:1(9Z))	M+ACN+Na	738.504	674.489	0.000555	Glycerophospholipids
HMDB31130	9-Octadecenoic acid 1-[[(1-oxohexadecyl)oxy]methyl]-2-(phosphonoxy)ethyl ester	M+ACN+Na	738.504	674.489	0.000555	Glycerophospholipids
HMDB07858	PA(16:0/18:1(11Z))	M+ACN+Na	738.504	674.489	0.000555	Glycerophospholipids
MS search for 344.279576 m/z Delta = abs( query mass - adduct mass )
Show entriesSearch:
Compound	Name	Adduct	Adduct MW (Da)	Compound MW (Da)	Delta
HMDB02250	Dodecanoylcarnitine	M+H	344.28	343.272	4.1e-05	Fatty Acid Esters
HMDB31047	Avocadyne 2-acetate	M+NH4	344.28	326.246	4.3e-05	Fatty Alcohols
HMDB11530	MG(0:0/14:0/0:0)	M+ACN+H	344.28	302.246	4.3e-05	Glycerolipids
HMDB31048	Avocadyne 1-acetate	M+NH4	344.28	326.246	4.3e-05	Fatty Alcohol Esters
HMDB31006	1-Acetoxy-2-hydroxy-16-heptadecen-4-one	M+NH4	344.28	326.246	4.3e-05	Fatty Alcohol Esters
HMDB11561	MG(14:0/0:0/0:0)	M+ACN+H	344.28	302.246	4.3e-05	Glycerolipids
HMDB31049	Avocadyne 4-acetate	M+NH4	344.28	326.246	4.3e-05	Fatty Alcohols
MS search for 346.295276 m/z Delta = abs( query mass - adduct mass )
Show entriesSearch:
Compound	Name	Adduct	Adduct MW (Da)	Compound MW (Da)	Delta
HMDB11534	MG(0:0/16:1(9Z)/0:0)	M+NH4	346.295	328.261	9.3e-05	Glycerolipids
HMDB31045	Avocadene 4-acetate	M+NH4	346.295	328.261	9.3e-05	Fatty Alcohols
HMDB31044	Avocadene 2-acetate	M+NH4	346.295	328.261	9.3e-05	Fatty Alcohols
HMDB31043	Avocadene 1-acetate	M+NH4	346.295	328.261	9.3e-05	Fatty Alcohols
HMDB11565	MG(16:1(9Z)/0:0/0:0)	M+NH4	346.295	328.261	9.3e-05	Glycerolipids
MS search for 372.310876 m/z Delta = abs( query mass - adduct mass )
Show entriesSearch:
Compound	Name	Adduct	Adduct MW (Da)	Compound MW (Da)	Delta
HMDB05066	Tetradecanoylcarnitine	M+H	372.311	371.304	4.1e-05	Fatty Acid Esters
HMDB04970	Glucosylceramide (d18:1/9Z-18:1)	M+H+NH4	372.311	725.581	4.2e-05	Sphingolipids
HMDB10714	Galactosylceramide (d18:1/18:1(9Z))	M+H+NH4	372.311	725.581	4.2e-05	Sphingolipids
HMDB11568	MG(18:2(9Z,12Z)/0:0/0:0)	M+NH4	372.311	354.277	4.3e-05	Glycerolipids
HMDB11533	MG(0:0/16:0/0:0)	M+ACN+H	372.311	330.277	4.3e-05	Glycerolipids
HMDB11564	MG(16:0/0:0/0:0)	M+ACN+H	372.311	330.277	4.3e-05	Glycerolipids
HMDB31074	Glycerol 1-hexadecanoate	M+ACN+H	372.311	330.277	4.3e-05	Glycerolipids
HMDB11538	MG(0:0/18:2(9Z,12Z)/0:0)	M+NH4	372.311	354.277	4.3e-05	Glycerolipids
HMDB42068	TG(14:0/14:0/14:1(9Z))	M+H+Na	372.312	720.627	0.000766	Glycerolipids
HMDB42271	TG(14:0/14:1(9Z)/14:0)	M+H+Na	372.312	720.627	0.000766	Glycerolipids
MS search for 400.357376 m/z Delta = abs( query mass - adduct mass )
Show entriesSearch:
Compound	Name	Adduct	Adduct MW (Da)	Compound MW (Da)	Delta
HMDB03896	7-Dehydrodesmosterol	M+NH4	400.357	382.324	1.3e-05	Prenol Lipids
HMDB01093	5a-Cholesta-8,24-dien-3-one	M+NH4	400.357	382.324	1.3e-05	Steroids
HMDB02394	Cholesta-4,6-dien-3-one	M+NH4	400.357	382.324	1.3e-05	Steroids
HMDB32023	3-Epidemissidine	M+H	400.357	399.35	1.5e-05	Steroids
MS search for 702.587976 m/z Delta = abs( query mass - adduct mass )
Show entriesSearch:
Compound	Name	Adduct	Adduct MW (Da)	Compound MW (Da)	Delta
HMDB11533	MG(0:0/16:0/0:0)	2M+ACN+H	702.588	330.277	0.000134	Glycerolipids
HMDB11564	MG(16:0/0:0/0:0)	2M+ACN+H	702.588	330.277	0.000134	Glycerolipids
HMDB31074	Glycerol 1-hexadecanoate	2M+ACN+H	702.588	330.277	0.000134	Glycerolipids
MS search for 730.619176 m/z Delta = abs( query mass - adduct mass )
Show entriesSearch:
Compound	Name	Adduct	Adduct MW (Da)	Compound MW (Da)	Delta
HMDB11567	MG(18:1(9Z)/0:0/0:0)	2M+NH4	730.619	356.293	3.3e-05	Glycerolipids
HMDB31923	10,20-Dihydroxyeicosanoic acid	2M+ACN+H	730.619	344.293	3.3e-05	Fatty Acids
HMDB11566	MG(18:1(11Z)/0:0/0:0)	2M+NH4	730.619	356.293	3.3e-05	Glycerolipids
HMDB11536	MG(0:0/18:1(11Z)/0:0)	2M+NH4	730.619	356.293	3.3e-05	Glycerolipids
HMDB33372	Stearoyllactic acid	2M+NH4	730.619	356.293	3.3e-05	Fatty Acid Esters
HMDB11537	MG(0:0/18:1(9Z)/0:0)	2M+NH4	730.619	356.293	3.3e-05	Glycerolipids
HMDB34031	3-(2-Heptenyloxy)-2-hydroxypropyl undecanoate	2M+NH4	730.619	356.293	3.3e-05	Fatty Acid Esters
MS search for 327.025676 m/z Delta = abs( query mass - adduct mass )
Show entriesSearch:
Compound	Name	Adduct	Adduct MW (Da)	Compound MW (Da)	Delta
HMDB37314	Norartocarpanone	M+K	327.027	288.063	0.00087	Flavonoids
HMDB31911	Porric acid B	M+K	327.027	288.063	0.00087	Benzofurans
HMDB05810	Eriodictyol	M+K	327.027	288.063	0.00087	Flavonoids
HMDB30847	Aromadendrin	M+K	327.027	288.063	0.00087	Flavonoids
HMDB32707	Dalbergioidin	M+K	327.027	288.063	0.00087	Flavonoids
HMDB41651	3',4',5,7-Tetrahydroxyisoflavanone	M+K	327.027	288.063	0.00087	Flavonoids
HMDB40314	2,4',5,7-Tetrahydroxyflavanone	M+K	327.027	288.063	0.00087	Flavonoids
MS search for 218.151576 m/z Delta = abs( query mass - adduct mass )
Show entriesSearch:
Compound	Name	Adduct	Adduct MW (Da)	Compound MW (Da)	Delta
HMDB37902	4,5-Dimethyl-2-heptyloxazole	M+Na	218.152	195.162	4.4e-05	Azoles
HMDB37898	2,5-Dibutyl-4-methyloxazole	M+Na	218.152	195.162	4.4e-05	Azoles
HMDB37901	4-Ethyl-2-hexyl-5-methyloxazole	M+Na	218.152	195.162	4.4e-05	Azoles
HMDB37899	5-Ethyl-2-hexyl-4-methyloxazole	M+Na	218.152	195.162	4.4e-05	Azoles
HMDB37900	4-Methyl-2-pentyl-5-propyloxazole	M+Na	218.152	195.162	4.4e-05	Azoles
HMDB35783	(+)-Menthone	M+ACN+Na	218.152	154.136	4.6e-05	Prenol Lipids
HMDB36126	(-)-Pinocampheol	M+ACN+Na	218.152	154.136	4.6e-05	Prenol Lipids
HMDB36068	Campholenic alcohol	M+ACN+Na	218.152	154.136	4.6e-05	Prenol Lipids
HMDB36102	D-Linalool	M+ACN+Na	218.152	154.136	4.6e-05	Prenol Lipids
HMDB36196	(2E,4E)-2,4-Decadien-1-ol	M+ACN+Na	218.152	154.136	4.6e-05	Fatty Alcohols
HMDB37047	(-)-trans-m-Menth-8-en-1-ol	M+ACN+Na	218.152	154.136	4.6e-05	Prenol Lipids
HMDB38185	Ocimen quintoxide	M+ACN+Na	218.152	154.136	4.6e-05	Prenol Lipids
HMDB38025	xi-p-Menth-3-en-1-ol	M+ACN+Na	218.152	154.136	4.6e-05	Prenol Lipids
HMDB35815	(+)-Isoborneol	M+ACN+Na	218.152	154.136	4.6e-05	Prenol Lipids
HMDB36112	(1R,4S,5R)-4-Thujanol	M+ACN+Na	218.152	154.136	4.6e-05	Prenol Lipids
HMDB34972	(+)-Isomenthone	M+ACN+Na	218.152	154.136	4.6e-05	Prenol Lipids
HMDB36097	Rose oxide	M+ACN+Na	218.152	154.136	4.6e-05	Prenol Lipids
HMDB37049	(R)-m-Menth-1(6)-en-8-ol	M+ACN+Na	218.152	154.136	4.6e-05	Prenol Lipids
HMDB35825	(-)-Dihydrocarveol	M+ACN+Na	218.152	154.136	4.6e-05	Prenol Lipids
HMDB37006	cis-Isopulegone	M+ACN+Na	218.152	154.136	4.6e-05	Prenol Lipids
HMDB37161	2-Isopropyl-5-methyl-2-hexenal	M+ACN+Na	218.152	154.136	4.6e-05	Carbonyl Compounds
HMDB04472	Eucalyptol	M+ACN+Na	218.152	154.136	4.6e-05	Oxanes
HMDB35955	(1R*,2S*,3S*,6S*)-2-Caranol	M+ACN+Na	218.152	154.136	4.6e-05	Prenol Lipids
HMDB35820	(R)-Citronellal	M+ACN+Na	218.152	154.136	4.6e-05	Prenol Lipids
HMDB36996	beta-Terpineol	M+ACN+Na	218.152	154.136	4.6e-05	Prenol Lipids
HMDB37133	Linaloyl oxide	M+ACN+Na	218.152	154.136	4.6e-05	Prenol Lipids
HMDB35818	(+)-Borneol	M+ACN+Na	218.152	154.136	4.6e-05	Prenol Lipids
HMDB36086	(S)-alpha-Terpineol	M+ACN+Na	218.152	154.136	4.6e-05	Prenol Lipids
HMDB05812	Geraniol	M+ACN+Na	218.152	154.136	4.6e-05	Prenol Lipids
HMDB35155	beta-Geraniol	M+ACN+Na	218.152	154.136	4.6e-05	Prenol Lipids
HMDB35823	(S)-p-Menth-1-en-4-ol	M+ACN+Na	218.152	154.136	4.6e-05	Prenol Lipids
HMDB37048	m-Menth-1-en-8-ol	M+ACN+Na	218.152	154.136	4.6e-05	Prenol Lipids
HMDB35838	Piperitol	M+ACN+Na	218.152	154.136	4.6e-05	Prenol Lipids
HMDB37214	cis-beta-Terpineol	M+ACN+Na	218.152	154.136	4.6e-05	Prenol Lipids
HMDB31410	3-Decen-2-one	M+ACN+Na	218.152	154.136	4.6e-05	Acryloyl Compounds
HMDB32530	Thujyl alcohol	M+ACN+Na	218.152	154.136	4.6e-05	Prenol Lipids
HMDB35841	Citronellal	M+ACN+Na	218.152	154.136	4.6e-05	Prenol Lipids
HMDB35819	(-)-Isoborneol	M+ACN+Na	218.152	154.136	4.6e-05	Prenol Lipids
HMDB36991	delta-Terpineol	M+ACN+Na	218.152	154.136	4.6e-05	Prenol Lipids
HMDB35162	(-)-Menthone	M+ACN+Na	218.152	154.136	4.6e-05	Prenol Lipids
HMDB30999	2-Decenal	M+ACN+Na	218.152	154.136	4.6e-05	Carbonyl Compounds
HMDB36077	p-Menth-8-en-3-ol	M+ACN+Na	218.152	154.136	4.6e-05	Prenol Lipids
HMDB35833	p-Menth-1-en-4-ol	M+ACN+Na	218.152	154.136	4.6e-05	Prenol Lipids
HMDB36041	(R)-Lavandulol	M+ACN+Na	218.152	154.136	4.6e-05	Fatty Alcohols
HMDB34969	(-)-Carvomenthone	M+ACN+Na	218.152	154.136	4.6e-05	Prenol Lipids
HMDB36100	3,7-Dimethyl-1,6-octadien-3-ol	M+ACN+Na	218.152	154.136	4.6e-05	Prenol Lipids
HMDB35861	trans-(-)-p-Menth-1-en-3-ol	M+ACN+Na	218.152	154.136	4.6e-05	Prenol Lipids
HMDB37215	trans-beta-Terpineol	M+ACN+Na	218.152	154.136	4.6e-05	Prenol Lipids
HMDB37019	6,8-Epoxy-p-menthane	M+ACN+Na	218.152	154.136	4.6e-05	Prenol Lipids
HMDB36107	Myrcenol	M+ACN+Na	218.152	154.136	4.6e-05	Alcohols And Polyols
HMDB04043	Alpha-Terpineol	M+ACN+Na	218.152	154.136	4.6e-05	Prenol Lipids
HMDB36993	gamma-Terpineol	M+ACN+Na	218.152	154.136	4.6e-05	Prenol Lipids
HMDB35842	(S)-Citronellal	M+ACN+Na	218.152	154.136	4.6e-05	Prenol Lipids
HMDB37007	p-Menth-1-en-9-ol	M+ACN+Na	218.152	154.136	4.6e-05	Prenol Lipids
HMDB41014	4-Decenal	M+ACN+Na	218.152	154.136	4.6e-05	Carbonyl Compounds
HMDB32118	2,6-Dimethyl-7-octen-3-one	M+ACN+Na	218.152	154.136	4.6e-05	Carbonyl Compounds
HMDB34932	Fenchol	M+ACN+Na	218.152	154.136	4.6e-05	Prenol Lipids
HMDB36096	1,4-Cineole	M+ACN+Na	218.152	154.136	4.6e-05	Prenol Lipids
HMDB35614	2-Bornanol	M+ACN+Na	218.152	154.136	4.6e-05	Prenol Lipids
HMDB36078	(-)-Isopulegol	M+ACN+Na	218.152	154.136	4.6e-05	Prenol Lipids
HMDB35272	p-Menthan-2-one	M+ACN+Na	218.152	154.136	4.6e-05	Prenol Lipids
HMDB40448	2-(1-Methylpropyl)cyclohexanone	M+ACN+Na	218.152	154.136	4.6e-05	Cycloalkanes
HMDB36101	(R)-3,7-Dimethyl-1,6-octadien-3-ol	M+ACN+Na	218.152	154.136	4.6e-05	Prenol Lipids
HMDB37016	p-Menth-1-en-5-ol	M+ACN+Na	218.152	154.136	4.6e-05	Prenol Lipids
HMDB34848	9-Decenal	M+ACN+Na	218.152	154.136	4.6e-05	Carbonyl Compounds
HMDB34976	(±)-Borneol	M+ACN+Na	218.152	154.136	4.6e-05	Prenol Lipids
HMDB35954	(1R*,3R*,6S*)-3-Caranol	M+ACN+Na	218.152	154.136	4.6e-05	Prenol Lipids
HMDB41034	(4Z,7Z)-4,7-Decadien-1-ol	M+ACN+Na	218.152	154.136	4.6e-05	Fatty Alcohols
HMDB37183	Polysorbate 60	M+2H	218.151	434.288	0.000316	Monosaccharides
HMDB13325	2-trans,4-cis-Decadienoylcarnitine	M+3ACN+2H	218.152	311.21	0.00035	Fatty Acid Esters
MS search for 222.068076 m/z Delta = abs( query mass - adduct mass )
Show entriesSearch:
Compound	Name	Adduct	Adduct MW (Da)	Compound MW (Da)	Delta
HMDB40121	Methyl 3,4-dihydroxy-5-prenylbenzoate 3-glucoside	M+2Na	222.068	398.158	1.7e-05	Hydrolyzable Tannins
HMDB40896	Methyl (3x,10R)-dihydroxy-11-dodecene-6,8-diynoate 10-glucoside	M+2Na	222.068	398.158	1.7e-05	Fatty Acyl Clycosides
MS search for 225.086976 m/z Delta = abs( query mass - adduct mass )
Show entriesSearch:
Compound	Name	Adduct	Adduct MW (Da)	Compound MW (Da)	Delta
HMDB32988	5-Hydroxymaltol	M+2ACN+H	225.087	142.027	3e-06	Pyrans
HMDB02349	trans-trans-Muconic acid	M+2ACN+H	225.087	142.027	3e-06	Fatty Acids
HMDB06331	cis,cis-Muconic acid	M+2ACN+H	225.087	142.027	3e-06	Fatty Acids
HMDB02432	Sumiki's acid	M+2ACN+H	225.087	142.027	3e-06	Furans
HMDB32923	Kojic acid	M+2ACN+H	225.087	142.027	3e-06	Pyrans
HMDB00978	4-(2-Aminophenyl)-2,4-dioxobutanoic acid	M+NH4	225.087	207.053	5e-06	Benzoic Acid And Derivatives
HMDB00017	4-Pyridoxic acid	M+ACN+H	225.087	183.053	5e-06	Pyridines And Derivatives
HMDB11631	L-3-Hydroxykynurenine	M+H	225.087	224.08	7e-06	Amino Acids And Derivatives
HMDB00732	Hydroxykynurenine	M+H	225.087	224.08	7e-06	Amino Acids And Derivatives
HMDB12819	5-Hydroxykynurenine	M+H	225.087	224.08	7e-06	Amino Acids And Derivatives
HMDB29397	L-Nicotianine	M+H	225.087	224.08	7e-06	Amino Acids And Derivatives
HMDB14787	Stavudine	M+H	225.087	224.08	7e-06	Pyrimidine Nucleotides And Analogues
HMDB39340	Ichangin 4-glucoside	M+2H+Na	225.087	650.257	9.9e-05	Prenol Lipids
HMDB14821	Midazolam	M+3ACN+2H	225.086	325.078	0.000777	Benzodiazepines
HMDB32468	2-Phenylpropionaldehyde dimethyl acetal	M+2Na-H	225.086	180.115	0.000786	No Annotation
HMDB36817	Norecasantalic acid	M+2Na-H	225.086	180.115	0.000786	Prenol Lipids
HMDB30039	Jasmolone	M+2Na-H	225.086	180.115	0.000786	Alcohols And Polyols
HMDB30007	2,2,7,7-Tetramethyl-1,6-dioxaspiro[4.4]nona-3,8-diene	M+2Na-H	225.086	180.115	0.000786	Dihydrofurans
HMDB39159	Bovolide	M+2Na-H	225.086	180.115	0.000786	Dihydrofurans
HMDB39957	4-(Butoxymethyl)phenol	M+2Na-H	225.086	180.115	0.000786	Phenols And Derivatives
HMDB35240	Dihydroactinidiolide	M+2Na-H	225.086	180.115	0.000786	Prenol Lipids
HMDB36669	(+)-Myrtenyl formate	M+2Na-H	225.086	180.115	0.000786	Prenol Lipids
HMDB30378	(Z)-Narceine imide	M+H+Na	225.088	426.179	0.000814	Stilbenes
HMDB36526	Myricanol 5-(6-galloylglucoside)	M+3H	225.088	672.242	0.000902	Hydrolyzable Tannins
MS search for 231.170276 m/z Delta = abs( query mass - adduct mass )
Show entriesSearch:
Compound	Name	Adduct	Adduct MW (Da)	Compound MW (Da)	Delta
HMDB29130	Valyl-Isoleucine	M+H	231.17	230.163	4.3e-05	Amino Acids And Derivatives
HMDB28920	Isoleucyl-Valine	M+H	231.17	230.163	4.3e-05	Amino Acids And Derivatives
HMDB29131	Valyl-Leucine	M+H	231.17	230.163	4.3e-05	Amino Acids And Derivatives
HMDB28942	Leucyl-Valine	M+H	231.17	230.163	4.3e-05	Amino Acids And Derivatives
HMDB11626	Dodecanol	M+2Na-H	231.17	186.198	0.000751	Fatty Alcohols
HMDB41288	2-Butyl-1-octanol	M+2Na-H	231.17	186.198	0.000751	Fatty Alcohols
MS search for 245.078376 m/z Delta = abs( query mass - adduct mass )
Show entriesSearch:
Compound	Name	Adduct	Adduct MW (Da)	Compound MW (Da)	Delta
HMDB31668	Dihydrodeoxy-8-epiaustdiol	M+Na	245.078	222.089	5.1e-05	Pyrans
HMDB37130	Piperonyl isobutyrate	M+Na	245.078	222.089	5.1e-05	Benzyloxycarbonyls
HMDB29226	5'-(3'-methoxy-4'-hydroxyphenyl)-gamma-valerolactone	M+Na	245.078	222.089	5.1e-05	Phenols And Derivatives
HMDB13247	Monobutylphthalate	M+Na	245.078	222.089	5.1e-05	Benzoic Acid And Derivatives
HMDB38563	(Z)-3-(2,4,5-Trimethoxyphenyl)-2-propenal	M+Na	245.078	222.089	5.1e-05	Cinnamaldehydes
HMDB33776	Apiole	M+Na	245.078	222.089	5.1e-05	Benzodioxoles
HMDB02056	Monoisobutyl phthalic acid	M+Na	245.078	222.089	5.1e-05	Benzoic Acid And Derivatives
HMDB30725	Dillapiol	M+Na	245.078	222.089	5.1e-05	Benzodioxoles
HMDB29470	Isodillapiole	M+Na	245.078	222.089	5.1e-05	Styrenes
HMDB41379	2,3-Dihydro-3-hydroxy-6-methoxy-2,2-dimethyl-4H-1-benzopyran-4-one	M+Na	245.078	222.089	5.1e-05	Benzopyrans
HMDB37681	Vanillin isobutyrate	M+Na	245.078	222.089	5.1e-05	Phenylacetic Acid Derivatives
HMDB34056	5-(3,4-Methylenedioxyphenyl)pentanoic acid	M+Na	245.078	222.089	5.1e-05	Benzodioxoles
HMDB15438	Spirapril	M+H+Na	245.078	466.16	0.000322	Amino Acids And Derivatives
HMDB32751	S-1-Propenyl 2-propenesulfinothioate	M+2ACN+H	245.078	162.017	0.0007	Organic Disulfides
HMDB32753	R-1-Propenyl 2-propenesulfinothioate	M+2ACN+H	245.078	162.017	0.0007	Organic Disulfides
HMDB32750	S-2-Propenyl 1-propenesulfinothioate	M+2ACN+H	245.078	162.017	0.0007	Organic Disulfides
HMDB33963	Allicin	M+2ACN+H	245.078	162.017	0.0007	Organic Disulfides
HMDB32752	R-2-Propenyl 1-propenesulfinothioate	M+2ACN+H	245.078	162.017	0.0007	Organic Disulfides
HMDB40718	Zwiebelane B	M+2ACN+H	245.078	162.017	0.0007	Thiolanes
MS search for 253.093176 m/z Delta = abs( query mass - adduct mass )
Show entriesSearch:
Compound	Name	Adduct	Adduct MW (Da)	Compound MW (Da)	Delta
HMDB29736	1H-Imidazole-1-acetic acid	2M+H	253.093	126.043	4.5e-05	Amino Acids And Derivatives
HMDB00071	Deoxyinosine	M+H	253.093	252.086	4.5e-05	Purine Nucleotides And Analogues
HMDB00262	Thymine	2M+H	253.093	126.043	4.5e-05	Pyrimidine Nucleotides And Analogues
HMDB29956	Nebularine	M+H	253.093	252.086	4.5e-05	Glycosyl Compounds
HMDB02024	Imidazoleacetic acid	2M+H	253.093	126.043	4.5e-05	Azoles
HMDB15217	Pilocarpine	M+2Na-H	253.092	208.121	0.000838	No Annotation
MS search for 280.092076 m/z Delta = abs( query mass - adduct mass )
Show entriesSearch:
Compound	Name	Adduct	Adduct MW (Da)	Compound MW (Da)	Delta
HMDB33610	Pandamarilactam 3x	M+2Na-H	280.092	235.121	7.3e-05	Pyrrolidines
HMDB06955	3-Hydroxy-2-methylpyridine-4,5-dicarboxylate	M+2ACN+H	280.093	197.032	0.000716	Pyridines And Derivatives
HMDB14965	Cinoxacin	M+NH4	280.093	262.059	0.000718	Amino Acids And Derivatives
HMDB33281	8-Hydroxypinoresinol 8-glucoside	M+H+Na	280.093	536.189	0.000859	Lignan Glycosides
HMDB33282	8-Hydroxypinoresinol 4-glucoside	M+H+Na	280.093	536.189	0.000859	Lignan Glycosides
MS search for 284.094876 m/z Delta = abs( query mass - adduct mass )
Show entriesSearch:
Compound	Name	Adduct	Adduct MW (Da)	Compound MW (Da)	Delta
HMDB38867	Diospyrin	M+2ACN+2H	284.095	484.122	0.000208	Flavonoids
HMDB32907	Isolariciresinol 9-O-beta-D-glucoside	M+2Na	284.094	522.21	0.000602	Lignan Glycosides
HMDB34353	Physalin D	M+H+Na	284.095	544.194	0.000602	Steroids
HMDB34330	Physalin E	M+H+Na	284.095	544.194	0.000602	Steroids
HMDB34749	Icariside E5	M+2Na	284.094	522.21	0.000602	Stilbenes
HMDB40471	Isolariciresinol 4'-O-beta-D-glucoside	M+2Na	284.094	522.21	0.000602	Lignan Glycosides
HMDB38711	(7'R,8'R)-4,7'-Epoxy-3',5-dimethoxy-4',9,9'-lignanetriol 9'-glucoside	M+2Na	284.094	522.21	0.000602	Lignan Glycosides
HMDB38927	Isolariciresinol 9'-O-beta-D-glucoside	M+2Na	284.094	522.21	0.000602	Lignan Glycosides
HMDB40647	16,17-Dihydro-16a,17-dihydroxygibberellin A4 17-glucoside	M+H+K	284.096	528.221	0.000679	Prenol Lipids
HMDB15258	Dutasteride	M+H+K	284.096	528.221	0.000915	Prenol Lipids
MS search for 296.258576 m/z Delta = abs( query mass - adduct mass )
Show entriesSearch:
Compound	Name	Adduct	Adduct MW (Da)	Compound MW (Da)	Delta
HMDB31145	5-Dodecyldihydro-2(3H)-furanone	M+ACN+H	296.258	254.225	0.000173	Lactones
HMDB12328	Palmitelaidic acid	M+ACN+H	296.258	254.225	0.000173	Fatty Acids
HMDB31053	(E)-6-Hexadecenoic acid	M+ACN+H	296.258	254.225	0.000173	Fatty Acids
HMDB30962	Calendic acid	M+NH4	296.258	278.225	0.000173	Lineolic Acids And Derivatives
HMDB38958	Citronellyl hexanoate	M+ACN+H	296.258	254.225	0.000173	Fatty Alcohol Esters
HMDB30963	Punicic acid	M+NH4	296.258	278.225	0.000173	Lineolic Acids And Derivatives
HMDB32638	(Z)-5-Hexadecenoic acid	M+ACN+H	296.258	254.225	0.000173	Fatty Acids
HMDB10735	Trans-Hexa-dec-2-enoic acid	M+ACN+H	296.258	254.225	0.000173	Fatty Acids
HMDB03229	Palmitoleic acid	M+ACN+H	296.258	254.225	0.000173	Fatty Acids
HMDB31711	15-Hexadecanolide	M+ACN+H	296.258	254.225	0.000173	Macrolides And Analogues
HMDB02186	Hypogeic acid	M+ACN+H	296.258	254.225	0.000173	Fatty Acids
HMDB37647	(E)-11-Hexadecenoic acid	M+ACN+H	296.258	254.225	0.000173	Fatty Acids
HMDB30964	Linolenelaidic acid	M+NH4	296.258	278.225	0.000173	Lineolic Acids And Derivatives
HMDB01388	Alpha-Linolenic acid	M+NH4	296.258	278.225	0.000173	Lineolic Acids And Derivatives
HMDB41422	(Z)-14-Methyl-6-pentadecenoic acid	M+ACN+H	296.258	254.225	0.000173	Fatty Acids
HMDB33791	(E)-3-Hexadecenoic acid	M+ACN+H	296.258	254.225	0.000173	Fatty Acids
HMDB03073	Gamma-Linolenic acid	M+NH4	296.258	278.225	0.000173	Lineolic Acids And Derivatives
HMDB35877	(Z)-13-Hexadecenoic acid	M+ACN+H	296.258	254.225	0.000173	Fatty Acids
HMDB02262	CE(12:0)	M+H+Na	296.259	568.522	0.000637	Steroids
MS search for 301.165876 m/z Delta = abs( query mass - adduct mass )
Show entriesSearch:
Compound	Name	Adduct	Adduct MW (Da)	Compound MW (Da)	Delta
HMDB14673	Mephenytoin	M+2ACN+H	301.166	218.106	2.2e-05	Imidazolidines
HMDB01238	N-Acetylserotonin	M+2ACN+H	301.166	218.106	2.2e-05	Indoles
HMDB14932	Primidone	M+2ACN+H	301.166	218.106	2.2e-05	Diazines
HMDB39998	2-Acetyl-3,6-dimethylpyrazine	2M+H	301.166	150.079	2.6e-05	Diazines
HMDB29410	2-Acetyl-3-ethylpyrazine	2M+H	301.166	150.079	2.6e-05	Diazines
HMDB38513	7,8-Dihydro-3-methylpyrrolo[1,2-a]pyrimidin-2(6H)-one	2M+H	301.166	150.079	2.6e-05	Diazines
HMDB39999	2-Acetyl-3,5-dimethylpyrazine	2M+H	301.166	150.079	2.6e-05	Diazines
MS search for 304.100176 m/z Delta = abs( query mass - adduct mass )
Show entriesSearch:
Compound	Name	Adduct	Adduct MW (Da)	Compound MW (Da)	Delta
HMDB00360	2,4-Dihydroxybutanoic acid	2M+ACN+Na	304.1	120.042	0.000106	Hydroxy Acids And Derivatives
HMDB00337	(S)-3,4-Dihydroxybutyric acid	2M+ACN+Na	304.1	120.042	0.000106	Hydroxy Acids And Derivatives
HMDB02453	4-Deoxythreonic acid	2M+ACN+Na	304.1	120.042	0.000106	Hydroxy Acids And Derivatives
HMDB02601	A,b-Dihydroxyisobutyric acid	2M+ACN+Na	304.1	120.042	0.000106	Hydroxy Acids And Derivatives
HMDB00498	4-Deoxyerythronic acid	2M+ACN+Na	304.1	120.042	0.000106	Hydroxy Acids And Derivatives
HMDB02649	Erythrose	2M+ACN+Na	304.1	120.042	0.000106	Oxolanes
HMDB06293	L-Erythrulose	2M+ACN+Na	304.1	120.042	0.000106	Monosaccharides
HMDB37843	N-(1-Deoxy-1-fructosyl)threonine	M+3Na	304.1	843.333	0.000109	Trisaccharides
HMDB28822	Glutamyl-Isoleucine	M+2Na-H	304.101	259.129	0.000381	Amino Acids And Derivatives
HMDB28928	Leucyl-Glutamate	M+2Na-H	304.101	259.129	0.000381	Amino Acids And Derivatives
HMDB28823	Glutamyl-Leucine	M+2Na-H	304.101	259.129	0.000381	Amino Acids And Derivatives
HMDB28906	Isoleucyl-Glutamate	M+2Na-H	304.101	259.129	0.000381	Amino Acids And Derivatives
MS search for 307.957676 m/z Delta = abs( query mass - adduct mass )
Show entriesSearch:
Compound	Name	Adduct	Adduct MW (Da)	Compound MW (Da)	Delta
HMDB12216	Dimethylarsinous acid	2M+ACN+Na	307.958	121.971	0.000662	No Annotation
MS search for 312.980576 m/z Delta = abs( query mass - adduct mass )
Show entriesSearch:
Compound	Name	Adduct	Adduct MW (Da)	Compound MW (Da)	Delta
HMDB14882	Zileuton	M+2K+H	312.981	236.062	0.000412	Benzothiophenes
MS search for 314.305476 m/z Delta = abs( query mass - adduct mass )
Show entriesSearch:
Compound	Name	Adduct	Adduct MW (Da)	Compound MW (Da)	Delta
HMDB35575	4,6-Nonadecanedione	M+NH4	314.305	296.272	0.000123	Carbonyl Compounds
HMDB32317	Hexanal hexyl isoamyl acetal	M+ACN+H	314.305	272.272	0.000123	Fatty Acid Esters
HMDB40983	1,17-Heptadecanediol	M+ACN+H	314.305	272.272	0.000123	Fatty Alcohols
HMDB13622	Nonadeca-10(Z)-enoic acid	M+NH4	314.305	296.272	0.000123	Fatty Acids
MS search for 333.130776 m/z Delta = abs( query mass - adduct mass )
Show entriesSearch:
Compound	Name	Adduct	Adduct MW (Da)	Compound MW (Da)	Delta
HMDB35217	10-Acetoxyligustroside	M+2ACN+2H	333.131	582.195	0.000475	Phenols And Derivatives
MS search for 333.147576 m/z Delta = abs( query mass - adduct mass )
Show entriesSearch:
Compound	Name	Adduct	Adduct MW (Da)	Compound MW (Da)	Delta
HMDB13206	9-Decenoylcholine	M+2K+H	333.147	256.228	0.000882	Alcohols And Polyols
MS search for 336.166576 m/z Delta = abs( query mass - adduct mass )
Show entriesSearch:
Compound	Name	Adduct	Adduct MW (Da)	Compound MW (Da)	Delta
HMDB28742	Asparaginyl-Tryptophan	M+NH4	336.167	318.133	5.2e-05	Amino Acids And Derivatives
HMDB29078	Tryptophyl-Asparagine	M+NH4	336.167	318.133	5.2e-05	Amino Acids And Derivatives
HMDB29107	Tyrosyl-Histidine	M+NH4	336.167	318.133	5.2e-05	Amino Acids And Derivatives
HMDB28897	Histidinyl-Tyrosine	M+NH4	336.167	318.133	5.2e-05	Amino Acids And Derivatives
MS search for 337.234976 m/z Delta = abs( query mass - adduct mass )
Show entriesSearch:
Compound	Name	Adduct	Adduct MW (Da)	Compound MW (Da)	Delta
HMDB41220	Dibutyl decanedioate	M+Na	337.235	314.246	4.8e-05	Fatty Acid Esters
HMDB04704	9,10-DHOME	M+Na	337.235	314.246	4.8e-05	Fatty Acids
HMDB31679	(9xi,10xi,12xi)-9,10-Dihydroxy-12-octadecenoic acid	M+Na	337.235	314.246	4.8e-05	Fatty Acids
HMDB00782	Octadecanedioic acid	M+Na	337.235	314.246	4.8e-05	Carboxylic Acid And Derivatives
HMDB04705	12,13-DHOME	M+Na	337.235	314.246	4.8e-05	Fatty Acids
MS search for 345.023676 m/z Delta = abs( query mass - adduct mass )
Show entriesSearch:
Compound	Name	Adduct	Adduct MW (Da)	Compound MW (Da)	Delta
HMDB15544	Tazobactam	M+2Na-H	345.024	300.053	0.000324	Beta Lactams
MS search for 352.004576 m/z Delta = abs( query mass - adduct mass )
Show entriesSearch:
Compound	Name	Adduct	Adduct MW (Da)	Compound MW (Da)	Delta
HMDB14805	Histamine Phosphate	M+2Na-H	352.005	307.033	2.1e-05	Organic Phosphoric Acids And Derivatives
HMDB37128	Disodium succinate	2M+3H2O+2H	352.004	161.99	0.00046	Carboxylic Acids And Derivatives
MS search for 360.043076 m/z Delta = abs( query mass - adduct mass )
Show entriesSearch:
Compound	Name	Adduct	Adduct MW (Da)	Compound MW (Da)	Delta
HMDB13929	2-Oxoclopidogrel	M+Na	360.043	337.054	8.4e-05	Amino Acids And Derivatives
MS search for 362.052876 m/z Delta = abs( query mass - adduct mass )
Show entriesSearch:
Compound	Name	Adduct	Adduct MW (Da)	Compound MW (Da)	Delta
HMDB51790	TG(22:1(13Z)/22:5(4Z,7Z,10Z,13Z,16Z)/22:4(7Z,10Z,13Z,16Z))	M+H+2Na	362.053	1038.86	0.000495	Glycerolipids
HMDB47627	TG(24:0/20:4(8Z,11Z,14Z,17Z)/22:6(4Z,7Z,10Z,13Z,16Z,19Z))	M+H+2Na	362.053	1038.86	0.000495	Glycerolipids
HMDB47690	TG(24:0/22:6(4Z,7Z,10Z,13Z,16Z,19Z)/20:4(5Z,8Z,11Z,14Z))	M+H+2Na	362.053	1038.86	0.000495	Glycerolipids
HMDB52340	TG(24:1(15Z)/20:5(5Z,8Z,11Z,14Z,17Z)/22:4(7Z,10Z,13Z,16Z))	M+H+2Na	362.053	1038.86	0.000495	Glycerolipids
HMDB51779	TG(22:1(13Z)/22:4(7Z,10Z,13Z,16Z)/22:5(7Z,10Z,13Z,16Z,19Z))	M+H+2Na	362.053	1038.86	0.000495	Glycerolipids
HMDB46804	TG(22:0/22:4(7Z,10Z,13Z,16Z)/22:6(4Z,7Z,10Z,13Z,16Z,19Z))	M+H+2Na	362.053	1038.86	0.000495	Glycerolipids
HMDB51375	TG(20:3(5Z,8Z,11Z)/22:6(4Z,7Z,10Z,13Z,16Z,19Z)/24:1(15Z))	M+H+2Na	362.053	1038.86	0.000495	Glycerolipids
HMDB54758	TG(22:4(7Z,10Z,13Z,16Z)/22:1(13Z)/22:5(4Z,7Z,10Z,13Z,16Z))	M+H+2Na	362.053	1038.86	0.000495	Glycerolipids
HMDB55024	TG(22:5(4Z,7Z,10Z,13Z,16Z)/24:1(15Z)/20:4(8Z,11Z,14Z,17Z))	M+H+2Na	362.053	1038.86	0.000495	Glycerolipids
HMDB51137	TG(20:3(5Z,8Z,11Z)/24:1(15Z)/22:6(4Z,7Z,10Z,13Z,16Z,19Z))	M+H+2Na	362.053	1038.86	0.000495	Glycerolipids
HMDB54961	TG(22:5(4Z,7Z,10Z,13Z,16Z)/24:0/20:5(5Z,8Z,11Z,14Z,17Z))	M+H+2Na	362.053	1038.86	0.000495	Glycerolipids
HMDB52234	TG(24:1(15Z)/20:4(5Z,8Z,11Z,14Z)/22:5(7Z,10Z,13Z,16Z,19Z))	M+H+2Na	362.053	1038.86	0.000495	Glycerolipids
HMDB52274	TG(24:1(15Z)/22:5(4Z,7Z,10Z,13Z,16Z)/20:4(5Z,8Z,11Z,14Z))	M+H+2Na	362.053	1038.86	0.000495	Glycerolipids
HMDB54621	TG(22:2(13Z,16Z)/22:6(4Z,7Z,10Z,13Z,16Z,19Z)/22:2(13Z,16Z))	M+H+2Na	362.053	1038.86	0.000495	Glycerolipids
HMDB54087	TG(20:4(5Z,8Z,11Z,14Z)/24:0/22:6(4Z,7Z,10Z,13Z,16Z,19Z))	M+H+2Na	362.053	1038.86	0.000495	Glycerolipids
HMDB47553	TG(24:0/22:5(4Z,7Z,10Z,13Z,16Z)/20:5(5Z,8Z,11Z,14Z,17Z))	M+H+2Na	362.053	1038.86	0.000495	Glycerolipids
HMDB47696	TG(24:0/22:6(4Z,7Z,10Z,13Z,16Z,19Z)/20:4(8Z,11Z,14Z,17Z))	M+H+2Na	362.053	1038.86	0.000495	Glycerolipids
HMDB55710	TG(20:5(5Z,8Z,11Z,14Z,17Z)/24:0/22:5(7Z,10Z,13Z,16Z,19Z))	M+H+2Na	362.053	1038.86	0.000495	Glycerolipids
HMDB47650	TG(24:0/20:5(5Z,8Z,11Z,14Z,17Z)/22:5(7Z,10Z,13Z,16Z,19Z))	M+H+2Na	362.053	1038.86	0.000495	Glycerolipids
HMDB52360	TG(24:1(15Z)/22:5(7Z,10Z,13Z,16Z,19Z)/20:4(8Z,11Z,14Z,17Z))	M+H+2Na	362.053	1038.86	0.000495	Glycerolipids
HMDB54954	TG(22:5(4Z,7Z,10Z,13Z,16Z)/22:0/22:5(7Z,10Z,13Z,16Z,19Z))	M+H+2Na	362.053	1038.86	0.000495	Glycerolipids
HMDB52354	TG(24:1(15Z)/22:5(7Z,10Z,13Z,16Z,19Z)/20:4(5Z,8Z,11Z,14Z))	M+H+2Na	362.053	1038.86	0.000495	Glycerolipids
HMDB51774	TG(22:1(13Z)/22:4(7Z,10Z,13Z,16Z)/22:5(4Z,7Z,10Z,13Z,16Z))	M+H+2Na	362.053	1038.86	0.000495	Glycerolipids
HMDB54169	TG(20:4(5Z,8Z,11Z,14Z)/24:1(15Z)/22:5(4Z,7Z,10Z,13Z,16Z))	M+H+2Na	362.053	1038.86	0.000495	Glycerolipids
HMDB46953	TG(22:0/22:5(7Z,10Z,13Z,16Z,19Z)/22:5(7Z,10Z,13Z,16Z,19Z))	M+H+2Na	362.053	1038.86	0.000495	Glycerolipids
HMDB52123	TG(24:1(15Z)/20:3(5Z,8Z,11Z)/22:6(4Z,7Z,10Z,13Z,16Z,19Z))	M+H+2Na	362.053	1038.86	0.000495	Glycerolipids
HMDB46828	TG(22:0/22:5(4Z,7Z,10Z,13Z,16Z)/22:5(7Z,10Z,13Z,16Z,19Z))	M+H+2Na	362.053	1038.86	0.000495	Glycerolipids
HMDB54771	TG(22:4(7Z,10Z,13Z,16Z)/24:1(15Z)/20:5(5Z,8Z,11Z,14Z,17Z))	M+H+2Na	362.053	1038.86	0.000495	Glycerolipids
HMDB54552	TG(22:2(13Z,16Z)/22:4(7Z,10Z,13Z,16Z)/22:4(7Z,10Z,13Z,16Z))	M+H+2Na	362.053	1038.86	0.000495	Glycerolipids
HMDB52369	TG(24:1(15Z)/22:6(4Z,7Z,10Z,13Z,16Z,19Z)/20:3n6)	M+H+2Na	362.053	1038.86	0.000495	Glycerolipids
HMDB52280	TG(24:1(15Z)/22:5(4Z,7Z,10Z,13Z,16Z)/20:4(8Z,11Z,14Z,17Z))	M+H+2Na	362.053	1038.86	0.000495	Glycerolipids
HMDB53831	TG(20:3n6/24:1(15Z)/22:6(4Z,7Z,10Z,13Z,16Z,19Z))	M+H+2Na	362.053	1038.86	0.000495	Glycerolipids
HMDB54949	TG(22:5(4Z,7Z,10Z,13Z,16Z)/22:0/22:5(4Z,7Z,10Z,13Z,16Z))	M+H+2Na	362.053	1038.86	0.000495	Glycerolipids
HMDB47645	TG(24:0/20:5(5Z,8Z,11Z,14Z,17Z)/22:5(4Z,7Z,10Z,13Z,16Z))	M+H+2Na	362.053	1038.86	0.000495	Glycerolipids
HMDB52265	TG(24:1(15Z)/22:4(7Z,10Z,13Z,16Z)/20:5(5Z,8Z,11Z,14Z,17Z))	M+H+2Na	362.053	1038.86	0.000495	Glycerolipids
HMDB54763	TG(22:4(7Z,10Z,13Z,16Z)/22:1(13Z)/22:5(7Z,10Z,13Z,16Z,19Z))	M+H+2Na	362.053	1038.86	0.000495	Glycerolipids
HMDB51875	TG(22:1(13Z)/22:5(7Z,10Z,13Z,16Z,19Z)/22:4(7Z,10Z,13Z,16Z))	M+H+2Na	362.053	1038.86	0.000495	Glycerolipids
HMDB55608	TG(20:4(8Z,11Z,14Z,17Z)/24:1(15Z)/22:5(7Z,10Z,13Z,16Z,19Z))	M+H+2Na	362.053	1038.86	0.000495	Glycerolipids
HMDB46823	TG(22:0/22:5(4Z,7Z,10Z,13Z,16Z)/22:5(4Z,7Z,10Z,13Z,16Z))	M+H+2Na	362.053	1038.86	0.000495	Glycerolipids
HMDB46948	TG(22:0/22:5(7Z,10Z,13Z,16Z,19Z)/22:5(4Z,7Z,10Z,13Z,16Z))	M+H+2Na	362.053	1038.86	0.000495	Glycerolipids
HMDB52219	TG(24:1(15Z)/20:3n6/22:6(4Z,7Z,10Z,13Z,16Z,19Z))	M+H+2Na	362.053	1038.86	0.000495	Glycerolipids
HMDB54174	TG(20:4(5Z,8Z,11Z,14Z)/24:1(15Z)/22:5(7Z,10Z,13Z,16Z,19Z))	M+H+2Na	362.053	1038.86	0.000495	Glycerolipids
HMDB47483	TG(24:0/20:4(5Z,8Z,11Z,14Z)/22:6(4Z,7Z,10Z,13Z,16Z,19Z))	M+H+2Na	362.053	1038.86	0.000495	Glycerolipids
HMDB55819	TG(22:5(7Z,10Z,13Z,16Z,19Z)/22:0/22:5(7Z,10Z,13Z,16Z,19Z))	M+H+2Na	362.053	1038.86	0.000495	Glycerolipids
HMDB46972	TG(22:0/22:6(4Z,7Z,10Z,13Z,16Z,19Z)/22:4(7Z,10Z,13Z,16Z))	M+H+2Na	362.053	1038.86	0.000495	Glycerolipids
HMDB47673	TG(24:0/22:5(7Z,10Z,13Z,16Z,19Z)/20:5(5Z,8Z,11Z,14Z,17Z))	M+H+2Na	362.053	1038.86	0.000495	Glycerolipids
HMDB54692	TG(22:4(7Z,10Z,13Z,16Z)/22:0/22:6(4Z,7Z,10Z,13Z,16Z,19Z))	M+H+2Na	362.053	1038.86	0.000495	Glycerolipids
HMDB54549	TG(22:2(13Z,16Z)/22:2(13Z,16Z)/22:6(4Z,7Z,10Z,13Z,16Z,19Z))	M+H+2Na	362.053	1038.86	0.000495	Glycerolipids
HMDB52325	TG(24:1(15Z)/20:4(8Z,11Z,14Z,17Z)/22:5(4Z,7Z,10Z,13Z,16Z))	M+H+2Na	362.053	1038.86	0.000495	Glycerolipids
HMDB52229	TG(24:1(15Z)/20:4(5Z,8Z,11Z,14Z)/22:5(4Z,7Z,10Z,13Z,16Z))	M+H+2Na	362.053	1038.86	0.000495	Glycerolipids
HMDB52330	TG(24:1(15Z)/20:4(8Z,11Z,14Z,17Z)/22:5(7Z,10Z,13Z,16Z,19Z))	M+H+2Na	362.053	1038.86	0.000495	Glycerolipids
HMDB54820	TG(22:4(7Z,10Z,13Z,16Z)/22:2(13Z,16Z)/22:4(7Z,10Z,13Z,16Z))	M+H+2Na	362.053	1038.86	0.000495	Glycerolipids
HMDB55569	TG(20:4(8Z,11Z,14Z,17Z)/24:0/22:6(4Z,7Z,10Z,13Z,16Z,19Z))	M+H+2Na	362.053	1038.86	0.000495	Glycerolipids
MS search for 366.998476 m/z Delta = abs( query mass - adduct mass )
Show entriesSearch:
Compound	Name	Adduct	Adduct MW (Da)	Compound MW (Da)	Delta
HMDB02780	Catechin	M+2K+H	366.998	290.079	0.000398	Flavonoids
HMDB32322	cis-3 and trans-2-Hexenyl propionate	M+2K+H	366.998	290.079	0.000398	Flavonoids
HMDB34124	Fonsecin	M+2K+H	366.998	290.079	0.000398	Naphthopyrans
HMDB37953	(-)-Catechin	M+2K+H	366.998	290.079	0.000398	Flavonoids
HMDB41293	6-Hydroxy-alpha-pyrufuran	M+2K+H	366.998	290.079	0.000398	Benzofurans
HMDB41310	Luteoforol	M+2K+H	366.998	290.079	0.000398	Flavonoids
HMDB30144	alpha-Cotonefuran	M+2K+H	366.998	290.079	0.000398	Benzofurans
HMDB01871	Epicatechin	M+2K+H	366.998	290.079	0.000398	Flavonoids
HMDB37954	(+)-Epicatechin	M+2K+H	366.998	290.079	0.000398	Flavonoids
HMDB33783	Marshrin	M+2K+H	366.998	290.079	0.000398	Benzopyrans
HMDB29253	3-Hydroxyphloretin	M+2K+H	366.998	290.079	0.000398	Acetophenones
HMDB35399	Cartorimine	M+2K+H	366.998	290.079	0.000398	Pyrans
HMDB30131	gamma-Pyrufuran	M+2K+H	366.998	290.079	0.000398	Benzofurans
MS search for 367.005476 m/z Delta = abs( query mass - adduct mass )
Show entriesSearch:
Compound	Name	Adduct	Adduct MW (Da)	Compound MW (Da)	Delta
HMDB29723	Saccharin	2M+H	367.005	182.999	0.000173	No Annotation
MS search for 368.068876 m/z Delta = abs( query mass - adduct mass )
Show entriesSearch:
Compound	Name	Adduct	Adduct MW (Da)	Compound MW (Da)	Delta
HMDB41870	desethylchloroquine	M+2K+H	368.069	291.15	0.000389	Quinolines And Derivatives
HMDB40590	Benzyl methyl disulfide	2M+3H2O+2H	368.068	170.022	0.000973	Organic Disulfides
MS search for 370.367876 m/z Delta = abs( query mass - adduct mass )
Show entriesSearch:
Compound	Name	Adduct	Adduct MW (Da)	Compound MW (Da)	Delta
HMDB31288	1,21-Heneicosanediol	M+ACN+H	370.368	328.334	7.8e-05	Fatty Alcohols
HMDB35564	6,8-Tricosanedione	M+NH4	370.368	352.334	7.8e-05	Carbonyl Compounds
HMDB41077	erythro-6,8-Heneicosanediol	M+ACN+H	370.368	328.334	7.8e-05	Fatty Alcohols
HMDB35565	4,6-Tricosanedione	M+NH4	370.368	352.334	7.8e-05	Carbonyl Compounds
MS search for 387.045576 m/z Delta = abs( query mass - adduct mass )
Show entriesSearch:
Compound	Name	Adduct	Adduct MW (Da)	Compound MW (Da)	Delta
HMDB01459	Guanosine triphosphate adenosine	M+2H	387.046	772.077	0.000125	Purine Nucleotides
MS search for 388.305876 m/z Delta = abs( query mass - adduct mass )
Show entriesSearch:
Compound	Name	Adduct	Adduct MW (Da)	Compound MW (Da)	Delta
HMDB13166	2-Hydroxymyristoylcarnitine	M+H	388.306	387.298	0.000127	Fatty Acid Esters
MS search for 390.050876 m/z Delta = abs( query mass - adduct mass )
Show entriesSearch:
Compound	Name	Adduct	Adduct MW (Da)	Compound MW (Da)	Delta
HMDB29365	Moupinamide	M+2K+H	390.05	313.131	0.000428	Phenols And Derivatives
HMDB40974	Laurolitsine	M+2K+H	390.05	313.131	0.000428	Quinolines And Derivatives
HMDB30288	Muricinine	M+2K+H	390.05	313.131	0.000428	Quinolines And Derivatives
HMDB36381	N-cis-Feruloyltyramine	M+2K+H	390.05	313.131	0.000428	Phenols And Derivatives
HMDB33357	Laurelliptine	M+2K+H	390.05	313.131	0.000428	Quinolines And Derivatives
MS search for 395.132576 m/z Delta = abs( query mass - adduct mass )
Show entriesSearch:
Compound	Name	Adduct	Adduct MW (Da)	Compound MW (Da)	Delta
HMDB29569	Dibutyl disulfide	2M+K	395.133	178.085	0.000566	Organic Disulfides
HMDB40348	1,8-Octanedithiol	2M+K	395.133	178.085	0.000566	Thiols
MS search for 422.064176 m/z Delta = abs( query mass - adduct mass )
Show entriesSearch:
Compound	Name	Adduct	Adduct MW (Da)	Compound MW (Da)	Delta
HMDB38294	Apigenin 7-[glucuronyl-(1->2)-glucuronide] 4'-glucuronide	M+2Na	422.064	798.149	0.000414	Flavonoids
HMDB03705	Phosphoguanidinoacetate	2M+3H2O+2H	422.063	197.02	0.000742	Amino Acids And Derivatives
MS search for 422.280076 m/z Delta = abs( query mass - adduct mass )
Show entriesSearch:
Compound	Name	Adduct	Adduct MW (Da)	Compound MW (Da)	Delta
HMDB14785	Propoxyphene	M+2ACN+H	422.28	339.22	0.000123	Stilbenes
MS search for 424.295776 m/z Delta = abs( query mass - adduct mass )
Show entriesSearch:
Compound	Name	Adduct	Adduct MW (Da)	Compound MW (Da)	Delta
HMDB13973	5-Hydroxymethyltolterodine	M+2ACN+H	424.296	341.235	7.3e-05	Diphenylmethanes
HMDB32854	N-Acetyl-2,6-diethylaniline	2M+ACN+H	424.296	191.131	7.5e-05	Anilides
HMDB15519	Phendimetrazine	2M+ACN+H	424.296	191.131	7.5e-05	Oxazinanes
HMDB14410	Crotamiton	2M+NH4	424.296	203.131	7.5e-05	Anilides
HMDB32635	N,N-Diethylbenzeneacetamide	2M+ACN+H	424.296	191.131	7.5e-05	No Annotation
MS search for 432.978476 m/z Delta = abs( query mass - adduct mass )
Show entriesSearch:
Compound	Name	Adduct	Adduct MW (Da)	Compound MW (Da)	Delta
HMDB01000	dUDP	M+2Na-H	432.978	388.007	3.4e-05	Pyrimidine Nucleotides
MS search for 444.028476 m/z Delta = abs( query mass - adduct mass )
Show entriesSearch:
Compound	Name	Adduct	Adduct MW (Da)	Compound MW (Da)	Delta
HMDB37810	4,11-Dichloro-5,12-dihydroquino[2,3-b]acridine-7,14-dione	M+ACN+Na	444.028	380.012	0.000778	Quinolines And Derivatives
MS search for 449.002676 m/z Delta = abs( query mass - adduct mass )
Show entriesSearch:
Compound	Name	Adduct	Adduct MW (Da)	Compound MW (Da)	Delta
HMDB14407	Carmustine	2M+Na	449.004	213.007	0.000906	Ureas
MS search for 454.003976 m/z Delta = abs( query mass - adduct mass )
Show entriesSearch:
Compound	Name	Adduct	Adduct MW (Da)	Compound MW (Da)	Delta
HMDB01340	Diguanosine tetraphosphate	M+H+K	454.004	868.038	0.000288	Purine Nucleotides
MS search for 456.269176 m/z Delta = abs( query mass - adduct mass )
Show entriesSearch:
Compound	Name	Adduct	Adduct MW (Da)	Compound MW (Da)	Delta
HMDB13335	3-Hydroxyhexadecadienoylcarnitine	M+2Na-H	456.27	411.298	0.000457	Hydroxy Acids And Derivatives
MS search for 473.225076 m/z Delta = abs( query mass - adduct mass )
Show entriesSearch:
Compound	Name	Adduct	Adduct MW (Da)	Compound MW (Da)	Delta
HMDB33799	26-Desglucoavenacoside A	M+2Na	473.225	900.472	7.5e-05	Prenol Lipids
HMDB39004	Fistuloside B	M+2Na	473.225	900.472	7.5e-05	Prenol Lipids
HMDB31961	Lablaboside F	M+2H+Na	473.225	1394.67	0.000116	Prenol Lipids
HMDB00824	Propionylcarnitine	2M+K	473.226	217.131	0.000898	Fatty Acid Esters
MS search for 484.940476 m/z Delta = abs( query mass - adduct mass )
Show entriesSearch:
Compound	Name	Adduct	Adduct MW (Da)	Compound MW (Da)	Delta
HMDB52425	TG(18:2(9Z,12Z)/15:0/o-18:0)	M+3ACN+2H	484.941	844.788	0.000809	Glycerolipids
HMDB48654	TG(16:1(9Z)/18:1(9Z)/o-18:0)	M+3ACN+2H	484.941	844.788	0.000809	Glycerolipids
HMDB43817	TG(15:0/o-18:0/20:2n6)	M+3ACN+2H	484.941	844.788	0.000809	Glycerolipids
HMDB49880	TG(18:1(9Z)/16:1(9Z)/o-18:0)	M+3ACN+2H	484.941	844.788	0.000809	Glycerolipids
HMDB43423	TG(15:0/18:2(9Z,12Z)/o-18:0)	M+3ACN+2H	484.941	844.788	0.000809	Glycerolipids
HMDB49053	TG(16:1(9Z)/o-18:0/18:1(9Z))	M+3ACN+2H	484.941	844.788	0.000809	Glycerolipids
HMDB48395	TG(14:1(9Z)/o-18:0/20:1(11Z))	M+3ACN+2H	484.941	844.788	0.000809	Glycerolipids
HMDB47999	TG(14:1(9Z)/20:1(11Z)/o-18:0)	M+3ACN+2H	484.941	844.788	0.000809	Glycerolipids
HMDB49260	TG(18:1(11Z)/16:1(9Z)/o-18:0)	M+3ACN+2H	484.941	844.788	0.000809	Glycerolipids
HMDB49052	TG(16:1(9Z)/o-18:0/18:1(11Z))	M+3ACN+2H	484.941	844.788	0.000809	Glycerolipids
HMDB50451	TG(20:1(11Z)/14:1(9Z)/o-18:0)	M+3ACN+2H	484.941	844.788	0.000809	Glycerolipids
HMDB53289	TG(20:2n6/15:0/o-18:0)	M+3ACN+2H	484.941	844.788	0.000809	Glycerolipids
HMDB43815	TG(15:0/o-18:0/18:2(9Z,12Z))	M+3ACN+2H	484.941	844.788	0.000809	Glycerolipids
HMDB48632	TG(16:1(9Z)/18:1(11Z)/o-18:0)	M+3ACN+2H	484.941	844.788	0.000809	Glycerolipids
HMDB43481	TG(15:0/20:2n6/o-18:0)	M+3ACN+2H	484.941	844.788	0.000809	Glycerolipids
MS search for 496.936576 m/z Delta = abs( query mass - adduct mass )
Show entriesSearch:
Compound	Name	Adduct	Adduct MW (Da)	Compound MW (Da)	Delta
HMDB53453	TG(20:2n6/24:1(15Z)/18:4(6Z,9Z,12Z,15Z))	M+H+NH4	496.936	974.83	0.000905	Glycerolipids
HMDB45937	TG(20:0/20:2n6/22:5(4Z,7Z,10Z,13Z,16Z))	M+H+NH4	496.936	974.83	0.000905	Glycerolipids
HMDB52581	TG(18:2(9Z,12Z)/20:3(5Z,8Z,11Z)/22:2(13Z,16Z))	M+H+NH4	496.936	974.83	0.000905	Glycerolipids
HMDB52479	TG(18:2(9Z,12Z)/22:0/18:3(9Z,12Z,15Z))	M+ACN+2H	496.936	950.83	0.000905	Glycerolipids
HMDB51232	TG(20:3(5Z,8Z,11Z)/22:2(13Z,16Z)/18:2(9Z,12Z))	M+H+NH4	496.936	974.83	0.000905	Glycerolipids
HMDB45885	TG(20:0/18:2(9Z,12Z)/22:5(4Z,7Z,10Z,13Z,16Z))	M+H+NH4	496.936	974.83	0.000905	Glycerolipids
HMDB52463	TG(18:2(9Z,12Z)/20:0/22:5(4Z,7Z,10Z,13Z,16Z))	M+H+NH4	496.936	974.83	0.000905	Glycerolipids
HMDB53338	TG(20:2n6/22:0/20:5(5Z,8Z,11Z,14Z,17Z))	M+H+NH4	496.936	974.83	0.000905	Glycerolipids
HMDB45958	TG(20:0/20:3n6/20:2n6)	M+ACN+2H	496.936	950.83	0.000905	Glycerolipids
HMDB50705	TG(20:1(11Z)/22:4(7Z,10Z,13Z,16Z)/20:2n6)	M+H+NH4	496.936	974.83	0.000905	Glycerolipids
HMDB43747	TG(15:0/22:5(7Z,10Z,13Z,16Z,19Z)/22:0)	M+ACN+2H	496.936	950.83	0.000905	Glycerolipids
HMDB53397	TG(20:2n6/18:1(9Z)/22:2(13Z,16Z))	M+ACN+2H	496.936	950.83	0.000905	Glycerolipids
HMDB53411	TG(20:2n6/20:1(11Z)/22:4(7Z,10Z,13Z,16Z))	M+H+NH4	496.936	974.83	0.000905	Glycerolipids
HMDB53435	TG(20:2n6/22:1(13Z)/20:4(5Z,8Z,11Z,14Z))	M+H+NH4	496.936	974.83	0.000905	Glycerolipids
HMDB51735	TG(22:1(13Z)/20:4(5Z,8Z,11Z,14Z)/20:2n6)	M+H+NH4	496.936	974.83	0.000905	Glycerolipids
HMDB46841	TG(22:0/18:3(9Z,12Z,15Z)/18:2(9Z,12Z))	M+ACN+2H	496.936	950.83	0.000905	Glycerolipids
HMDB52468	TG(18:2(9Z,12Z)/20:0/22:5(7Z,10Z,13Z,16Z,19Z))	M+H+NH4	496.936	974.83	0.000905	Glycerolipids
HMDB49500	TG(18:1(11Z)/22:2(13Z,16Z)/20:2n6)	M+ACN+2H	496.936	950.83	0.000905	Glycerolipids
HMDB53835	TG(20:3n6/18:2(9Z,12Z)/22:2(13Z,16Z))	M+H+NH4	496.936	974.83	0.000905	Glycerolipids
HMDB46666	TG(22:0/18:3(6Z,9Z,12Z)/18:2(9Z,12Z))	M+ACN+2H	496.936	950.83	0.000905	Glycerolipids
HMDB46702	TG(22:0/20:2n6/20:5(5Z,8Z,11Z,14Z,17Z))	M+H+NH4	496.936	974.83	0.000905	Glycerolipids
HMDB52595	TG(18:2(9Z,12Z)/22:1(13Z)/20:4(5Z,8Z,11Z,14Z))	M+H+NH4	496.936	974.83	0.000905	Glycerolipids
HMDB51944	TG(24:1(15Z)/15:0/20:4(8Z,11Z,14Z,17Z))	M+ACN+2H	496.936	950.83	0.000905	Glycerolipids
HMDB53423	TG(20:2n6/20:3(5Z,8Z,11Z)/22:2(13Z,16Z))	M+H+NH4	496.936	974.83	0.000905	Glycerolipids
HMDB46642	TG(22:0/18:2(9Z,12Z)/18:3(6Z,9Z,12Z))	M+ACN+2H	496.936	950.83	0.000905	Glycerolipids
HMDB45800	TG(20:0/20:3(5Z,8Z,11Z)/18:2(9Z,12Z))	M+ACN+2H	496.936	950.83	0.000905	Glycerolipids
HMDB49398	TG(18:1(11Z)/18:2(9Z,12Z)/22:2(13Z,16Z))	M+ACN+2H	496.936	950.83	0.000905	Glycerolipids
HMDB52615	TG(18:2(9Z,12Z)/24:1(15Z)/18:4(6Z,9Z,12Z,15Z))	M+H+NH4	496.936	974.83	0.000905	Glycerolipids
HMDB46699	TG(22:0/20:2n6/18:3(9Z,12Z,15Z))	M+ACN+2H	496.936	950.83	0.000905	Glycerolipids
HMDB52699	TG(18:2(9Z,12Z)/22:2(13Z,16Z)/20:3n6)	M+H+NH4	496.936	974.83	0.000905	Glycerolipids
HMDB53317	TG(20:2n6/20:0/20:3n6)	M+ACN+2H	496.936	950.83	0.000905	Glycerolipids
HMDB43719	TG(15:0/20:5(5Z,8Z,11Z,14Z,17Z)/24:0)	M+ACN+2H	496.936	950.83	0.000905	Glycerolipids
HMDB46668	TG(22:0/18:3(6Z,9Z,12Z)/20:2n6)	M+ACN+2H	496.936	950.83	0.000905	Glycerolipids
HMDB43131	TG(15:0/22:0/22:5(7Z,10Z,13Z,16Z,19Z))	M+ACN+2H	496.936	950.83	0.000905	Glycerolipids
HMDB50106	TG(18:1(9Z)/22:2(13Z,16Z)/18:2(9Z,12Z))	M+ACN+2H	496.936	950.83	0.000905	Glycerolipids
HMDB46843	TG(22:0/18:3(9Z,12Z,15Z)/20:2n6)	M+ACN+2H	496.936	950.83	0.000905	Glycerolipids
HMDB51733	TG(22:1(13Z)/20:4(5Z,8Z,11Z,14Z)/18:2(9Z,12Z))	M+H+NH4	496.936	974.83	0.000905	Glycerolipids
HMDB52304	TG(24:1(15Z)/18:4(6Z,9Z,12Z,15Z)/20:2n6)	M+H+NH4	496.936	974.83	0.000905	Glycerolipids
HMDB43357	TG(15:0/22:1(13Z)/22:4(7Z,10Z,13Z,16Z))	M+ACN+2H	496.936	950.83	0.000905	Glycerolipids
HMDB46303	TG(22:0/15:0/22:5(7Z,10Z,13Z,16Z,19Z))	M+ACN+2H	496.936	950.83	0.000905	Glycerolipids
HMDB51835	TG(22:1(13Z)/20:4(8Z,11Z,14Z,17Z)/18:2(9Z,12Z))	M+H+NH4	496.936	974.83	0.000905	Glycerolipids
HMDB43393	TG(15:0/24:1(15Z)/22:6(4Z,7Z,10Z,13Z,16Z,19Z))	M+H+NH4	496.936	974.83	0.000905	Glycerolipids
HMDB46649	TG(22:0/18:2(9Z,12Z)/18:3(9Z,12Z,15Z))	M+ACN+2H	496.936	950.83	0.000905	Glycerolipids
HMDB46692	TG(22:0/20:2n6/18:3(6Z,9Z,12Z))	M+ACN+2H	496.936	950.83	0.000905	Glycerolipids
HMDB51938	TG(24:1(15Z)/15:0/20:4(5Z,8Z,11Z,14Z))	M+ACN+2H	496.936	950.83	0.000905	Glycerolipids
HMDB51183	TG(20:3(5Z,8Z,11Z)/20:2n6/22:2(13Z,16Z))	M+H+NH4	496.936	974.83	0.000905	Glycerolipids
HMDB46916	TG(22:0/20:5(5Z,8Z,11Z,14Z,17Z)/18:2(9Z,12Z))	M+H+NH4	496.936	974.83	0.000905	Glycerolipids
HMDB45927	TG(20:0/20:2n6/20:3(5Z,8Z,11Z))	M+ACN+2H	496.936	950.83	0.000905	Glycerolipids
HMDB50703	TG(20:1(11Z)/22:4(7Z,10Z,13Z,16Z)/18:2(9Z,12Z))	M+H+NH4	496.936	974.83	0.000905	Glycerolipids
HMDB50946	TG(20:3(5Z,8Z,11Z)/20:0/20:2n6)	M+ACN+2H	496.936	950.83	0.000905	Glycerolipids
HMDB46918	TG(22:0/20:5(5Z,8Z,11Z,14Z,17Z)/20:2n6)	M+H+NH4	496.936	974.83	0.000905	Glycerolipids
HMDB43698	TG(15:0/20:4(8Z,11Z,14Z,17Z)/24:1(15Z))	M+ACN+2H	496.936	950.83	0.000905	Glycerolipids
HMDB53321	TG(20:2n6/20:0/22:5(4Z,7Z,10Z,13Z,16Z))	M+H+NH4	496.936	974.83	0.000905	Glycerolipids
HMDB51669	TG(22:1(13Z)/18:2(9Z,12Z)/20:4(5Z,8Z,11Z,14Z))	M+H+NH4	496.936	974.83	0.000905	Glycerolipids
HMDB45956	TG(20:0/20:3n6/18:2(9Z,12Z))	M+ACN+2H	496.936	950.83	0.000905	Glycerolipids
HMDB52199	TG(24:1(15Z)/20:2n6/18:4(6Z,9Z,12Z,15Z))	M+H+NH4	496.936	974.83	0.000905	Glycerolipids
HMDB43785	TG(15:0/22:6(4Z,7Z,10Z,13Z,16Z,19Z)/24:1(15Z))	M+H+NH4	496.936	974.83	0.000905	Glycerolipids
HMDB50011	TG(18:1(9Z)/18:2(9Z,12Z)/22:2(13Z,16Z))	M+ACN+2H	496.936	950.83	0.000905	Glycerolipids
HMDB53335	TG(20:2n6/22:0/18:3(9Z,12Z,15Z))	M+ACN+2H	496.936	950.83	0.000905	Glycerolipids
HMDB43524	TG(15:0/20:4(5Z,8Z,11Z,14Z)/24:1(15Z))	M+ACN+2H	496.936	950.83	0.000905	Glycerolipids
HMDB51703	TG(22:1(13Z)/20:2n6/20:4(5Z,8Z,11Z,14Z))	M+H+NH4	496.936	974.83	0.000905	Glycerolipids
HMDB45875	TG(20:0/18:2(9Z,12Z)/20:3(5Z,8Z,11Z))	M+ACN+2H	496.936	950.83	0.000905	Glycerolipids
HMDB51147	TG(20:3(5Z,8Z,11Z)/18:2(9Z,12Z)/22:2(13Z,16Z))	M+H+NH4	496.936	974.83	0.000905	Glycerolipids
HMDB50051	TG(18:1(9Z)/20:2n6/22:2(13Z,16Z))	M+ACN+2H	496.936	950.83	0.000905	Glycerolipids
HMDB50595	TG(20:1(11Z)/18:2(9Z,12Z)/22:4(7Z,10Z,13Z,16Z))	M+H+NH4	496.936	974.83	0.000905	Glycerolipids
HMDB50944	TG(20:3(5Z,8Z,11Z)/20:0/18:2(9Z,12Z))	M+ACN+2H	496.936	950.83	0.000905	Glycerolipids
HMDB46190	TG(20:0/22:5(7Z,10Z,13Z,16Z,19Z)/18:2(9Z,12Z))	M+H+NH4	496.936	974.83	0.000905	Glycerolipids
HMDB43602	TG(15:0/22:5(4Z,7Z,10Z,13Z,16Z)/22:0)	M+ACN+2H	496.936	950.83	0.000905	Glycerolipids
HMDB52551	TG(18:2(9Z,12Z)/18:1(9Z)/22:2(13Z,16Z))	M+ACN+2H	496.936	950.83	0.000905	Glycerolipids
HMDB47049	TG(24:0/15:0/20:5(5Z,8Z,11Z,14Z,17Z))	M+ACN+2H	496.936	950.83	0.000905	Glycerolipids
HMDB52601	TG(18:2(9Z,12Z)/22:1(13Z)/20:4(8Z,11Z,14Z,17Z))	M+H+NH4	496.936	974.83	0.000905	Glycerolipids
HMDB52916	TG(18:3(6Z,9Z,12Z)/22:0/20:2n6)	M+ACN+2H	496.936	950.83	0.000905	Glycerolipids
HMDB50633	TG(20:1(11Z)/20:2n6/22:4(7Z,10Z,13Z,16Z))	M+H+NH4	496.936	974.83	0.000905	Glycerolipids
HMDB52482	TG(18:2(9Z,12Z)/22:0/20:5(5Z,8Z,11Z,14Z,17Z))	M+H+NH4	496.936	974.83	0.000905	Glycerolipids
HMDB43390	TG(15:0/24:1(15Z)/20:4(8Z,11Z,14Z,17Z))	M+ACN+2H	496.936	950.83	0.000905	Glycerolipids
HMDB53441	TG(20:2n6/22:1(13Z)/20:4(8Z,11Z,14Z,17Z))	M+H+NH4	496.936	974.83	0.000905	Glycerolipids
HMDB46060	TG(20:0/22:5(4Z,7Z,10Z,13Z,16Z)/18:2(9Z,12Z))	M+H+NH4	496.936	974.83	0.000905	Glycerolipids
HMDB52567	TG(18:2(9Z,12Z)/20:1(11Z)/22:4(7Z,10Z,13Z,16Z))	M+H+NH4	496.936	974.83	0.000905	Glycerolipids
HMDB43126	TG(15:0/22:0/22:5(4Z,7Z,10Z,13Z,16Z))	M+ACN+2H	496.936	950.83	0.000905	Glycerolipids
HMDB51947	TG(24:1(15Z)/15:0/22:6(4Z,7Z,10Z,13Z,16Z,19Z))	M+H+NH4	496.936	974.83	0.000905	Glycerolipids
HMDB46192	TG(20:0/22:5(7Z,10Z,13Z,16Z,19Z)/20:2n6)	M+H+NH4	496.936	974.83	0.000905	Glycerolipids
HMDB52671	TG(18:2(9Z,12Z)/20:3n6/22:2(13Z,16Z))	M+H+NH4	496.936	974.83	0.000905	Glycerolipids
HMDB49498	TG(18:1(11Z)/22:2(13Z,16Z)/18:2(9Z,12Z))	M+ACN+2H	496.936	950.83	0.000905	Glycerolipids
HMDB50108	TG(18:1(9Z)/22:2(13Z,16Z)/20:2n6)	M+ACN+2H	496.936	950.83	0.000905	Glycerolipids
HMDB43159	TG(15:0/24:0/20:5(5Z,8Z,11Z,14Z,17Z))	M+ACN+2H	496.936	950.83	0.000905	Glycerolipids
HMDB49440	TG(18:1(11Z)/20:2n6/22:2(13Z,16Z))	M+ACN+2H	496.936	950.83	0.000905	Glycerolipids
HMDB45942	TG(20:0/20:2n6/22:5(7Z,10Z,13Z,16Z,19Z))	M+H+NH4	496.936	974.83	0.000905	Glycerolipids
HMDB51234	TG(20:3(5Z,8Z,11Z)/22:2(13Z,16Z)/20:2n6)	M+H+NH4	496.936	974.83	0.000905	Glycerolipids
HMDB53326	TG(20:2n6/20:0/22:5(7Z,10Z,13Z,16Z,19Z))	M+H+NH4	496.936	974.83	0.000905	Glycerolipids
HMDB45933	TG(20:0/20:2n6/20:3n6)	M+ACN+2H	496.936	950.83	0.000905	Glycerolipids
HMDB52167	TG(24:1(15Z)/18:2(9Z,12Z)/18:4(6Z,9Z,12Z,15Z))	M+H+NH4	496.936	974.83	0.000905	Glycerolipids
HMDB52459	TG(18:2(9Z,12Z)/20:0/20:3n6)	M+ACN+2H	496.936	950.83	0.000905	Glycerolipids
HMDB45881	TG(20:0/18:2(9Z,12Z)/20:3n6)	M+ACN+2H	496.936	950.83	0.000905	Glycerolipids
HMDB51675	TG(22:1(13Z)/18:2(9Z,12Z)/20:4(8Z,11Z,14Z,17Z))	M+H+NH4	496.936	974.83	0.000905	Glycerolipids
HMDB53525	TG(20:2n6/22:2(13Z,16Z)/20:3n6)	M+H+NH4	496.936	974.83	0.000905	Glycerolipids
HMDB52536	TG(18:2(9Z,12Z)/18:1(11Z)/22:2(13Z,16Z))	M+ACN+2H	496.936	950.83	0.000905	Glycerolipids
HMDB53501	TG(20:2n6/20:3n6/22:2(13Z,16Z))	M+H+NH4	496.936	974.83	0.000905	Glycerolipids
HMDB52302	TG(24:1(15Z)/18:4(6Z,9Z,12Z,15Z)/18:2(9Z,12Z))	M+H+NH4	496.936	974.83	0.000905	Glycerolipids
HMDB46652	TG(22:0/18:2(9Z,12Z)/20:5(5Z,8Z,11Z,14Z,17Z))	M+H+NH4	496.936	974.83	0.000905	Glycerolipids
HMDB43581	TG(15:0/22:4(7Z,10Z,13Z,16Z)/22:1(13Z))	M+ACN+2H	496.936	950.83	0.000905	Glycerolipids
HMDB51709	TG(22:1(13Z)/20:2n6/20:4(8Z,11Z,14Z,17Z))	M+H+NH4	496.936	974.83	0.000905	Glycerolipids
HMDB52472	TG(18:2(9Z,12Z)/22:0/18:3(6Z,9Z,12Z))	M+ACN+2H	496.936	950.83	0.000905	Glycerolipids
HMDB53384	TG(20:2n6/18:1(11Z)/22:2(13Z,16Z))	M+ACN+2H	496.936	950.83	0.000905	Glycerolipids
HMDB45802	TG(20:0/20:3(5Z,8Z,11Z)/20:2n6)	M+ACN+2H	496.936	950.83	0.000905	Glycerolipids
HMDB46062	TG(20:0/22:5(4Z,7Z,10Z,13Z,16Z)/20:2n6)	M+H+NH4	496.936	974.83	0.000905	Glycerolipids
HMDB51837	TG(22:1(13Z)/20:4(8Z,11Z,14Z,17Z)/20:2n6)	M+H+NH4	496.936	974.83	0.000905	Glycerolipids
HMDB46298	TG(22:0/15:0/22:5(4Z,7Z,10Z,13Z,16Z))	M+ACN+2H	496.936	950.83	0.000905	Glycerolipids
HMDB53859	TG(20:3n6/20:2n6/22:2(13Z,16Z))	M+H+NH4	496.936	974.83	0.000905	Glycerolipids
HMDB51433	TG(22:1(13Z)/15:0/22:4(7Z,10Z,13Z,16Z))	M+ACN+2H	496.936	950.83	0.000905	Glycerolipids
HMDB43384	TG(15:0/24:1(15Z)/20:4(5Z,8Z,11Z,14Z))	M+ACN+2H	496.936	950.83	0.000905	Glycerolipids
HMDB45890	TG(20:0/18:2(9Z,12Z)/22:5(7Z,10Z,13Z,16Z,19Z))	M+H+NH4	496.936	974.83	0.000905	Glycerolipids
MS search for 517.230076 m/z Delta = abs( query mass - adduct mass )
Show entriesSearch:
Compound	Name	Adduct	Adduct MW (Da)	Compound MW (Da)	Delta
HMDB15558	Pipotiazine	M+ACN+H	517.23	475.196	8e-05	No Annotation
MS search for 517.986176 m/z Delta = abs( query mass - adduct mass )
Show entriesSearch:
Compound	Name	Adduct	Adduct MW (Da)	Compound MW (Da)	Delta
HMDB01541	Guanosine hexaphosphate adenosine	M+H+Na	517.986	1011.98	9e-06	Purine Nucleotides
MS search for 522.355376 m/z Delta = abs( query mass - adduct mass )
Show entriesSearch:
Compound	Name	Adduct	Adduct MW (Da)	Compound MW (Da)	Delta
HMDB32669	(3beta,5alpha,9alpha,22E,24R)-3,5,9-Trihydroxy-23-methylergosta-7,22-dien-6-one	M+ACN+Na	522.355	458.34	1e-06	Steroids
HMDB35142	(3beta,17alpha,23S)-17,23-Epoxy-3,29-dihydroxy-27-norlanost-8-en-24-one	M+ACN+Na	522.355	458.34	1e-06	Prenol Lipids
HMDB35995	2-(Methoxycarbonyl)-5-methyl-2,4-bis(3-methyl-2-butenyl)-6-(2-methyl-1-oxopropyl)-5-(4-methyl-3-pentenyl)cyclohexanone	M+ACN+Na	522.355	458.34	1e-06	Prenol Lipids
HMDB10385	LysoPC(18:1(11Z))	M+H	522.355	521.348	4e-05	Glycerophospholipids
HMDB02815	LysoPC(18:1(9Z))	M+H	522.355	521.348	4e-05	Glycerophospholipids
MS search for 527.203076 m/z Delta = abs( query mass - adduct mass )
Show entriesSearch:
Compound	Name	Adduct	Adduct MW (Da)	Compound MW (Da)	Delta
HMDB34660	Heterophyllin	M+Na	527.204	504.215	0.000945	Flavonoids
MS search for 544.337276 m/z Delta = abs( query mass - adduct mass )
Show entriesSearch:
Compound	Name	Adduct	Adduct MW (Da)	Compound MW (Da)	Delta
HMDB10385	LysoPC(18:1(11Z))	M+Na	544.337	521.348	8.2e-05	Glycerophospholipids
HMDB02815	LysoPC(18:1(9Z))	M+Na	544.337	521.348	8.2e-05	Glycerophospholipids
HMDB32305	N-(Heptan-4-yl)benzo[d][1,3]dioxole-5-carboxamide	2M+NH4	544.338	263.152	0.000834	Benzodioxoles
MS search for 548.906976 m/z Delta = abs( query mass - adduct mass )
Show entriesSearch:
Compound	Name	Adduct	Adduct MW (Da)	Compound MW (Da)	Delta
HMDB55787	TG(20:5(5Z,8Z,11Z,14Z,17Z)/20:4(8Z,11Z,14Z,17Z)/22:6(4Z,7Z,10Z,13Z,16Z,19Z))	M+3ACN+2H	548.907	972.721	0.000466	Glycerolipids
HMDB10558	TG(22:6(4Z,7Z,10Z,13Z,16Z,19Z)/18:3(9Z,12Z,15Z)/22:6(4Z,7Z,10Z,13Z,16Z,19Z))[iso3]	M+3ACN+2H	548.907	972.721	0.000466	Glycerolipids
HMDB55773	TG(20:5(5Z,8Z,11Z,14Z,17Z)/22:5(4Z,7Z,10Z,13Z,16Z)/20:5(5Z,8Z,11Z,14Z,17Z))	M+3ACN+2H	548.907	972.721	0.000466	Glycerolipids
HMDB55493	TG(18:4(6Z,9Z,12Z,15Z)/22:5(4Z,7Z,10Z,13Z,16Z)/22:6(4Z,7Z,10Z,13Z,16Z,19Z))	M+3ACN+2H	548.907	972.721	0.000466	Glycerolipids
HMDB55925	TG(22:6(4Z,7Z,10Z,13Z,16Z,19Z)/18:3(6Z,9Z,12Z)/22:6(4Z,7Z,10Z,13Z,16Z,19Z))	M+3ACN+2H	548.907	972.721	0.000466	Glycerolipids
HMDB55121	TG(22:5(4Z,7Z,10Z,13Z,16Z)/20:5(5Z,8Z,11Z,14Z,17Z)/20:5(5Z,8Z,11Z,14Z,17Z))	M+3ACN+2H	548.907	972.721	0.000466	Glycerolipids
HMDB54327	TG(20:4(5Z,8Z,11Z,14Z)/22:6(4Z,7Z,10Z,13Z,16Z,19Z)/20:5(5Z,8Z,11Z,14Z,17Z))	M+3ACN+2H	548.907	972.721	0.000466	Glycerolipids
HMDB55763	TG(20:5(5Z,8Z,11Z,14Z,17Z)/20:4(5Z,8Z,11Z,14Z)/22:6(4Z,7Z,10Z,13Z,16Z,19Z))	M+3ACN+2H	548.907	972.721	0.000466	Glycerolipids
HMDB55793	TG(20:5(5Z,8Z,11Z,14Z,17Z)/22:5(7Z,10Z,13Z,16Z,19Z)/20:5(5Z,8Z,11Z,14Z,17Z))	M+3ACN+2H	548.907	972.721	0.000466	Glycerolipids
HMDB54307	TG(20:4(5Z,8Z,11Z,14Z)/20:5(5Z,8Z,11Z,14Z,17Z)/22:6(4Z,7Z,10Z,13Z,16Z,19Z))	M+3ACN+2H	548.907	972.721	0.000466	Glycerolipids
HMDB53249	TG(18:3(6Z,9Z,12Z)/22:6(4Z,7Z,10Z,13Z,16Z,19Z)/22:6(4Z,7Z,10Z,13Z,16Z,19Z))	M+3ACN+2H	548.907	972.721	0.000466	Glycerolipids
HMDB55528	TG(18:4(6Z,9Z,12Z,15Z)/22:6(4Z,7Z,10Z,13Z,16Z,19Z)/22:5(7Z,10Z,13Z,16Z,19Z))	M+3ACN+2H	548.907	972.721	0.000466	Glycerolipids
HMDB55135	TG(22:5(4Z,7Z,10Z,13Z,16Z)/22:6(4Z,7Z,10Z,13Z,16Z,19Z)/18:4(6Z,9Z,12Z,15Z))	M+3ACN+2H	548.907	972.721	0.000466	Glycerolipids
HMDB55877	TG(22:5(7Z,10Z,13Z,16Z,19Z)/18:4(6Z,9Z,12Z,15Z)/22:6(4Z,7Z,10Z,13Z,16Z,19Z))	M+3ACN+2H	548.907	972.721	0.000466	Glycerolipids
HMDB55677	TG(20:4(8Z,11Z,14Z,17Z)/22:6(4Z,7Z,10Z,13Z,16Z,19Z)/20:5(5Z,8Z,11Z,14Z,17Z))	M+3ACN+2H	548.907	972.721	0.000466	Glycerolipids
HMDB55107	TG(22:5(4Z,7Z,10Z,13Z,16Z)/18:4(6Z,9Z,12Z,15Z)/22:6(4Z,7Z,10Z,13Z,16Z,19Z))	M+3ACN+2H	548.907	972.721	0.000466	Glycerolipids
HMDB55790	TG(20:5(5Z,8Z,11Z,14Z,17Z)/20:5(5Z,8Z,11Z,14Z,17Z)/22:5(7Z,10Z,13Z,16Z,19Z))	M+3ACN+2H	548.907	972.721	0.000466	Glycerolipids
HMDB55349	TG(18:3(9Z,12Z,15Z)/22:6(4Z,7Z,10Z,13Z,16Z,19Z)/22:6(4Z,7Z,10Z,13Z,16Z,19Z))	M+3ACN+2H	548.907	972.721	0.000466	Glycerolipids
HMDB55523	TG(18:4(6Z,9Z,12Z,15Z)/22:5(7Z,10Z,13Z,16Z,19Z)/22:6(4Z,7Z,10Z,13Z,16Z,19Z))	M+3ACN+2H	548.907	972.721	0.000466	Glycerolipids
HMDB55669	TG(20:4(8Z,11Z,14Z,17Z)/20:5(5Z,8Z,11Z,14Z,17Z)/22:6(4Z,7Z,10Z,13Z,16Z,19Z))	M+3ACN+2H	548.907	972.721	0.000466	Glycerolipids
MS search for 583.264076 m/z Delta = abs( query mass - adduct mass )
Show entriesSearch:
Compound	Name	Adduct	Adduct MW (Da)	Compound MW (Da)	Delta
HMDB34463	Austin	M+2ACN+H	583.265	500.205	0.000927	Prenol Lipids
HMDB30043	Isoaustin	M+2ACN+H	583.265	500.205	0.000927	Prenol Lipids
MS search for 584.151576 m/z Delta = abs( query mass - adduct mass )
Show entriesSearch:
Compound	Name	Adduct	Adduct MW (Da)	Compound MW (Da)	Delta
HMDB33626	D-Erythroascorbic acid 1'-a-D-xylopyranoside	2M+3H2O+2H	584.151	278.064	0.000892	Glycosyl Compounds
MS search for 599.237976 m/z Delta = abs( query mass - adduct mass )
Show entriesSearch:
Compound	Name	Adduct	Adduct MW (Da)	Compound MW (Da)	Delta
HMDB40791	Acrimarine N	M+ACN+H	599.239	557.205	0.000814	No Annotation
HMDB39879	N-Acetoxymethylflindersine	2M+H	599.239	299.116	0.000816	Quinolines And Derivatives
HMDB33026	N-cis-Caffeoyltyramine	2M+H	599.239	299.116	0.000816	Phenylpropenes
HMDB32804	N-trans-p-Coumaroyloctopamine	2M+H	599.239	299.116	0.000816	Phenylpropenes
MS search for 605.246076 m/z Delta = abs( query mass - adduct mass )
Show entriesSearch:
Compound	Name	Adduct	Adduct MW (Da)	Compound MW (Da)	Delta
HMDB15702	Ticagrelor	M+2ACN+H	605.246	522.186	0.000375	Triazolopyrimidines
MS search for 606.133576 m/z Delta = abs( query mass - adduct mass )
Show entriesSearch:
Compound	Name	Adduct	Adduct MW (Da)	Compound MW (Da)	Delta
HMDB38636	Methoxybrassenin B	2M+NH4	606.133	294.05	0.000415	Indoles
HMDB41133	N-Methoxyspirobrassinol	2M+ACN+H	606.133	282.05	0.000415	Thiazolines
HMDB34765	Wasalexin A	2M+NH4	606.133	294.05	0.000415	Indoles
HMDB34768	Wasalexin B	2M+NH4	606.133	294.05	0.000415	Indoles
MS search for 607.266176 m/z Delta = abs( query mass - adduct mass )
Show entriesSearch:
Compound	Name	Adduct	Adduct MW (Da)	Compound MW (Da)	Delta
HMDB32830	(-)-Matairesinol 4'-[apiosyl-(1->2)-glucoside]	M+2Na+H	607.266	652.237	0.000615	Lignan Glycosides
MS search for 613.340476 m/z Delta = abs( query mass - adduct mass )
Show entriesSearch:
Compound	Name	Adduct	Adduct MW (Da)	Compound MW (Da)	Delta
HMDB41142	N-[2-(4-Prenyloxyphenyl)ethyl]tiglamide	2M+K	613.34	287.189	0.00026	Ethers
MS search for 621.220276 m/z Delta = abs( query mass - adduct mass )
Show entriesSearch:
Compound	Name	Adduct	Adduct MW (Da)	Compound MW (Da)	Delta
HMDB40791	Acrimarine N	M+ACN+Na	621.221	557.205	0.000456	No Annotation
HMDB39879	N-Acetoxymethylflindersine	2M+Na	621.221	299.116	0.000458	Quinolines And Derivatives
HMDB33026	N-cis-Caffeoyltyramine	2M+Na	621.221	299.116	0.000458	Phenylpropenes
HMDB32804	N-trans-p-Coumaroyloctopamine	2M+Na	621.221	299.116	0.000458	Phenylpropenes
MS search for 624.234276 m/z Delta = abs( query mass - adduct mass )
Show entriesSearch:
Compound	Name	Adduct	Adduct MW (Da)	Compound MW (Da)	Delta
HMDB10350	2-Phenylethanol glucuronide	2M+3H2O+2H	624.234	298.105	0.00065	Sugar Acids And Derivatives
MS search for 628.551176 m/z Delta = abs( query mass - adduct mass )
Show entriesSearch:
Compound	Name	Adduct	Adduct MW (Da)	Compound MW (Da)	Delta
HMDB33753	Glycerol 1,3-didodecanoate 2-decanoate	M+NH4	628.551	610.517	0.000113	Glycerolipids
HMDB38058	Glycerol 1-dodecanoate 2-tetradecanoate 3-octanoate	M+NH4	628.551	610.517	0.000113	Glycerolipids
MS search for 631.062376 m/z Delta = abs( query mass - adduct mass )
Show entriesSearch:
Compound	Name	Adduct	Adduct MW (Da)	Compound MW (Da)	Delta
HMDB14763	Efavirenz	2M+H	631.062	315.027	0.000318	Benzoxazines
HMDB29421	N-Acetyldjenkolic acid	2M+K	631.063	296.05	0.000908	Amino Acids And Derivatives
MS search for 640.228976 m/z Delta = abs( query mass - adduct mass )
Show entriesSearch:
Compound	Name	Adduct	Adduct MW (Da)	Compound MW (Da)	Delta
HMDB13847	Losartan N2-glucuronide	M+ACN+H	640.228	598.194	0.000878	Sugar Acids And Derivatives
MS search for 656.582376 m/z Delta = abs( query mass - adduct mass )
Show entriesSearch:
Compound	Name	Adduct	Adduct MW (Da)	Compound MW (Da)	Delta
HMDB11188	TG(12:0/12:0/12:0)	M+NH4	656.582	638.549	1.3e-05	Glycerolipids
MS search for 663.204676 m/z Delta = abs( query mass - adduct mass )
Show entriesSearch:
Compound	Name	Adduct	Adduct MW (Da)	Compound MW (Da)	Delta
HMDB34861	3-Hydroxychavicol 1-glucoside	2M+K	663.205	312.121	0.000288	Glycosyl Compounds
HMDB31724	Moringyne	2M+K	663.205	312.121	0.000288	Glycosyl Compounds
HMDB04304	Nivalenol	2M+K	663.205	312.121	0.000288	Trichothecenes
HMDB14011	5'-O-Desmethyl omeprazole	2M+H	663.205	331.099	0.000724	Benzimidazoles
MS search for 700.885976 m/z Delta = abs( query mass - adduct mass )
Show entriesSearch:
Compound	Name	Adduct	Adduct MW (Da)	Compound MW (Da)	Delta
HMDB04938	Ganglioside GM2 (d18:1/16:0)	M+2Na	700.885	1355.79	0.000493	Sphingolipids
MS search for 720.159876 m/z Delta = abs( query mass - adduct mass )
Show entriesSearch:
Compound	Name	Adduct	Adduct MW (Da)	Compound MW (Da)	Delta
HMDB30478	Aflatoxin GM2	2M+3H2O+2H	720.161	346.069	0.000979	Aflatoxins
HMDB38466	5,6,7,8-Tetrahydroxy-3',4'-dimethoxyflavone	2M+3H2O+2H	720.161	346.069	0.000979	Flavonoids
HMDB29516	Limocitrin	2M+3H2O+2H	720.161	346.069	0.000979	Flavonoids
HMDB30476	Aflatoxin G2a	2M+3H2O+2H	720.161	346.069	0.000979	Aflatoxins
HMDB30587	Spinacetin	2M+3H2O+2H	720.161	346.069	0.000979	Flavonoids
MS search for 728.603376 m/z Delta = abs( query mass - adduct mass )
Show entriesSearch:
Compound	Name	Adduct	Adduct MW (Da)	Compound MW (Da)	Delta
HMDB04972	Glucosylceramide (d18:1/18:0)	M+H	728.603	727.596	0.000119	Sphingolipids
HMDB10709	Galactosylceramide (d18:1/18:0)	M+H	728.603	727.596	0.000119	Sphingolipids
MS search for 794.604876 m/z Delta = abs( query mass - adduct mass )
Show entriesSearch:
Compound	Name	Adduct	Adduct MW (Da)	Compound MW (Da)	Delta
HMDB32720	Heterophylliin F	M+H+NH4	794.604	1570.17	0.000579	Hydrolyzable Tannins
HMDB01060	Ubiquinol 8	M+ACN+Na	794.606	730.59	0.0009	Prenol Lipids
HMDB11318	PC(P-18:1(9Z)/20:3(8Z,11Z,14Z))	M+H	794.606	793.599	0.000941	Glycerophospholipids
HMDB08456	PC(20:4(5Z,8Z,11Z,14Z)/P-18:0)	M+H	794.606	793.599	0.000941	Glycerophospholipids
HMDB08425	PC(20:3(8Z,11Z,14Z)/P-18:1(9Z))	M+H	794.606	793.599	0.000941	Glycerophospholipids
HMDB11226	PC(P-16:0/22:4(7Z,10Z,13Z,16Z))	M+H	794.606	793.599	0.000941	Glycerophospholipids
HMDB08393	PC(20:3(5Z,8Z,11Z)/P-18:1(9Z))	M+H	794.606	793.599	0.000941	Glycerophospholipids
HMDB11450	PE(P-18:1(9Z)/20:3(8Z,11Z,14Z))	M+H	794.606	793.599	0.000941	Glycerophospholipids
HMDB11254	PC(P-18:0/20:4(8Z,11Z,14Z,17Z))	M+H	794.606	793.599	0.000941	Glycerophospholipids
HMDB08489	PC(20:4(8Z,11Z,14Z,17Z)/P-18:0)	M+H	794.606	793.599	0.000941	Glycerophospholipids
HMDB08392	PC(20:3(5Z,8Z,11Z)/P-18:1(11Z))	M+H	794.606	793.599	0.000941	Glycerophospholipids
HMDB08424	PC(20:3(8Z,11Z,14Z)/P-18:1(11Z))	M+H	794.606	793.599	0.000941	Glycerophospholipids
HMDB08652	PC(22:4(7Z,10Z,13Z,16Z)/P-16:0)	M+H	794.606	793.599	0.000941	Glycerophospholipids
HMDB11253	PC(P-18:0/20:4(5Z,8Z,11Z,14Z))	M+H	794.606	793.599	0.000941	Glycerophospholipids
HMDB11284	PC(P-18:1(11Z)/20:3(5Z,8Z,11Z))	M+H	794.606	793.599	0.000941	Glycerophospholipids
HMDB11285	PC(P-18:1(11Z)/20:3(8Z,11Z,14Z))	M+H	794.606	793.599	0.000941	Glycerophospholipids
HMDB13432	PC(o-18:1(9Z)/20:4(8Z,11Z,14Z,17Z))	M+H	794.606	793.599	0.000941	Glycerophospholipids
HMDB11317	PC(P-18:1(9Z)/20:3(5Z,8Z,11Z))	M+H	794.606	793.599	0.000941	Glycerophospholipids
MS search for 795.256276 m/z Delta = abs( query mass - adduct mass )
Show entriesSearch:
Compound	Name	Adduct	Adduct MW (Da)	Compound MW (Da)	Delta
HMDB30656	Demethylcalabaxanthone	2M+K	795.257	378.147	0.00033	Benzopyrans
HMDB40350	6,11-Dihydroxy-3-methyl-3-(4-methyl-3-pentenyl)-3H,7H-pyrano[2,3-c]xanthen-7-one	2M+K	795.257	378.147	0.00033	Benzopyrans
Negative ionization
MS search for 303.02913 m/z Delta = abs( query mass - adduct mass )
Show entriesSearch:
Compound	Name	Adduct	Adduct MW (Da)	Compound MW (Da)	Delta	Class Or Subclass
HMDB33559	7,7'-Dihydroxy-6,8'-bicoumarin	M-H20-H	303.029	322.048	0.000218	Biphenyls And Derivatives
MS search for 335.04923 m/z Delta = abs( query mass - adduct mass )
Show entriesSearch:
Compound	Name	Adduct	Adduct MW (Da)	Compound MW (Da)	Delta
HMDB00289	Uric acid	2M-H	335.049	168.028	0.000174	Purines And Derivatives
MS search for 293.11433 m/z Delta = abs( query mass - adduct mass )
Show entriesSearch:
Compound	Name	Adduct	Adduct MW (Da)	Compound MW (Da)	Delta
HMDB00594	Glutamylphenylalanine	M-H	293.114	294.122	3.4e-05	Amino Acids And Derivatives
HMDB29562	N-gamma-L-Glutamyl-L-phenylalanine	M-H	293.114	294.122	3.4e-05	Amino Acids And Derivatives
HMDB31865	4'-tert-Butyl-2',6'-dimethyl-3',5'-dinitroacetophenone	M-H	293.114	294.122	3.4e-05	Prenol Lipids
HMDB01894	Aspartame	M-H	293.114	294.122	3.4e-05	Amino Acids And Derivatives
HMDB29106	Tyrosyl-Hydroxyproline	M-H	293.114	294.122	3.4e-05	Amino Acids And Derivatives
HMDB28875	Hydroxyprolyl-Tyrosine	M-H	293.114	294.122	3.4e-05	Amino Acids And Derivatives
HMDB38514	L-gamma-Glutamyl-beta-phenyl-beta-L-alanine	M-H	293.114	294.122	3.4e-05	Amino Acids And Derivatives
MS search for 329.10053 m/z Delta = abs( query mass - adduct mass )
Show entriesSearch:
Compound	Name	Adduct	Adduct MW (Da)	Compound MW (Da)	Delta
HMDB37772	8-Acetylegelolide	M+Na-2H	329.101	308.126	0.000124	Cycloalkanes
HMDB31693	Ethyl (S)-3-hydroxybutyrate glucoside	M+Cl	329.101	294.131	0.00034	Glycosyl Compounds
MS search for 259.01553 m/z Delta = abs( query mass - adduct mass )
Show entriesSearch:
Compound	Name	Adduct	Adduct MW (Da)	Compound MW (Da)	Delta
HMDB00455	Allocystathionine	M+K-2H	259.016	222.067	0.000504	Amino Acids And Derivatives
HMDB00099	L-Cystathionine	M+K-2H	259.016	222.067	0.000504	Amino Acids And Derivatives
HMDB29058	Threoninyl-Cysteine	M+K-2H	259.016	222.067	0.000504	Amino Acids And Derivatives
HMDB28785	Cysteinyl-Threonine	M+K-2H	259.016	222.067	0.000504	Amino Acids And Derivatives
MS search for 262.02763 m/z Delta = abs( query mass - adduct mass )
Show entriesSearch:
Compound	Name	Adduct	Adduct MW (Da)	Compound MW (Da)	Delta
HMDB30319	Mukeic acid	M+Cl	262.028	227.058	1.5e-05	Indoles
HMDB30218	Lansine	M+Cl	262.028	227.058	1.5e-05	Indoles
HMDB38849	Murrayanine	M+K-2H	262.028	225.079	4.5e-05	Indoles
HMDB32983	1-Hydroxy-10-methylacridone	M+K-2H	262.028	225.079	4.5e-05	Quinolines And Derivatives
HMDB38638	6-Methoxy-9H-carbazole-3-carboxaldehyde	M+K-2H	262.028	225.079	4.5e-05	Indoles
HMDB29744	Methyl 3-carbazolecarboxylate	M+K-2H	262.028	225.079	4.5e-05	Indoles
HMDB41443	Mukolidine	M+K-2H	262.028	225.079	4.5e-05	Indoles
MS search for 279.03913 m/z Delta = abs( query mass - adduct mass )
Show entriesSearch:
Compound	Name	Adduct	Adduct MW (Da)	Compound MW (Da)	Delta
HMDB00296	Uridine	M+Cl	279.039	244.07	0.000192	Pyrimidine Nucleotides And Analogues
HMDB00767	Pseudouridine	M+Cl	279.039	244.07	0.000192	Pyrimidine Nucleotides And Analogues
HMDB15394	Telbivudine	M+K-2H	279.039	242.09	0.000252	Pyrimidine Nucleotides And Analogues
HMDB00273	Thymidine	M+K-2H	279.039	242.09	0.000252	Pyrimidine Nucleotides And Analogues
HMDB15175	Thalidomide	M+Na-2H	279.039	258.064	0.000407	Isoindoles And Derivatives
MS search for 298.06023 m/z Delta = abs( query mass - adduct mass )
Show entriesSearch:
Compound	Name	Adduct	Adduct MW (Da)	Compound MW (Da)	Delta
HMDB28825	Glutamyl-Methionine	M+Na-2H	298.06	277.086	0.000253	Amino Acids And Derivatives
HMDB28972	Methionyl-Glutamate	M+Na-2H	298.06	277.086	0.000253	Amino Acids And Derivatives
HMDB29083	Tryptophyl-Glycine	M+K-2H	298.06	261.111	0.000283	Amino Acids And Derivatives
HMDB28852	Glycyl-Tryptophan	M+K-2H	298.06	261.111	0.000283	Amino Acids And Derivatives
MS search for 323.02863 m/z Delta = abs( query mass - adduct mass )
Show entriesSearch:
Compound	Name	Adduct	Adduct MW (Da)	Compound MW (Da)	Delta
HMDB01271	Pseudouridine 5'-phosphate	M-H	323.029	324.036	3.9e-05	Glycosyl Compounds
HMDB11641	Uridine 2'-phosphate	M-H	323.029	324.036	3.9e-05	Pyrimidine Nucleotides And Analogues
HMDB00288	Uridine 5'-monophosphate	M-H	323.029	324.036	3.9e-05	Pyrimidine Nucleotides And Analogues
HMDB15380	Olsalazine	M+Na-2H	323.029	302.054	7.8e-05	Benzoic Acid And Derivatives
HMDB00788	Orotidine	M+Cl	323.029	288.059	0.000137	Pyrimidine Nucleotides And Analogues
MS search for 334.04173 m/z Delta = abs( query mass - adduct mass )
Show entriesSearch:
Compound	Name	Adduct	Adduct MW (Da)	Compound MW (Da)	Delta
HMDB00999	Phosphoribosylformylglycineamidine	M+Na-2H	334.042	313.068	0.000437	Glycosyl Compounds
HMDB02305	5'-phosphoribosyl-a-N-formylglycineamidine	M+Na-2H	334.042	313.068	0.000437	Glycosyl Compounds
HMDB32367	L-Menthone 1,2-glycerol ketal	M+K-2H	334.042	297.094	0.000459	Phenyltriazoles
HMDB29745	Fenbendazole	M+Cl	334.042	299.073	0.000519	Benzimidazoles
MS search for 346.03513 m/z Delta = abs( query mass - adduct mass )
Show entriesSearch:
Compound	Name	Adduct	Adduct MW (Da)	Compound MW (Da)	Delta
HMDB15206	Fludarabine	M-H20-H	346.035	365.054	0.000143	Purine Nucleotides
MS search for 351.23073 m/z Delta = abs( query mass - adduct mass )
Show entriesSearch:
Compound	Name	Adduct	Adduct MW (Da)	Compound MW (Da)	Delta
HMDB11532	MG(0:0/15:0/0:0)	M+Cl	351.231	316.261	3.2e-05	Glycerolipids
HMDB11563	MG(15:0/0:0/0:0)	M+Cl	351.231	316.261	3.2e-05	Glycerolipids
HMDB31008	(+)-15,16-Dihydroxyoctadecanoic acid	M+Cl	351.231	316.261	3.2e-05	Fatty Acids
HMDB35024	ent-16-Kauren-19-ol acetate	M+Na-2H	351.231	330.256	0.000184	Prenol Lipids
HMDB32257	Ethyl abietate	M+Na-2H	351.231	330.256	0.000184	Prenol Lipids
HMDB39530	Ethyl icosapentate	M+Na-2H	351.231	330.256	0.000184	Fatty Acid Esters
HMDB01976	Docosapentaenoic acid (22n-6)	M+Na-2H	351.231	330.256	0.000184	Fatty Acids
HMDB35581	1-Phenyl-1,3-hexadecanedione	M+Na-2H	351.231	330.256	0.000184	Acetophenones
HMDB06528	Docosapentaenoic acid	M+Na-2H	351.231	330.256	0.000184	Fatty Acids
HMDB39133	4,8,12,15,19-Docosapentaenoic acid	M+Na-2H	351.231	330.256	0.000184	Fatty Acids
HMDB38909	2-Methyl-5-(8,11-pentadecadienyl)-1,3-benzenediol	M+Na-2H	351.231	330.256	0.000184	Phenols And Derivatives
HMDB30443	35S-Methylokadaic acid 7-hexadecanoate	M-3H	351.23	1056.71	0.000903	Okadaic Acids And Derivatives
MS search for 401.21013 m/z Delta = abs( query mass - adduct mass )
Show entriesSearch:
Compound	Name	Adduct	Adduct MW (Da)	Compound MW (Da)	Delta
HMDB03128	Cortolone	M+Cl	401.21	366.241	0.000104	Steroids
HMDB00526	5a-Tetrahydrocortisol	M+Cl	401.21	366.241	0.000104	Steroids
HMDB00314	3b-Allotetrahydrocortisol	M+Cl	401.21	366.241	0.000104	Steroids
HMDB13221	Beta-Cortolone	M+Cl	401.21	366.241	0.000104	Steroids
HMDB00949	Tetrahydrocortisol	M+Cl	401.21	366.241	0.000104	Steroids
HMDB36804	7-O-Acetylaustroinulin	M+K-2H	401.21	364.261	0.000164	Prenol Lipids
HMDB36803	6-O-Acetylaustroinulin	M+K-2H	401.21	364.261	0.000164	Prenol Lipids
MS search for 419.11133 m/z Delta = abs( query mass - adduct mass )
Show entriesSearch:
Compound	Name	Adduct	Adduct MW (Da)	Compound MW (Da)	Delta
HMDB35201	4,8-Diacetyl-T2-tetrol	M+K-2H	419.111	382.163	4.4e-05	Trichothecenes
HMDB10343	1-(alpha-Methyl-4-(2-methylpropyl)benzeneacetate)-beta-D-Glucopyranuronic acid	M+K-2H	419.111	382.163	4.4e-05	Prenol Lipids
HMDB39811	Cyclocalopin B	M+K-2H	419.111	382.163	4.4e-05	Prenol Lipids
HMDB38916	7alpha,8alpha-Dihydroxycalonectrin	M+K-2H	419.111	382.163	4.4e-05	Trichothecenes
HMDB34030	Dulxanthone E	M+Na-2H	419.111	398.137	0.000111	Benzopyrans
MS search for 445.20033 m/z Delta = abs( query mass - adduct mass )
Show entriesSearch:
Compound	Name	Adduct	Adduct MW (Da)	Compound MW (Da)	Delta
HMDB40747	Heliocide B2	M+Na-2H	445.2	424.225	0.00069	Acenes
HMDB34183	Licoricidin	M+Na-2H	445.2	424.225	0.00069	Flavonoids
HMDB40607	Kanzonol H	M+Na-2H	445.2	424.225	0.00069	Flavonoids
HMDB14420	Olmesartan	M-H	445.199	446.207	0.000967	Phenyltetrazoles And Derivatives
MS search for 483.28823 m/z Delta = abs( query mass - adduct mass )
Show entriesSearch:
Compound	Name	Adduct	Adduct MW (Da)	Compound MW (Da)	Delta
HMDB32875	3,5,9-Trihydroxyergost-7-en-6-one	M+K-2H	483.288	446.34	1.4e-05	Steroids
HMDB12557	13'-Carboxy-gamma-tocopherol	M+K-2H	483.288	446.34	1.4e-05	Prenol Lipids
HMDB40999	Secasterone	M+K-2H	483.288	446.34	1.4e-05	Steroids
HMDB32123	(3beta,5alpha,6alpha,9alpha,22E,24R)-Ergosta-7,22-diene-3,5,6,9-tetrol	M+K-2H	483.288	446.34	1.4e-05	Prenol Lipids
HMDB41527	3-Dehydroteasterone	M+K-2H	483.288	446.34	1.4e-05	Steroids
HMDB32107	(3beta,5alpha,6beta,7alpha,22E,24R)-Ergosta-8,22-diene-3,5,6,7-tetrol	M+K-2H	483.288	446.34	1.4e-05	Prenol Lipids
HMDB32783	Porrigenin A	M+Cl	483.288	448.319	4.7e-05	Steroids
HMDB34293	Asperagenin	M+Cl	483.288	448.319	4.7e-05	Steroids
HMDB39086	Hydroxysintaxanthin 5,6-epoxide	M+Na-2H	483.288	462.313	0.000169	Prenol Lipids
MS search for 393.27783 m/z Delta = abs( query mass - adduct mass )
Show entriesSearch:
Compound	Name	Adduct	Adduct MW (Da)	Compound MW (Da)	Delta
HMDB11131	MG(18:0/0:0/0:0)	M+Cl	393.278	358.308	0.000118	Glycerolipids
HMDB11535	MG(0:0/18:0/0:0)	M+Cl	393.278	358.308	0.000118	Glycerolipids
HMDB31075	Glycerol 1-octadecanoate	M+Cl	393.278	358.308	0.000118	Glycerolipids
HMDB35584	1-Phenyl-1,3-nonadecanedione	M+Na-2H	393.277	372.303	0.000333	Acetophenones
HMDB39867	5-(10,13-Nonadecadienyl)-1,3-benzenediol	M+Na-2H	393.277	372.303	0.000333	Phenols And Derivatives
MS search for 273.17083 m/z Delta = abs( query mass - adduct mass )
Show entriesSearch:
Compound	Name	Adduct	Adduct MW (Da)	Compound MW (Da)	Delta
HMDB00394	3-Hydroxytetradecanedioic acid	M-H	273.171	274.178	8.2e-05	Fatty Acids
HMDB32958	(S)-3-Octanol glucoside	M-H20-H	273.17	292.189	0.000631	Alkyl Glycosides
MS search for 276.01613 m/z Delta = abs( query mass - adduct mass )
Show entriesSearch:
Compound	Name	Adduct	Adduct MW (Da)	Compound MW (Da)	Delta
HMDB15343	Ceftriaxone	M-2H	276.016	554.046	0.000377	Beta Lactams
MS search for 320.03393 m/z Delta = abs( query mass - adduct mass )
Show entriesSearch:
Compound	Name	Adduct	Adduct MW (Da)	Compound MW (Da)	Delta
HMDB15484	Cefacetrile	M-H20-H	320.034	339.053	0.000186	Beta Lactams
HMDB29282	Avenanthramide 1p	M+K-2H	320.033	283.084	0.000866	Benzoic Acid And Derivatives
HMDB38943	(E)-Avenanthramide D	M+K-2H	320.033	283.084	0.000866	Anilides
MS search for 339.23313 m/z Delta = abs( query mass - adduct mass )
Show entriesSearch:
Compound	Name	Adduct	Adduct MW (Da)	Compound MW (Da)	Delta
HMDB33786	Plastoquinone 3	M-H	339.233	340.24	0.000176	Prenol Lipids
HMDB39762	1,1'-[1,11-Undecanediylbis(oxy)]bisbenzene	M-H	339.233	340.24	0.000176	Ethers
MS search for 361.16053 m/z Delta = abs( query mass - adduct mass )
Show entriesSearch:
Compound	Name	Adduct	Adduct MW (Da)	Compound MW (Da)	Delta
HMDB31031	2-Dodecylbenzenesulfonic acid	M+Cl	361.161	326.192	0.000438	Benzenesulfonic Acid Derivatives
MS search for 365.18903 m/z Delta = abs( query mass - adduct mass )
Show entriesSearch:
Compound	Name	Adduct	Adduct MW (Da)	Compound MW (Da)	Delta
HMDB40928	2-[2-(4-Hydroxy-3-methoxyphenyl)ethyl]-5-octylfuran	M+Cl	365.189	330.219	0.000133	Phenols And Derivatives
HMDB34632	(4E,9a)-9-(3-Methyl-2E-pentenoyloxy)-4,10(14)-oplopadien-3-one	M+Cl	365.189	330.219	0.000133	Prenol Lipids
HMDB41585	Tussilagonone	M+Cl	365.189	330.219	0.000133	Prenol Lipids
HMDB00374	17-Hydroxyprogesterone	M+Cl	365.189	330.219	0.000133	Steroids
HMDB33126	[10]-Dehydroshogaol	M+Cl	365.189	330.219	0.000133	Phenols And Derivatives
HMDB00920	11a-Hydroxyprogesterone	M+Cl	365.189	330.219	0.000133	Steroids
HMDB00016	Deoxycorticosterone	M+Cl	365.189	330.219	0.000133	Steroids
HMDB30053	Neogrifolin	M+K-2H	365.189	328.24	0.000194	Prenol Lipids
HMDB35185	Retinol acetate	M+K-2H	365.189	328.24	0.000194	Prenol Lipids
HMDB38908	(Z,Z)-2-Methyl-5-(8,11,14-pentadecatrienyl)-1,3-benzenediol	M+K-2H	365.189	328.24	0.000194	Phenols And Derivatives
HMDB30446	Grifolin	M+K-2H	365.189	328.24	0.000194	Prenol Lipids
HMDB02183	Docosahexaenoic acid	M+K-2H	365.189	328.24	0.000194	Fatty Acids
MS search for 381.24123 m/z Delta = abs( query mass - adduct mass )
Show entriesSearch:
Compound	Name	Adduct	Adduct MW (Da)	Compound MW (Da)	Delta
HMDB31923	10,20-Dihydroxyeicosanoic acid	M+K-2H	381.241	344.293	3.6e-05	Fatty Acids
MS search for 389.26993 m/z Delta = abs( query mass - adduct mass )
Show entriesSearch:
Compound	Name	Adduct	Adduct MW (Da)	Compound MW (Da)	Delta
HMDB00503	7a-Hydroxy-3-oxo-5b-cholanoic acid	M-H	389.27	390.277	0.000196	Bile Acids
HMDB41454	D8'-Merulinic acid A	M-H	389.27	390.277	0.000196	Benzoic Acid And Derivatives
HMDB00328	12-Ketodeoxycholic acid	M-H	389.27	390.277	0.000196	Bile Acids
HMDB00467	Nutriacholic acid	M-H	389.27	390.277	0.000196	Bile Acids
HMDB00460	7-Hydroxy-3-oxocholanoic acid	M-H	389.27	390.277	0.000196	Bile Acids
HMDB12866	9'-Carboxy-alpha-chromanol	M-H	389.27	390.277	0.000196	Benzopyrans
HMDB00760	Hyocholic acid	M-H20-H	389.269	408.288	0.000746	Bile Acids
HMDB00506	Alpha-Muricholic acid	M-H20-H	389.269	408.288	0.000746	Bile Acids
HMDB00619	Cholic acid	M-H20-H	389.269	408.288	0.000746	Bile Acids
HMDB00395	3b,7b,12a-Trihydroxy-5b-cholanoic acid	M-H20-H	389.269	408.288	0.000746	Bile Acids
HMDB00419	3b,7a,12a-Trihydroxy-5b-cholanoic acid	M-H20-H	389.269	408.288	0.000746	Bile Acids
HMDB00326	1b,3a,12a-Trihydroxy-5b-cholanoic acid	M-H20-H	389.269	408.288	0.000746	Bile Acids
HMDB00312	3a,7a,12b-Trihydroxy-5b-cholanoic acid	M-H20-H	389.269	408.288	0.000746	Bile Acids
HMDB00320	3a,4b,7a-Trihydroxy-5b-cholanoic acid	M-H20-H	389.269	408.288	0.000746	Bile Acids
HMDB00364	3a,6a,7b-Trihydroxy-5b-cholanoic acid	M-H20-H	389.269	408.288	0.000746	Bile Acids
HMDB00404	2b,3a,7a-Trihydroxy-5b-cholanoic acid	M-H20-H	389.269	408.288	0.000746	Bile Acids
HMDB00427	3b,7b,12a-Trihydroxy-5a-Cholanoic acid	M-H20-H	389.269	408.288	0.000746	Bile Acids
HMDB00330	3a,4b,12a-Trihydroxy-5b-cholanoic acid	M-H20-H	389.269	408.288	0.000746	Bile Acids
HMDB00865	Muricholic acid	M-H20-H	389.269	408.288	0.000746	Bile Acids
HMDB00917	Ursocholic acid	M-H20-H	389.269	408.288	0.000746	Bile Acids
HMDB00414	1b,3a,7a-Trihydroxy-5b-cholanoic acid	M-H20-H	389.269	408.288	0.000746	Bile Acids
HMDB00432	3a,7b,12a-Trihydroxy-5a-Cholanoic acid	M-H20-H	389.269	408.288	0.000746	Bile Acids
HMDB00527	6a,12a-Dihydroxylithocholic acid	M-H20-H	389.269	408.288	0.000746	Bile Acids
HMDB00376	3b,7a,12a-Trihydroxy-5a-Cholanoic acid	M-H20-H	389.269	408.288	0.000746	Bile Acids
HMDB00415	3a,6b,7b-Trihydroxy-5b-cholanoic acid	M-H20-H	389.269	408.288	0.000746	Bile Acids
HMDB00505	Allocholic acid	M-H20-H	389.269	408.288	0.000746	Bile Acids
HMDB00371	1,3,12-Trihydroxycholan-24-oic acid	M-H20-H	389.269	408.288	0.000746	Bile Acids
HMDB00390	3a,7b,12b-Trihydroxy-5b-cholanoic acid	M-H20-H	389.269	408.288	0.000746	Bile Acids
MS search for 392.06553 m/z Delta = abs( query mass - adduct mass )
Show entriesSearch:
Compound	Name	Adduct	Adduct MW (Da)	Compound MW (Da)	Delta
HMDB15149	Balsalazide	M+Cl	392.065	357.096	4.3e-05	Benzoic Acid And Derivatives
MS search for 400.13973 m/z Delta = abs( query mass - adduct mass )
Show entriesSearch:
Compound	Name	Adduct	Adduct MW (Da)	Compound MW (Da)	Delta
HMDB31254	Margrapine A	M-H	400.14	401.147	0.000446	Quinolines And Derivatives
HMDB12240	Isopentenyladenine-9-N-glucoside	M+K-2H	400.139	363.191	0.00047	Glycosyl Compounds
MS search for 440.15963 m/z Delta = abs( query mass - adduct mass )
Show entriesSearch:
Compound	Name	Adduct	Adduct MW (Da)	Compound MW (Da)	Delta
HMDB41907	imidapril	M+Cl	440.159	405.19	0.000242	Amino Acids And Derivatives
MS search for 471.18753 m/z Delta = abs( query mass - adduct mass )
Show entriesSearch:
Compound	Name	Adduct	Adduct MW (Da)	Compound MW (Da)	Delta
HMDB39386	Cymorcin diglucoside	M-H20-H	471.187	490.205	0.000893	Prenol Lipids
MS search for 514.28483 m/z Delta = abs( query mass - adduct mass )
Show entriesSearch:
Compound	Name	Adduct	Adduct MW (Da)	Compound MW (Da)	Delta
HMDB04856	Ganglioside GM1 (18:1/18:0)	M-3H	514.285	1545.88	0.000112	Sphingolipids
HMDB00932	Tauro-b-muricholic acid	M-H	514.284	515.292	0.000433	Bile Acids
HMDB11637	Taurohyocholate	M-H	514.284	515.292	0.000433	Bile Acids
HMDB00889	Tauroursocholic acid	M-H	514.284	515.292	0.000433	Bile Acids
HMDB00922	Taurallocholic acid	M-H	514.284	515.292	0.000433	Bile Acids
HMDB00036	Taurocholic acid	M-H	514.284	515.292	0.000433	Bile Acids
MS search for 530.27973 m/z Delta = abs( query mass - adduct mass )
Show entriesSearch:
Compound	Name	Adduct	Adduct MW (Da)	Compound MW (Da)	Delta
HMDB37802	2-[4,6-Bis(2,4-dimethylphenyl)-1,3,5-triazin-2-yl]-5-(octyloxy)phenol	M+Na-2H	530.279	509.304	0.000836	Phenols And Derivatives
MS search for 575.09523 m/z Delta = abs( query mass - adduct mass )
Show entriesSearch:
Compound	Name	Adduct	Adduct MW (Da)	Compound MW (Da)	Delta
HMDB34479	Salivacin 140	3M-H	575.095	192.034	7.2e-05	Tetralins
MS search for 616.23333 m/z Delta = abs( query mass - adduct mass )
Show entriesSearch:
Compound	Name	Adduct	Adduct MW (Da)	Compound MW (Da)	Delta
HMDB14834	Ergotamine	M+Cl	616.233	581.264	0.000109	Ergopeptines
MS search for 675.18613 m/z Delta = abs( query mass - adduct mass )
Show entriesSearch:
Compound	Name	Adduct	Adduct MW (Da)	Compound MW (Da)	Delta
HMDB32326	Hexyl heptanoate	M+K-2H	675.186	638.238	0.00014	Phenyltriazoles
MS search for 726.58033 m/z Delta = abs( query mass - adduct mass )
Show entriesSearch:
Compound	Name	Adduct	Adduct MW (Da)	Compound MW (Da)	Delta
HMDB07995	PC(16:0/P-18:0)	M-H20-H	726.58	745.599	0.000179	Glycerophospholipids
HMDB11208	PC(P-16:0/18:0)	M-H20-H	726.58	745.599	0.000179	Glycerophospholipids
HMDB11239	PC(P-18:0/16:0)	M-H20-H	726.58	745.599	0.000179	Glycerophospholipids
HMDB08060	PC(18:0/P-16:0)	M-H20-H	726.58	745.599	0.000179	Glycerophospholipids
HMDB13424	PC(o-18:1(11Z)/16:0)	M-H20-H	726.58	745.599	0.000179	Glycerophospholipids
HMDB13412	PC(o-16:1(9Z)/18:0)	M-H20-H	726.58	745.599	0.000179	Glycerophospholipids
HMDB13426	PC(o-18:1(9Z)/16:0)	M-H20-H	726.58	745.599	0.000179	Glycerophospholipids
HMDB10705	CerP(d18:1/24:1(15Z))	M-H	726.581	727.588	0.00037	Sphingolipids
MS search for 780.49653 m/z Delta = abs( query mass - adduct mass )
Show entriesSearch:
Compound	Name	Adduct	Adduct MW (Da)	Compound MW (Da)	Delta
HMDB08248	PC(18:4(6Z,9Z,12Z,15Z)/20:5(5Z,8Z,11Z,14Z,17Z))	M-H20-H	780.497	799.515	0.000285	Glycerophospholipids
HMDB08503	PC(20:5(5Z,8Z,11Z,14Z,17Z)/18:4(6Z,9Z,12Z,15Z))	M-H20-H	780.497	799.515	0.000285	Glycerophospholipids
